# Supplementary material for: Causal effects of human serum metabolites on occurrence and progress indicators of chronic kidney disease: a two-sample Mendelian randomization study
Source: Front Nutr. 2024 Jan 8;10:1274078. doi: 10.3389/fnut.2023.1274078 (PMC10800733; doi:10.3389/fnut.2023.1274078)
Supplement: SUPPLEMENTARY TABLE 1 — IVs for MR Analysis. Notes: IVs: Instrumental Variables, MR Analysis: Mendelian Randomization Analysis. [file Table_1.xlsx]

## Sheet: Table S1
SNP	Effect_allele.exposure	Other_allele.exposure	Effect_allele.outcome	Other_allele.outcome	Beta.exposure	Beta.outcome	Eaf.exposure	Eaf.outcome	Remove	Palindromic	Ambiguous	Id.outcome	Se.outcome	Pval.outcome	Outcome	Mr_keep.outcome	Pval_origin.outcome	Se.exposure	Pval.exposure	Mr_keep.exposure	Pval_origin.exposure	Id.exposure	Action	Mr_keep	R2	F
rs1000137	T	C	T	C	-0.005	0.015	0.475	0.5	FALSE	FALSE	FALSE	pNeP5e	0.017	0.38	CKD	TRUE	reported	0.001	5.733e-07	TRUE	reported	M00054	2	TRUE	0.00318512	25
rs1000137	T	C	T	C	0.014	0.015	0.475	0.5	FALSE	FALSE	FALSE	CiR2iq	0.017	0.38	CKD	TRUE	reported	0.003	3.061e-06	TRUE	reported	M21127	2	TRUE	0.00277573	21.7778
rs10004910	A	G	A	G	0.017	0.011	0.5629	0.553	FALSE	FALSE	FALSE	iZQhjl	0.015	0.450001	CKD	TRUE	reported	0.0034	5.583e-07	TRUE	reported	M33972	2	TRUE	0.00318512	25
rs10004910	A	G	A	G	0.0179	0.011	0.5631	0.553	FALSE	FALSE	FALSE	4Z45eI	0.015	0.450001	CKD	TRUE	reported	0.0034	1.618e-07	TRUE	reported	M32755	2	TRUE	0.00353007	27.7171
rs10005912	T	G	T	G	0.1151	-0.026	0.9533	0.951	FALSE	FALSE	FALSE	pCQAyM	0.031	0.39	CKD	TRUE	reported	0.0252	5.094e-06	TRUE	reported	M17799	2	TRUE	0.00265928	20.8617
rs10006433	T	C	T	C	-0.0211	0.0026	0.2626	0.201	FALSE	FALSE	FALSE	PV89da	0.017	0.88	CKD	TRUE	reported	0.0046	4.018e-06	TRUE	reported	M33221	2	TRUE	0.00268197	21.0402
rs1000702	T	G	T	G	-0.0418	0.001	0.4182	0.46	FALSE	FALSE	FALSE	AIA63Y	0.015	0.95	CKD	TRUE	reported	0.0092	5.386e-06	TRUE	reported	M34329	2	TRUE	0.0026315	20.6432
rs10007704	T	C	T	C	-0.0044	-0.0008	0.6418	0.621	FALSE	FALSE	FALSE	pNeP5e	0.016	0.96	CKD	TRUE	reported	0.0009	1.238e-06	TRUE	reported	M00054	2	TRUE	0.00304556	23.9012
rs10010466	T	G	T	G	0.0214	0.03	0.6845	0.712	FALSE	FALSE	FALSE	oMu641	0.017	0.0830004	CKD	TRUE	reported	0.0043	6.532e-07	TRUE	reported	M34539	2	TRUE	0.00315565	24.768
rs10011091	T	C	T	C	0.0086	0.0024	0.8159	0.854	FALSE	FALSE	FALSE	Gjs5IK	0.019	0.9	CKD	TRUE	reported	0.0018	2.151e-06	TRUE	reported	M00063	2	TRUE	0.00290909	22.8272
rs1001210	T	C	T	C	-0.0106	-0.0065	0.8353	0.832	FALSE	FALSE	FALSE	Q4RmPc	0.021	0.760001	CKD	TRUE	reported	0.0023	3.798e-06	TRUE	reported	M01494	2	TRUE	0.00270738	21.2401
rs10012175	T	C	T	C	0.0194	0.011	0.1065	0.077	FALSE	FALSE	FALSE	cFINC2	0.024	0.67	CKD	TRUE	reported	0.0043	5.781e-06	TRUE	reported	M12017	2	TRUE	0.00259483	20.3548
rs10013737	A	G	A	G	0.0087	0.0031	0.6839	0.624	FALSE	FALSE	FALSE	A3x8jl	0.016	0.85	CKD	TRUE	reported	0.0018	7.895e-07	TRUE	reported	M02734	2	TRUE	0.00297694	23.3611
rs10015080	A	C	A	C	0.1094	0.013	0.9289	0.931	FALSE	FALSE	FALSE	pCQAyM	0.027	0.630001	CKD	TRUE	reported	0.0176	5.051e-10	TRUE	reported	M17799	2	TRUE	0.00491407	38.6375
rs10016594	A	C	A	C	-0.0085	-0.017	0.5815	0.575	FALSE	FALSE	FALSE	G0EGIv	0.015	0.28	CKD	TRUE	reported	0.0018	3.124e-06	TRUE	reported	M33515	2	TRUE	0.00284203	22.2994
rs10017961	A	G	A	G	0.0486	-0.027	0.2731	0.23	FALSE	FALSE	FALSE	vEe9WF	0.017	0.11	CKD	TRUE	reported	0.0107	5.618e-06	TRUE	reported	M15335	2	TRUE	0.00262986	20.6303
rs10019315	T	C	T	C	0.0121	-0.015	0.4837	0.469	FALSE	FALSE	FALSE	ORqZGp	0.015	0.31	CKD	TRUE	reported	0.0026	2.99e-06	TRUE	reported	M33960	2	TRUE	0.00276054	21.6583
rs10019315	T	C	T	C	0.0134	-0.015	0.4833	0.469	FALSE	FALSE	FALSE	ulfHqT	0.015	0.31	CKD	TRUE	reported	0.0026	3.231e-07	TRUE	reported	M35253	2	TRUE	0.00338347	26.5621
rs10019315	T	C	T	C	0.0173	-0.015	0.4852	0.469	FALSE	FALSE	FALSE	8II1Gz	0.015	0.31	CKD	TRUE	reported	0.0039	7.26e-06	TRUE	reported	M33957	2	TRUE	0.00250867	19.6772
rs10019662	A	G	A	G	-0.0344	-0.016	0.441	0.491	FALSE	FALSE	FALSE	atlu1h	0.016	0.31	CKD	TRUE	reported	0.0075	5.213e-06	TRUE	reported	M35305	2	TRUE	0.00268163	21.0375
rs1001972	C	G	C	G	0.0112	0.013	0.8248	0.867	FALSE	TRUE	FALSE	WxmRVL	0.02	0.53	CKD	TRUE	reported	0.0025	8.364e-06	TRUE	reported	M32315	2	TRUE	0.00255867	20.0704
rs10019724	A	G	A	G	0.0388	0.029	0.0575	0.062	FALSE	FALSE	FALSE	bFIxOs	0.03	0.33	CKD	TRUE	reported	0.0085	4.973e-06	TRUE	reported	M32412	2	TRUE	0.00265608	20.8365
rs10019739	T	C	T	C	-0.0191	-0.029	0.7419	0.785	FALSE	FALSE	FALSE	bFIxOs	0.018	0.11	CKD	TRUE	reported	0.0042	6.453e-06	TRUE	reported	M32412	2	TRUE	0.00263629	20.6808
rs10020998	A	G	A	G	-0.1357	0.0008	0.1116	0.085	FALSE	FALSE	FALSE	jvRocI	0.025	0.97	CKD	TRUE	reported	0.0293	3.69e-06	TRUE	reported	M34338	2	TRUE	0.00273405	21.4499
rs10022462	T	C	T	C	-0.0117	-0.0033	0.452	0.442	FALSE	FALSE	FALSE	hmLG7z	0.015	0.83	CKD	TRUE	reported	0.0018	4.548e-11	TRUE	reported	M32348	2	TRUE	0.00537105	42.25
rs10023223	T	C	T	C	-0.0256	-0.012	0.8808	0.892	FALSE	FALSE	FALSE	meJPQk	0.024	0.62	CKD	TRUE	reported	0.0056	5.583e-06	TRUE	reported	M32838	2	TRUE	0.00266389	20.898
rs10024717	A	G	A	G	0.0085	0.0005	0.3772	0.429	FALSE	FALSE	FALSE	DfpkJp	0.016	0.97	CKD	TRUE	reported	0.0016	7.501e-08	TRUE	reported	M01125	2	TRUE	0.00359423	28.2227
rs10024907	A	C	A	C	0.0377	-0.0035	0.1598	0.208	FALSE	FALSE	FALSE	kMzJk3	0.021	0.87	CKD	TRUE	reported	0.0078	1.295e-06	TRUE	reported	M34513	2	TRUE	0.00297694	23.3611
rs10025675	T	G	T	G	-0.0086	0.0092	0.1997	0.168	FALSE	FALSE	FALSE	fra7i0	0.019	0.630001	CKD	TRUE	reported	0.0018	1.273e-06	TRUE	reported	M35327	2	TRUE	0.00290909	22.8272
rs10027133	T	C	T	C	-0.0203	-0.0092	0.7027	0.675	FALSE	FALSE	FALSE	L3gqp9	0.017	0.58	CKD	TRUE	reported	0.0043	2.092e-06	TRUE	reported	M15630	2	TRUE	0.00284047	22.2872
rs10028206	T	C	T	C	-0.0133	-0.023	0.1218	0.115	FALSE	FALSE	FALSE	6PfRsc	0.023	0.32	CKD	TRUE	reported	0.0027	8.968e-07	TRUE	reported	M32644	2	TRUE	0.00309173	24.2647
rs10031381	A	G	A	G	0.0254	0.014	0.9233	0.925	FALSE	FALSE	FALSE	Q8mEr8	0.03	0.630001	CKD	TRUE	reported	0.0054	3.022e-06	TRUE	reported	M22032	2	TRUE	0.00281984	22.1248
rs10031835	T	C	T	C	-0.0494	0.012	0.6951	0.767	FALSE	FALSE	FALSE	uyhtsF	0.017	0.49	CKD	TRUE	reported	0.0109	5.298e-06	TRUE	reported	M35126	2	TRUE	0.00261838	20.54
rs10031835	T	C	T	C	-0.0439	0.012	0.694	0.767	FALSE	FALSE	FALSE	tFFC6m	0.017	0.49	CKD	TRUE	reported	0.0088	6.516e-07	TRUE	reported	M33833	2	TRUE	0.0031707	24.8865
rs10031835	T	C	T	C	-0.034	0.012	0.6953	0.767	FALSE	FALSE	FALSE	hek8El	0.017	0.49	CKD	TRUE	reported	0.0075	5.807e-06	TRUE	reported	M27672	2	TRUE	0.00261979	20.5511
rs10033353	T	G	T	G	-0.0154	0.013	0.3189	0.327	FALSE	FALSE	FALSE	KgFQmv	0.017	0.46	CKD	TRUE	reported	0.0035	8.891e-06	TRUE	reported	M33140	2	TRUE	0.00246833	19.36
rs10035040	A	G	A	G	-0.0331	0.019	0.2331	0.312	FALSE	FALSE	FALSE	fcfsUI	0.018	0.28	CKD	TRUE	reported	0.0074	8.388e-06	TRUE	reported	M33821	2	TRUE	0.00255067	20.0075
rs10036208	T	C	T	C	0.0199	-0.017	0.3421	0.285	FALSE	FALSE	FALSE	qTcLQO	0.016	0.28	CKD	TRUE	reported	0.0041	1.492e-06	TRUE	reported	M33941	2	TRUE	0.00300195	23.558
rs10036528	A	G	A	G	-0.0209	-0.0007	0.0757	0.075	FALSE	FALSE	FALSE	622jjj	0.028	0.98	CKD	TRUE	reported	0.0043	9.578e-07	TRUE	reported	M15122	2	TRUE	0.00301035	23.6241
rs10037373	T	C	T	C	0.013	-0.025	0.5465	0.509	FALSE	FALSE	FALSE	V4Mro5	0.015	0.0969996	CKD	TRUE	reported	0.0027	1.765e-06	TRUE	reported	M32651	2	TRUE	0.00295424	23.1824
rs10043	A	C	A	C	-0.0157	0.041	0.1898	0.169	FALSE	FALSE	FALSE	I4ug72	0.019	0.0290001	CKD	TRUE	reported	0.0035	6.398e-06	TRUE	reported	M16821	2	TRUE	0.00256519	20.1216
rs10043015	T	C	T	C	0.0082	-0.0032	0.7113	0.686	FALSE	FALSE	FALSE	XIMKhO	0.017	0.85	CKD	TRUE	reported	0.0018	5.582e-06	TRUE	reported	M01564	2	TRUE	0.00264547	20.7531
rs10044059	A	G	A	G	0.0646	0.046	0.0711	0.087	FALSE	FALSE	FALSE	QSUREN	0.028	0.0949992	CKD	TRUE	reported	0.0143	6.591e-06	TRUE	reported	M32564	2	TRUE	0.00260155	20.4076
rs10044369	T	C	T	C	0.0172	0.022	0.763	0.738	FALSE	FALSE	FALSE	RS1Wus	0.018	0.23	CKD	TRUE	reported	0.0034	3.263e-07	TRUE	reported	M35186	2	TRUE	0.00326026	25.5917
rs10045813	A	G	A	G	0.0235	-0.005	0.2081	0.242	FALSE	FALSE	FALSE	3pEUIK	0.018	0.79	CKD	TRUE	reported	0.0045	2.271e-07	TRUE	reported	M36673	2	TRUE	0.00347353	27.2716
rs10046447	T	C	T	C	-0.1182	0.032	0.0771	0.097	FALSE	FALSE	FALSE	irFjSc	0.027	0.23	CKD	TRUE	reported	0.0257	4.195e-06	TRUE	reported	M33178	2	TRUE	0.00269629	21.1528
rs10047335	A	G	A	G	-0.0093	0.012	0.6773	0.668	FALSE	FALSE	FALSE	ERt7m3	0.016	0.44	CKD	TRUE	reported	0.0018	2.431e-07	TRUE	reported	M32492	2	TRUE	0.00340027	26.6944
rs1005075	A	G	A	G	-0.0081	0.014	0.4668	0.492	FALSE	FALSE	FALSE	8erVKH	0.016	0.38	CKD	TRUE	reported	0.0018	5.836e-06	TRUE	reported	M32634	2	TRUE	0.00258151	20.25
rs1005390	T	G	T	G	0.0261	0.03	0.7998	0.785	FALSE	FALSE	FALSE	1p4iLr	0.019	0.12	CKD	TRUE	reported	0.0034	2.5e-14	TRUE	reported	M32709	2	TRUE	0.00747542	58.9282
rs1005464	A	G	A	G	0.0141	-0.014	0.229	0.243	FALSE	FALSE	FALSE	7Ei1gV	0.018	0.450001	CKD	TRUE	reported	0.003	2.203e-06	TRUE	reported	M34336	2	TRUE	0.00281542	22.09
rs1005596	A	G	A	G	0.0115	0.003	0.1014	0.093	FALSE	FALSE	FALSE	Gjs5IK	0.025	0.9	CKD	TRUE	reported	0.0025	4.195e-06	TRUE	reported	M00063	2	TRUE	0.0026972	21.16
rs10058247	T	C	T	C	-0.0078	0.013	0.4208	0.5	FALSE	FALSE	FALSE	qHuSl7	0.015	0.4	CKD	TRUE	reported	0.0017	5.473e-06	TRUE	reported	M32910	2	TRUE	0.00268346	21.0519
rs10059896	T	C	T	C	-0.0083	-0.028	0.786	0.746	FALSE	FALSE	FALSE	iUBnsV	0.019	0.14	CKD	TRUE	reported	0.0018	5.626e-06	TRUE	reported	M33955	2	TRUE	0.00271021	21.2623
rs10060182	A	G	A	G	-0.0274	-0.025	0.3009	0.259	FALSE	FALSE	FALSE	nVn65Q	0.016	0.13	CKD	TRUE	reported	0.0062	9.445e-06	TRUE	reported	M33675	2	TRUE	0.00249004	19.5307
rs10063205	T	C	T	C	0.008	0.0041	0.1559	0.186	FALSE	FALSE	FALSE	DfpkJp	0.023	0.86	CKD	TRUE	reported	0.0017	4.058e-06	TRUE	reported	M01125	2	TRUE	0.00282245	22.1453
rs10063514	T	C	T	C	0.0474	0.009	0.0701	0.058	FALSE	FALSE	FALSE	aarFx4	0.029	0.760001	CKD	TRUE	reported	0.0106	8.186e-06	TRUE	reported	M19323	2	TRUE	0.00254922	19.9961
rs10064153	A	C	A	C	-0.0119	0.025	0.7322	0.77	FALSE	FALSE	FALSE	SPcFPm	0.018	0.16	CKD	TRUE	reported	0.0026	3.781e-06	TRUE	reported	M36776	2	TRUE	0.00267028	20.9482
rs10065951	T	C	T	C	0.0112	-0.001	0.3122	0.369	FALSE	FALSE	FALSE	esBy5J	0.016	0.95	CKD	TRUE	reported	0.0025	9.188e-06	TRUE	reported	M16822	2	TRUE	0.00255867	20.0704
rs10068843	A	C	A	C	-0.1072	0.03	0.046	0.031	FALSE	FALSE	FALSE	pCQAyM	0.031	0.33	CKD	TRUE	reported	0.0239	7.434e-06	TRUE	reported	M17799	2	TRUE	0.00256478	20.1184
rs10069896	A	C	A	C	0.0104	-0.0048	0.1781	0.223	FALSE	FALSE	FALSE	8SLyRW	0.02	0.8	CKD	TRUE	reported	0.0018	1.417e-08	TRUE	reported	M35270	2	TRUE	0.00424858	33.3827
rs10072514	C	G	C	G	0.0218	-0.0079	0.2388	0.208	FALSE	TRUE	FALSE	GhRLo6	0.021	0.7	CKD	TRUE	reported	0.0048	5.043e-06	TRUE	reported	M33871	2	TRUE	0.00262941	20.6267
rs10074013	A	G	A	G	0.0424	0.019	0.2515	0.266	FALSE	FALSE	FALSE	EXW0jq	0.017	0.27	CKD	TRUE	reported	0.0085	5.48e-07	TRUE	reported	M33658	2	TRUE	0.0031702	24.8825
rs10074057	A	G	A	G	-0.0373	0.017	0.8297	0.796	FALSE	FALSE	FALSE	eKyMnm	0.02	0.39	CKD	TRUE	reported	0.0082	5.24e-06	TRUE	reported	M34530	2	TRUE	0.00263763	20.6914
rs10074559	A	G	A	G	-0.0492	-0.029	0.4717	0.485	FALSE	FALSE	FALSE	UZ3Xhx	0.016	0.0659994	CKD	TRUE	reported	0.0107	4.543e-06	TRUE	reported	M34420	2	TRUE	0.00269502	21.1428
rs10075995	A	G	A	G	-0.0113	-0.0062	0.578	0.606	FALSE	FALSE	FALSE	ZUX5zR	0.015	0.68	CKD	TRUE	reported	0.0025	8.732e-06	TRUE	reported	M32814	2	TRUE	0.00260445	20.4304
rs10077932	T	C	T	C	-0.0402	0.045	0.1376	0.223	FALSE	FALSE	FALSE	t3wc3k	0.023	0.0490004	CKD	TRUE	reported	0.0087	4.083e-06	TRUE	reported	M33420	2	TRUE	0.00272146	21.3508
rs1007797	T	C	T	C	-0.0092	0.021	0.879	0.872	FALSE	FALSE	FALSE	NyhA6j	0.023	0.36	CKD	TRUE	reported	0.0018	6.491e-07	TRUE	reported	M00606	2	TRUE	0.00332778	26.1235
rs10078652	T	C	T	C	0.0128	-0.0033	0.7163	0.765	FALSE	FALSE	FALSE	nitwQu	0.017	0.84	CKD	TRUE	reported	0.0027	2.847e-06	TRUE	reported	M25599	2	TRUE	0.0028643	22.4746
rs10082235	T	C	T	C	-0.0385	-0.02	0.0735	0.093	FALSE	FALSE	FALSE	es169b	0.029	0.49	CKD	TRUE	reported	0.0084	4.094e-06	TRUE	reported	M37203	2	TRUE	0.00267775	21.0069
rs10082970	T	C	T	C	-0.0451	-0.0036	0.1881	0.217	FALSE	FALSE	FALSE	UvYQZG	0.019	0.85	CKD	TRUE	reported	0.0088	2.989e-07	TRUE	reported	M35551	2	TRUE	0.00334583	26.2656
rs10083422	T	C	T	C	0.0119	-0.029	0.3043	0.314	FALSE	FALSE	FALSE	1p4iLr	0.016	0.0769999	CKD	TRUE	reported	0.0026	6.741e-06	TRUE	reported	M32709	2	TRUE	0.00267028	20.9482
rs10084901	A	T	A	T	0.008	0.0065	0.5872	0.633	FALSE	TRUE	FALSE	J83cPs	0.016	0.68	CKD	TRUE	reported	0.0018	7.458e-06	TRUE	reported	M32518	2	TRUE	0.00251832	19.7531
rs10085935	T	C	T	C	-0.0103	-0.005	0.3782	0.398	FALSE	FALSE	FALSE	WizuMK	0.016	0.75	CKD	TRUE	reported	0.0017	3.326e-09	TRUE	reported	M15140	2	TRUE	0.00466998	36.7093
rs10086673	T	C	T	C	0.0089	-0.0023	0.2938	0.312	FALSE	FALSE	FALSE	4xK1mb	0.016	0.89	CKD	TRUE	reported	0.0018	5.256e-07	TRUE	reported	M19934	2	TRUE	0.00311495	24.4475
rs10086950	A	C	A	C	-0.008	-0.015	0.3284	0.268	FALSE	FALSE	FALSE	yly0pE	0.016	0.34	CKD	TRUE	reported	0.0018	6.466e-06	TRUE	reported	M32339	2	TRUE	0.00251832	19.7531
rs10087179	T	C	T	C	-0.0092	0.0054	0.6135	0.656	FALSE	FALSE	FALSE	G0EGIv	0.015	0.73	CKD	TRUE	reported	0.0018	5.13e-07	TRUE	reported	M33515	2	TRUE	0.00332778	26.1235
rs10088108	A	G	A	G	-0.0465	-0.024	0.809	0.832	FALSE	FALSE	FALSE	SYzvxM	0.019	0.22	CKD	TRUE	reported	0.0102	5.18e-06	TRUE	reported	M33864	2	TRUE	0.00264926	20.7829
rs10088340	A	G	A	G	0.0238	0.058	0.0749	0.108	FALSE	FALSE	FALSE	R4wHmG	0.03	0.05	CKD	TRUE	reported	0.0053	6.747e-06	TRUE	reported	M12774	2	TRUE	0.00257072	20.1652
rs10089042	A	C	A	C	-0.2008	-0.0005	0.9474	0.951	FALSE	FALSE	FALSE	Q4tODS	0.031	0.99	CKD	TRUE	reported	0.0435	3.837e-06	TRUE	reported	M33353	2	TRUE	0.00271606	21.3083
rs10089452	A	C	A	C	-0.0126	-0.011	0.5399	0.528	FALSE	FALSE	FALSE	cgi69a	0.018	0.54	CKD	TRUE	reported	0.0028	6.527e-06	TRUE	reported	M35631	2	TRUE	0.00258151	20.25
rs10090064	T	C	T	C	0.0077	0.0092	0.8026	0.783	FALSE	FALSE	FALSE	R9FwsP	0.019	0.630001	CKD	TRUE	reported	0.0017	5.931e-06	TRUE	reported	M01585	2	TRUE	0.00261528	20.5156
rs10091404	C	G	C	G	0.2816	-0.012	0.0842	0.148	FALSE	TRUE	FALSE	JdWFdM	0.022	0.58	CKD	TRUE	reported	0.0635	9.321e-06	TRUE	reported	M34365	2	TRUE	0.00250726	19.6661
rs1009184	T	G	T	G	-0.0123	-0.0088	0.5453	0.546	FALSE	FALSE	FALSE	esBy5J	0.015	0.56	CKD	TRUE	reported	0.0025	5.996e-07	TRUE	reported	M16822	2	TRUE	0.00308432	24.2064
rs10092877	T	C	T	C	0.0087	0.018	0.4173	0.415	FALSE	FALSE	FALSE	cWt0ij	0.015	0.22	CKD	TRUE	reported	0.0018	1.25e-06	TRUE	reported	M01644	2	TRUE	0.00297694	23.3611
rs10095414	A	G	A	G	0.0086	-0.0059	0.8619	0.872	FALSE	FALSE	FALSE	GLezLN	0.022	0.79	CKD	TRUE	reported	0.0018	2.285e-06	TRUE	reported	M01301	2	TRUE	0.00290909	22.8272
rs10095556	A	G	A	G	0.0264	0.014	0.8043	0.757	FALSE	FALSE	FALSE	xhWXOc	0.019	0.46	CKD	TRUE	reported	0.0059	8.21e-06	TRUE	reported	M37004	2	TRUE	0.0025525	20.0218
rs10095671	T	C	T	C	-0.0238	-0.012	0.9066	0.858	FALSE	FALSE	FALSE	QbmouZ	0.025	0.630001	CKD	TRUE	reported	0.0052	4.023e-06	TRUE	reported	M32328	2	TRUE	0.00267028	20.9482
rs10096225	A	G	A	G	0.008	0.0008	0.4743	0.5	FALSE	FALSE	FALSE	ERt7m3	0.015	0.96	CKD	TRUE	reported	0.0018	6.735e-06	TRUE	reported	M32492	2	TRUE	0.00251832	19.7531
rs10096922	A	T	A	T	0.0121	0.033	0.8346	0.777	FALSE	TRUE	FALSE	R4wHmG	0.021	0.11	CKD	TRUE	reported	0.0027	5.42e-06	TRUE	reported	M12774	2	TRUE	0.00256036	20.0837
rs10097949	A	G	A	G	0.0475	-0.037	0.9488	0.918	FALSE	FALSE	FALSE	5TKktY	0.03	0.22	CKD	TRUE	reported	0.0102	3.409e-06	TRUE	reported	M27738	2	TRUE	0.00276411	21.6864
rs1010069	A	G	A	G	0.0081	0.019	0.4623	0.486	FALSE	FALSE	FALSE	cNls62	0.015	0.22	CKD	TRUE	reported	0.0018	8.583e-06	TRUE	reported	M01110	2	TRUE	0.00258151	20.25
rs10102742	T	C	T	C	0.0078	-0.012	0.4035	0.335	FALSE	FALSE	FALSE	pfb8tH	0.016	0.450001	CKD	TRUE	reported	0.0018	8.73e-06	TRUE	reported	M01769	2	TRUE	0.00239428	18.7778
rs1010377	T	C	T	C	0.0119	-0.013	0.3033	0.292	FALSE	FALSE	FALSE	RS1Wus	0.017	0.42	CKD	TRUE	reported	0.0026	6.761e-06	TRUE	reported	M35186	2	TRUE	0.00267028	20.9482
rs10104759	T	G	T	G	-0.0124	-0.013	0.6428	0.673	FALSE	FALSE	FALSE	I4ug72	0.016	0.42	CKD	TRUE	reported	0.0027	3.568e-06	TRUE	reported	M16821	2	TRUE	0.00268855	21.0919
rs10107576	C	G	C	G	0.046	0.005	0.1392	0.143	FALSE	TRUE	FALSE	6cR8na	0.023	0.83	CKD	TRUE	reported	0.0104	8.746e-06	TRUE	reported	M32846	2	TRUE	0.00249422	19.5636
rs10108023	A	G	A	G	0.0117	0.031	0.2564	0.208	FALSE	FALSE	FALSE	Z0Kb5v	0.017	0.0739997	CKD	TRUE	reported	0.0026	9.808e-06	TRUE	reported	M35439	2	TRUE	0.00258151	20.25
rs10108139	T	C	T	C	0.0142	0.012	0.6059	0.593	FALSE	FALSE	FALSE	n4Z0yK	0.015	0.44	CKD	TRUE	reported	0.0031	6.447e-06	TRUE	reported	M35331	2	TRUE	0.00267462	20.9823
rs10108610	A	G	A	G	-0.0464	0.029	0.138	0.131	FALSE	FALSE	FALSE	nQwGRj	0.021	0.16	CKD	TRUE	reported	0.0104	8.005e-06	TRUE	reported	M35854	2	TRUE	0.00253768	19.9053
rs10110717	T	C	T	C	-0.029	-0.0046	0.688	0.695	FALSE	FALSE	FALSE	PHioUC	0.017	0.780001	CKD	TRUE	reported	0.0065	9.121e-06	TRUE	reported	M32735	2	TRUE	0.00253768	19.9053
rs10110900	A	G	A	G	-0.0092	0.0077	0.468	0.446	FALSE	FALSE	FALSE	484Pz1	0.015	0.61	CKD	TRUE	reported	0.0018	4.832e-07	TRUE	reported	M33389	2	TRUE	0.00332778	26.1235
rs10111368	A	G	A	G	-0.0041	0.011	0.5456	0.527	FALSE	FALSE	FALSE	deOkMl	0.015	0.46	CKD	TRUE	reported	0.0009	4.982e-06	TRUE	reported	M15500	2	TRUE	0.00264547	20.7531
rs10111779	A	C	A	C	-0.0462	0.019	0.7263	0.745	FALSE	FALSE	FALSE	hNv8Su	0.017	0.27	CKD	TRUE	reported	0.0103	8.002e-06	TRUE	reported	M32578	2	TRUE	0.00256487	20.1191
rs10112003	A	G	A	G	0.0158	-0.0021	0.0782	0.075	FALSE	FALSE	FALSE	XktKBl	0.028	0.94	CKD	TRUE	reported	0.0033	1.734e-06	TRUE	reported	M01336	2	TRUE	0.00292137	22.9238
rs10112003	A	G	A	G	0.019	-0.0021	0.0783	0.075	FALSE	FALSE	FALSE	76xhYS	0.028	0.94	CKD	TRUE	reported	0.004	2.412e-06	TRUE	reported	M01359	2	TRUE	0.00287546	22.5625
rs10112981	A	G	A	G	-0.008	0.0007	0.287	0.305	FALSE	FALSE	FALSE	4xK1mb	0.017	0.97	CKD	TRUE	reported	0.0018	6.116e-06	TRUE	reported	M19934	2	TRUE	0.00251832	19.7531
rs10115026	A	G	A	G	0.0115	0.0031	0.6952	0.683	FALSE	FALSE	FALSE	FPazxs	0.017	0.85	CKD	TRUE	reported	0.0025	4.658e-06	TRUE	reported	M35464	2	TRUE	0.0026972	21.16
rs10116543	A	G	A	G	0.0123	0.0066	0.0816	0.092	FALSE	FALSE	FALSE	8la4gv	0.027	0.81	CKD	TRUE	reported	0.0027	6.813e-06	TRUE	reported	M33422	2	TRUE	0.00264547	20.7531
rs10117043	T	G	T	G	0.0161	0.078	0.156	0.183	FALSE	FALSE	FALSE	obIfYQ	0.02	0.000140001	CKD	TRUE	reported	0.0036	6.131e-06	TRUE	reported	M27728	2	TRUE	0.00254982	20.0008
rs10118949	T	C	T	C	0.1001	0.015	0.0815	0.102	FALSE	FALSE	FALSE	9rio3y	0.027	0.58	CKD	TRUE	reported	0.0207	1.305e-06	TRUE	reported	M33197	2	TRUE	0.00297991	23.3845
rs10119850	A	G	A	G	0.0088	0.0047	0.5446	0.508	FALSE	FALSE	FALSE	q0sUDx	0.017	0.780001	CKD	TRUE	reported	0.0019	2.598e-06	TRUE	reported	M33477	2	TRUE	0.00273426	21.4515
rs10120252	A	G	A	G	-0.0484	0.002	0.8189	0.827	FALSE	FALSE	FALSE	LQBFNR	0.021	0.93	CKD	TRUE	reported	0.0087	3.031e-08	TRUE	reported	M21049	2	TRUE	0.00394011	30.9494
rs1012157	A	G	A	G	-0.0125	-0.012	0.2326	0.239	FALSE	FALSE	FALSE	qHuSl7	0.018	0.51	CKD	TRUE	reported	0.0024	1.754e-07	TRUE	reported	M32910	2	TRUE	0.00345514	27.1267
rs10122824	T	G	T	G	0.0087	0.011	0.3503	0.354	FALSE	FALSE	FALSE	4UJl15	0.017	0.52	CKD	TRUE	reported	0.0019	2.787e-06	TRUE	reported	M01558	2	TRUE	0.00267264	20.9668
rs1012455	A	G	A	G	-0.0097	-0.015	0.5085	0.527	FALSE	FALSE	FALSE	nnhO9j	0.015	0.31	CKD	TRUE	reported	0.0019	2.162e-07	TRUE	reported	M22481	2	TRUE	0.00332019	26.0637
rs10125203	C	G	C	G	0.009	-0.054	0.8698	0.885	FALSE	TRUE	FALSE	R9FwsP	0.023	0.02	CKD	TRUE	reported	0.0018	4.109e-07	TRUE	reported	M01585	2	TRUE	0.00318512	25
rs1012601	C	G	C	G	0.056	0.0099	0.8372	0.862	FALSE	TRUE	FALSE	xW1S9b	0.022	0.649999	CKD	TRUE	reported	0.0111	4.866e-07	TRUE	reported	M33165	2	TRUE	0.00324258	25.4525
rs10127987	T	C	T	C	0.0092	0.011	0.4763	0.462	FALSE	FALSE	FALSE	4TlH8p	0.017	0.49	CKD	TRUE	reported	0.0019	1.128e-06	TRUE	reported	M32729	2	TRUE	0.00298772	23.446
rs10128501	A	G	A	G	0.0108	-0.0072	0.5803	0.531	FALSE	FALSE	FALSE	dF83tZ	0.015	0.630001	CKD	TRUE	reported	0.0018	5.06e-09	TRUE	reported	M32452	2	TRUE	0.00458015	36
rs10129722	A	G	A	G	-0.0082	-0.011	0.3124	0.238	FALSE	FALSE	FALSE	8erVKH	0.017	0.53	CKD	TRUE	reported	0.0018	5.951e-06	TRUE	reported	M32634	2	TRUE	0.00264547	20.7531
rs10130689	T	C	T	C	-0.0075	0.019	0.1587	0.167	FALSE	FALSE	FALSE	deOkMl	0.02	0.34	CKD	TRUE	reported	0.0017	4.991e-06	TRUE	reported	M15500	2	TRUE	0.00248151	19.4637
rs1013104	T	C	T	C	-0.0207	-0.0058	0.4354	0.455	FALSE	FALSE	FALSE	t3wc3k	0.015	0.7	CKD	TRUE	reported	0.0045	3.834e-06	TRUE	reported	M33420	2	TRUE	0.0026972	21.16
rs10131962	A	G	A	G	-0.0295	0.032	0.6038	0.638	FALSE	FALSE	FALSE	uYC7iO	0.015	0.0389996	CKD	TRUE	reported	0.0064	4.05e-06	TRUE	reported	M36589	2	TRUE	0.00270818	21.2463
rs10132580	T	G	T	G	0.0094	0.012	0.1734	0.146	FALSE	FALSE	FALSE	SQ5Vri	0.019	0.53	CKD	TRUE	reported	0.0017	5.674e-08	TRUE	reported	M12593	2	TRUE	0.00389256	30.5744
rs10135212	T	C	T	C	-0.0262	0.015	0.8095	0.823	FALSE	FALSE	FALSE	G9XvOS	0.019	0.450001	CKD	TRUE	reported	0.0057	4.127e-06	TRUE	reported	M32759	2	TRUE	0.0026931	21.1277
rs1013612	A	G	A	G	-0.0125	0.018	0.4965	0.504	FALSE	FALSE	FALSE	TLcNIY	0.015	0.21	CKD	TRUE	reported	0.0027	4.478e-06	TRUE	reported	M27513	2	TRUE	0.00273197	21.4335
rs10136315	A	G	A	G	-0.0378	-0.006	0.5986	0.65	FALSE	FALSE	FALSE	SYzvxM	0.015	0.7	CKD	TRUE	reported	0.0079	1.862e-06	TRUE	reported	M33864	2	TRUE	0.00291764	22.8944
rs10136635	A	G	A	G	0.0041	-0.034	0.5453	0.5	FALSE	FALSE	FALSE	deOkMl	0.016	0.032	CKD	TRUE	reported	0.0009	6e-06	TRUE	reported	M15500	2	TRUE	0.00264547	20.7531
rs1013667	A	G	A	G	-0.0041	-0.0068	0.6087	0.571	FALSE	FALSE	FALSE	pNeP5e	0.015	0.66	CKD	TRUE	reported	0.0009	5.673e-06	TRUE	reported	M00054	2	TRUE	0.00264547	20.7531
rs10139470	T	G	T	G	-0.0156	0.0052	0.2538	0.305	FALSE	FALSE	FALSE	wDl4WC	0.022	0.81	CKD	TRUE	reported	0.0032	1.469e-06	TRUE	reported	M35431	2	TRUE	0.00302833	23.7656
rs1014079	A	C	A	C	-0.0084	-0.0098	0.3961	0.447	FALSE	FALSE	FALSE	6fjFYl	0.016	0.53	CKD	TRUE	reported	0.0019	6.393e-06	TRUE	reported	M37058	2	TRUE	0.00249195	19.5457
rs10142427	A	C	A	C	-0.0328	0.035	0.6825	0.659	FALSE	FALSE	FALSE	qeNWb2	0.016	0.0299999	CKD	TRUE	reported	0.0062	1.329e-07	TRUE	reported	M33652	2	TRUE	0.00356439	27.9875
rs10144441	A	G	A	G	-0.0488	-0.012	0.7294	0.763	FALSE	FALSE	FALSE	UZ3Xhx	0.017	0.48	CKD	TRUE	reported	0.0109	7.924e-06	TRUE	reported	M34420	2	TRUE	0.00255533	20.0441
rs10145517	A	G	A	G	-0.0373	-0.0076	0.7599	0.773	FALSE	FALSE	FALSE	e9Pu89	0.017	0.66	CKD	TRUE	reported	0.0079	2.457e-06	TRUE	reported	M36738	2	TRUE	0.00284118	22.2927
rs10146370	C	G	C	G	0.1099	0.017	0.247	0.229	FALSE	TRUE	FALSE	JdWFdM	0.021	0.42	CKD	TRUE	reported	0.0226	1.219e-06	TRUE	reported	M34365	2	TRUE	0.00301328	23.6471
rs10148180	C	G	C	G	-0.026	-0.03	0.9353	0.91	FALSE	TRUE	FALSE	oZOoEq	0.035	0.39	CKD	TRUE	reported	0.005	2.509e-07	TRUE	reported	M34283	2	TRUE	0.00344413	27.04
rs10148857	T	G	T	G	-0.0421	0.01	0.7171	0.746	FALSE	FALSE	FALSE	MIhiwv	0.018	0.57	CKD	TRUE	reported	0.0093	6.133e-06	TRUE	reported	M33144	2	TRUE	0.00261236	20.4927
rs10151267	T	C	T	C	0.0142	0.0063	0.3406	0.323	FALSE	FALSE	FALSE	nitwQu	0.016	0.69	CKD	TRUE	reported	0.0028	5.766e-07	TRUE	reported	M25599	2	TRUE	0.00327647	25.7194
rs10152981	A	G	A	G	-0.0132	0.019	0.6622	0.606	FALSE	FALSE	FALSE	mDnKAj	0.016	0.23	CKD	TRUE	reported	0.0029	5.989e-06	TRUE	reported	M33892	2	TRUE	0.00264104	20.7182
rs10153066	T	G	T	G	0.0085	-0.0082	0.4356	0.451	FALSE	FALSE	FALSE	ATDZYf	0.016	0.6	CKD	TRUE	reported	0.0018	2.118e-06	TRUE	reported	M03141	2	TRUE	0.00284203	22.2994
rs10153390	T	G	T	G	-0.0114	-0.02	0.4862	0.484	FALSE	FALSE	FALSE	If9H3z	0.015	0.21	CKD	TRUE	reported	0.0025	6.587e-06	TRUE	reported	M22030	2	TRUE	0.00265062	20.7936
rs10153405	A	G	A	G	-0.0103	-0.0012	0.5342	0.485	FALSE	FALSE	FALSE	cWt0ij	0.015	0.94	CKD	TRUE	reported	0.0018	9.267e-09	TRUE	reported	M01644	2	TRUE	0.00416761	32.7438
rs10153405	A	G	A	G	-0.0078	-0.0012	0.5344	0.485	FALSE	FALSE	FALSE	ERt7m3	0.015	0.94	CKD	TRUE	reported	0.0018	9.072e-06	TRUE	reported	M32492	2	TRUE	0.00239428	18.7778
rs1015380	T	C	T	C	0.013	-0.026	0.878	0.881	FALSE	FALSE	FALSE	vX7E2C	0.023	0.27	CKD	TRUE	reported	0.0028	2.925e-06	TRUE	reported	M35137	2	TRUE	0.00274756	21.5561
rs10155015	A	G	A	G	-0.0078	0.026	0.3436	0.333	FALSE	FALSE	FALSE	cJH5hj	0.016	0.1	CKD	TRUE	reported	0.0017	7.232e-06	TRUE	reported	M35326	2	TRUE	0.00268346	21.0519
rs1015592	T	C	T	C	-0.0404	-0.0027	0.7352	0.716	FALSE	FALSE	FALSE	QCKCHu	0.017	0.87	CKD	TRUE	reported	0.0086	3.01e-06	TRUE	reported	M31787	2	TRUE	0.00281264	22.0681
rs10156335	A	G	A	G	-0.0153	-0.029	0.8473	0.808	FALSE	FALSE	FALSE	4KPpps	0.021	0.16	CKD	TRUE	reported	0.0034	7.174e-06	TRUE	reported	M01356	2	TRUE	0.00258151	20.25
rs10157030	T	C	T	C	0.3336	0.0008	0.9774	0.984	FALSE	FALSE	FALSE	irFjSc	0.029	0.98	CKD	TRUE	reported	0.0754	9.654e-06	TRUE	reported	M33178	2	TRUE	0.00249572	19.5753
rs1015795	A	G	A	G	0.0043	-0.02	0.5122	0.518	FALSE	FALSE	FALSE	pNeP5e	0.015	0.18	CKD	TRUE	reported	0.0009	2.26e-06	TRUE	reported	M00054	2	TRUE	0.00290909	22.8272
rs1015859	T	C	T	C	0.0847	0.0072	0.8882	0.812	FALSE	FALSE	FALSE	pCQAyM	0.021	0.74	CKD	TRUE	reported	0.0168	4.41e-07	TRUE	reported	M17799	2	TRUE	0.00323825	25.4184
rs10159475	A	G	A	G	0.0157	0.018	0.8276	0.883	FALSE	FALSE	FALSE	jpVKOS	0.019	0.36	CKD	TRUE	reported	0.0034	4.094e-06	TRUE	reported	M18349	2	TRUE	0.00271788	21.3227
rs1015993	T	C	T	C	0.0041	-0.022	0.4684	0.465	FALSE	FALSE	FALSE	pNeP5e	0.015	0.15	CKD	TRUE	reported	0.0009	7.309e-06	TRUE	reported	M00054	2	TRUE	0.00264547	20.7531
rs10160169	A	G	A	G	0.0084	0.036	0.6329	0.588	FALSE	FALSE	FALSE	4vQ7Rg	0.018	0.0389996	CKD	TRUE	reported	0.0018	3.777e-06	TRUE	reported	M01358	2	TRUE	0.00277573	21.7778
rs1016145	T	C	T	C	0.0092	0.016	0.5665	0.566	FALSE	FALSE	FALSE	6fjFYl	0.018	0.36	CKD	TRUE	reported	0.0019	2.026e-06	TRUE	reported	M37058	2	TRUE	0.00298772	23.446
rs10162454	T	C	T	C	-0.008	-0.014	0.2685	0.204	FALSE	FALSE	FALSE	qHuSl7	0.017	0.42	CKD	TRUE	reported	0.0018	6.658e-06	TRUE	reported	M32910	2	TRUE	0.00251832	19.7531
rs10162458	T	C	T	C	0.0087	-0.022	0.7178	0.71	FALSE	FALSE	FALSE	0Gvufz	0.017	0.18	CKD	TRUE	reported	0.0019	8.5e-06	TRUE	reported	M22177	2	TRUE	0.00267264	20.9668
rs10162953	T	C	T	C	0.0081	-0.034	0.6424	0.673	FALSE	FALSE	FALSE	6PfRsc	0.016	0.0309999	CKD	TRUE	reported	0.0018	9.144e-06	TRUE	reported	M32644	2	TRUE	0.00258151	20.25
rs10164158	A	G	A	G	0.0229	0.013	0.0577	0.038	FALSE	FALSE	FALSE	Lvei8Z	0.033	0.69	CKD	TRUE	reported	0.005	4.179e-06	TRUE	reported	M01365	2	TRUE	0.00267386	20.9764
rs10164524	A	G	A	G	-0.01	0.027	0.6775	0.699	FALSE	FALSE	FALSE	Ei9XC7	0.016	0.0969996	CKD	TRUE	reported	0.0017	1.059e-08	TRUE	reported	M02132	2	TRUE	0.00440308	34.6021
rs1016522	A	G	A	G	0.0058	-0.02	0.5803	0.527	FALSE	FALSE	FALSE	pNeP5e	0.015	0.2	CKD	TRUE	reported	0.0009	1.589e-10	TRUE	reported	M00054	2	TRUE	0.00528011	41.5309
rs10166484	T	C	T	C	-0.0121	0.0014	0.3157	0.332	FALSE	FALSE	FALSE	ojyNaZ	0.016	0.93	CKD	TRUE	reported	0.0027	5.291e-06	TRUE	reported	M01303	2	TRUE	0.00256036	20.0837
rs10166510	A	G	A	G	-0.0211	-0.0099	0.6837	0.659	FALSE	FALSE	FALSE	uEt088	0.016	0.54	CKD	TRUE	reported	0.0044	2.055e-06	TRUE	reported	M33638	2	TRUE	0.0029306	22.9964
rs10168416	C	G	C	G	-0.0267	-0.0088	0.6733	0.731	FALSE	TRUE	FALSE	vXL92G	0.016	0.58	CKD	TRUE	reported	0.0057	2.419e-06	TRUE	reported	M33653	2	TRUE	0.00279658	21.9418
rs10170160	T	C	T	C	0.0338	0.018	0.5675	0.523	FALSE	FALSE	FALSE	QhLUpK	0.02	0.38	CKD	TRUE	reported	0.0057	2.711e-09	TRUE	reported	M02137	2	TRUE	0.00447412	35.1628
rs10170160	T	C	T	C	0.0398	0.018	0.5654	0.523	FALSE	FALSE	FALSE	kCK41I	0.02	0.38	CKD	TRUE	reported	0.0086	3.538e-06	TRUE	reported	M27716	2	TRUE	0.00272994	21.4175
rs10171231	T	C	T	C	0.1402	0.073	0.0634	0.069	FALSE	FALSE	FALSE	ubXrSi	0.034	0.0299999	CKD	TRUE	reported	0.0292	1.513e-06	TRUE	reported	M34339	2	TRUE	0.00293781	23.0532
rs10171387	A	G	A	G	0.008	0.018	0.9051	0.877	FALSE	FALSE	FALSE	pNeP5e	0.027	0.5	CKD	TRUE	reported	0.0018	5.141e-06	TRUE	reported	M00054	2	TRUE	0.00251832	19.7531
rs1017275	T	C	T	C	0.0433	-0.0089	0.0898	0.08	FALSE	FALSE	FALSE	SyWE0L	0.026	0.73	CKD	TRUE	reported	0.009	1.498e-06	TRUE	reported	M32802	2	TRUE	0.00294971	23.1468
rs10174534	A	G	A	G	-0.028	-0.017	0.5571	0.562	FALSE	FALSE	FALSE	fRwWJ7	0.015	0.25	CKD	TRUE	reported	0.0063	7.572e-06	TRUE	reported	M01605	2	TRUE	0.00251832	19.7531
rs10175949	A	G	A	G	-0.0346	0.0063	0.8647	0.889	FALSE	FALSE	FALSE	G9XvOS	0.022	0.780001	CKD	TRUE	reported	0.0064	5.427e-08	TRUE	reported	M32759	2	TRUE	0.00372172	29.2275
rs10175949	A	G	A	G	-0.0337	0.0063	0.8649	0.889	FALSE	FALSE	FALSE	yiSMyy	0.022	0.780001	CKD	TRUE	reported	0.0056	2.229e-09	TRUE	reported	M33138	2	TRUE	0.00460733	36.2146
rs10175949	A	G	A	G	-0.0325	0.0063	0.865	0.889	FALSE	FALSE	FALSE	vyEYH3	0.022	0.780001	CKD	TRUE	reported	0.0064	3.727e-07	TRUE	reported	M32758	2	TRUE	0.0032851	25.7874
rs10177768	A	G	A	G	-0.0197	-0.0032	0.6419	0.686	FALSE	FALSE	FALSE	xOCvnZ	0.016	0.84	CKD	TRUE	reported	0.0044	8.008e-06	TRUE	reported	M33901	2	TRUE	0.00255557	20.046
rs10180218	A	T	A	T	-0.0085	0.018	0.3776	0.377	FALSE	TRUE	FALSE	k6iSJ3	0.017	0.27	CKD	TRUE	reported	0.0019	4.782e-06	TRUE	reported	M35675	2	TRUE	0.00255148	20.0139
rs10180510	T	C	T	C	0.0089	0.0095	0.4607	0.491	FALSE	FALSE	FALSE	rC9F7R	0.016	0.54	CKD	TRUE	reported	0.0017	3.75e-07	TRUE	reported	M37506	2	TRUE	0.00349088	27.4083
rs10181551	A	G	A	G	-0.0055	-0.0033	0.296	0.323	FALSE	FALSE	FALSE	QujNVA	0.016	0.84	CKD	TRUE	reported	0.0012	3.876e-06	TRUE	reported	M01649	2	TRUE	0.00267775	21.0069
rs10182315	T	C	T	C	0.1755	0.0067	0.2222	0.159	FALSE	FALSE	FALSE	JdWFdM	0.026	0.8	CKD	TRUE	reported	0.0393	7.995e-06	TRUE	reported	M34365	2	TRUE	0.00254235	19.942
rs10183099	A	G	A	G	-0.0084	0.013	0.6391	0.608	FALSE	FALSE	FALSE	tXcZjI	0.016	0.43	CKD	TRUE	reported	0.0018	2.443e-06	TRUE	reported	M01898	2	TRUE	0.00277573	21.7778
rs10183528	C	G	C	G	0.0896	-0.012	0.9442	0.922	FALSE	TRUE	FALSE	QSUREN	0.035	0.73	CKD	TRUE	reported	0.0178	5.093e-07	TRUE	reported	M32564	2	TRUE	0.00322807	25.3382
rs10185968	T	C	T	C	0.0754	0.085	0.0527	0.062	FALSE	FALSE	FALSE	QCKCHu	0.033	0.00969996	CKD	TRUE	reported	0.0168	6.83e-06	TRUE	reported	M31787	2	TRUE	0.0025679	20.143
rs10186575	A	G	A	G	0.0288	0.0048	0.1328	0.095	FALSE	FALSE	FALSE	N8PuaX	0.021	0.82	CKD	TRUE	reported	0.0063	5.099e-06	TRUE	reported	M33488	2	TRUE	0.00266389	20.898
rs10186957	T	C	T	C	-0.0124	0.0068	0.837	0.844	FALSE	FALSE	FALSE	R4wHmG	0.02	0.74	CKD	TRUE	reported	0.0026	2.419e-06	TRUE	reported	M12774	2	TRUE	0.00289873	22.7456
rs10187244	A	T	A	T	-0.0184	-0.029	0.7692	0.735	FALSE	TRUE	FALSE	fcfsUI	0.018	0.12	CKD	TRUE	reported	0.0036	2.956e-07	TRUE	reported	M33821	2	TRUE	0.00332778	26.1235
rs10189004	T	C	T	C	-0.0703	-0.0089	0.0531	0.036	FALSE	FALSE	FALSE	8aIJbT	0.042	0.83	CKD	TRUE	reported	0.0152	3.657e-06	TRUE	reported	M32632	2	TRUE	0.00272652	21.3906
rs10189479	A	C	A	C	-0.0081	0.017	0.4262	0.394	FALSE	FALSE	FALSE	q0sUDx	0.015	0.26	CKD	TRUE	reported	0.0018	5.914e-06	TRUE	reported	M33477	2	TRUE	0.00258151	20.25
rs10192021	T	G	T	G	-0.0513	0.043	0.0878	0.097	FALSE	FALSE	FALSE	BNaVCN	0.03	0.16	CKD	TRUE	reported	0.0114	7.461e-06	TRUE	reported	M33009	2	TRUE	0.00258151	20.25
rs10194073	A	C	A	C	-0.007	0.012	0.7918	0.8	FALSE	FALSE	FALSE	vXchKK	0.019	0.53	CKD	TRUE	reported	0.0015	6.329e-06	TRUE	reported	M15506	2	TRUE	0.00277573	21.7778
rs10194375	A	C	A	C	-0.0086	-0.0073	0.3347	0.379	FALSE	FALSE	FALSE	BSn46e	0.016	0.649999	CKD	TRUE	reported	0.0019	6.475e-06	TRUE	reported	M34912	2	TRUE	0.00261171	20.4875
rs1019595	T	C	T	C	-0.0345	-0.027	0.9326	0.96	FALSE	FALSE	FALSE	QhLUpK	0.031	0.38	CKD	TRUE	reported	0.0076	5.463e-06	TRUE	reported	M02137	2	TRUE	0.00262688	20.6068
rs1019662	T	C	T	C	-0.1799	0.015	0.8047	0.792	FALSE	FALSE	FALSE	JdWFdM	0.018	0.42	CKD	TRUE	reported	0.0395	5.142e-06	TRUE	reported	M34365	2	TRUE	0.00264417	20.7428
rs10198903	A	G	A	G	-0.0342	0.039	0.295	0.335	FALSE	FALSE	FALSE	PHioUC	0.017	0.0239999	CKD	TRUE	reported	0.0071	1.613e-06	TRUE	reported	M32735	2	TRUE	0.00295679	23.2025
rs10199511	A	G	A	G	-0.0397	0.026	0.1013	0.093	FALSE	FALSE	FALSE	6SBFT3	0.025	0.28	CKD	TRUE	reported	0.0057	4.107e-12	TRUE	reported	M32761	2	TRUE	0.00616195	48.51
rs10199511	A	G	A	G	-0.0281	0.026	0.1012	0.093	FALSE	FALSE	FALSE	maj08I	0.025	0.28	CKD	TRUE	reported	0.0059	1.635e-06	TRUE	reported	M32787	2	TRUE	0.00289083	22.6834
rs10199787	T	C	T	C	0.0077	-0.011	0.6173	0.58	FALSE	FALSE	FALSE	XktKBl	0.016	0.47	CKD	TRUE	reported	0.0017	6.198e-06	TRUE	reported	M01336	2	TRUE	0.00261528	20.5156
rs1020066	T	G	T	G	0.0096	-0.011	0.7374	0.761	FALSE	FALSE	FALSE	8erVKH	0.017	0.52	CKD	TRUE	reported	0.0018	1.436e-07	TRUE	reported	M32634	2	TRUE	0.00362237	28.4444
rs10203537	A	T	A	T	0.0082	-0.033	0.6315	0.608	FALSE	TRUE	FALSE	k6iSJ3	0.017	0.0470002	CKD	TRUE	reported	0.0019	8.748e-06	TRUE	reported	M35675	2	TRUE	0.00237497	18.626
rs10205265	T	C	T	C	-0.0901	-0.023	0.2056	0.119	FALSE	FALSE	FALSE	ICWXUE	0.019	0.23	CKD	TRUE	reported	0.0202	7.794e-06	TRUE	reported	M01515	2	TRUE	0.00253638	19.8951
rs10206020	T	C	T	C	0.0814	0.02	0.8184	0.724	FALSE	FALSE	FALSE	aKzSEP	0.019	0.3	CKD	TRUE	reported	0.0182	7.997e-06	TRUE	reported	M33391	2	TRUE	0.00255016	20.0035
rs10206655	A	C	A	C	-0.036	-0.054	0.0403	0.047	FALSE	FALSE	FALSE	UKxh6g	0.033	0.11	CKD	TRUE	reported	0.008	6.783e-06	TRUE	reported	M20675	2	TRUE	0.00258151	20.25
rs10207315	T	G	T	G	0.0078	0.051	0.2432	0.238	FALSE	FALSE	FALSE	Gjs5IK	0.018	0.00409996	CKD	TRUE	reported	0.0017	4.789e-06	TRUE	reported	M00063	2	TRUE	0.00268346	21.0519
rs10208071	A	G	A	G	0.0123	-0.025	0.689	0.662	FALSE	FALSE	FALSE	oe4dM5	0.018	0.16	CKD	TRUE	reported	0.0026	1.509e-06	TRUE	reported	M22649	2	TRUE	0.00285229	22.3802
rs10209727	A	G	A	G	0.0248	0.0044	0.1471	0.111	FALSE	FALSE	FALSE	OKBmBR	0.023	0.85	CKD	TRUE	reported	0.0054	5.042e-06	TRUE	reported	M34040	2	TRUE	0.00268855	21.0919
rs10209735	A	G	A	G	-0.0127	0.011	0.7536	0.788	FALSE	FALSE	FALSE	eAyGP8	0.021	0.58	CKD	TRUE	reported	0.0027	2.212e-06	TRUE	reported	M25459	2	TRUE	0.00281984	22.1248
rs10211153	T	G	T	G	-0.0128	-0.0037	0.4131	0.468	FALSE	FALSE	FALSE	YONgu2	0.016	0.81	CKD	TRUE	reported	0.0027	2.898e-06	TRUE	reported	M35193	2	TRUE	0.0028643	22.4746
rs10211524	A	G	A	G	-0.014	-0.02	0.4195	0.45	FALSE	FALSE	FALSE	B7COsA	0.017	0.26	CKD	TRUE	reported	0.0026	5.385e-08	TRUE	reported	M19364	2	TRUE	0.00369211	28.9941
rs10211524	A	G	A	G	-0.0104	-0.02	0.419	0.45	FALSE	FALSE	FALSE	yly0pE	0.017	0.26	CKD	TRUE	reported	0.0023	7.991e-06	TRUE	reported	M32339	2	TRUE	0.00260645	20.4461
rs10211524	A	G	A	G	0.0189	-0.02	0.4188	0.45	FALSE	FALSE	FALSE	hmLG7z	0.017	0.26	CKD	TRUE	reported	0.0023	5.588e-16	TRUE	reported	M32348	2	TRUE	0.00855671	67.5255
rs10213999	A	C	A	C	-0.0914	-0.012	0.2991	0.319	FALSE	FALSE	FALSE	jvRocI	0.016	0.47	CKD	TRUE	reported	0.0203	6.798e-06	TRUE	reported	M34338	2	TRUE	0.00258433	20.2722
rs1021452	T	C	T	C	0.014	-0.0026	0.642	0.677	FALSE	FALSE	FALSE	B7COsA	0.017	0.87	CKD	TRUE	reported	0.0026	7.825e-08	TRUE	reported	M19364	2	TRUE	0.00369211	28.9941
rs10216545	A	G	A	G	-0.0452	0.0055	0.4695	0.475	FALSE	FALSE	FALSE	TZ3JLj	0.016	0.73	CKD	TRUE	reported	0.0095	1.93e-06	TRUE	reported	M32586	2	TRUE	0.002885	22.6376
rs10216545	A	G	A	G	-0.0214	0.0055	0.4694	0.475	FALSE	FALSE	FALSE	622jjj	0.016	0.73	CKD	TRUE	reported	0.0047	5.187e-06	TRUE	reported	M15122	2	TRUE	0.00264274	20.7316
rs1022039	A	T	A	T	0.0198	0.021	0.2991	0.336	FALSE	TRUE	FALSE	qK6eqk	0.018	0.25	CKD	TRUE	reported	0.0043	5.465e-06	TRUE	reported	M32739	2	TRUE	0.00270265	21.2028
rs10221174	T	C	T	C	0.0163	0.0081	0.1464	0.109	FALSE	FALSE	FALSE	If9H3z	0.022	0.709999	CKD	TRUE	reported	0.0035	2.323e-06	TRUE	reported	M22030	2	TRUE	0.00276445	21.689
rs1022302	T	C	T	C	-0.0223	-0.011	0.3866	0.302	FALSE	FALSE	FALSE	bDIRl3	0.017	0.52	CKD	TRUE	reported	0.005	9.914e-06	TRUE	reported	M35978	2	TRUE	0.00253594	19.8916
rs10224072	T	C	T	C	-0.0084	-0.0036	0.2481	0.274	FALSE	FALSE	FALSE	8erVKH	0.018	0.84	CKD	TRUE	reported	0.0018	4.687e-06	TRUE	reported	M32634	2	TRUE	0.00277573	21.7778
rs10224806	T	C	T	C	0.0194	-0.016	0.8787	0.884	FALSE	FALSE	FALSE	ZUX5zR	0.024	0.5	CKD	TRUE	reported	0.0043	5.638e-06	TRUE	reported	M32814	2	TRUE	0.00259483	20.3548
rs10225863	T	C	T	C	-0.004	0.0068	0.3949	0.429	FALSE	FALSE	FALSE	pNeP5e	0.015	0.66	CKD	TRUE	reported	0.0009	9.754e-06	TRUE	reported	M00054	2	TRUE	0.00251832	19.7531
rs10228942	A	T	A	T	0.0711	0.011	0.8711	0.917	FALSE	TRUE	FALSE	xJrS4K	0.023	0.64	CKD	TRUE	reported	0.0159	7.75e-06	TRUE	reported	M33637	2	TRUE	0.00254922	19.9961
rs1023115	A	G	A	G	-0.0084	-0.0098	0.5301	0.504	FALSE	FALSE	FALSE	IMLtmu	0.015	0.51	CKD	TRUE	reported	0.0018	2.678e-06	TRUE	reported	M32489	2	TRUE	0.00277573	21.7778
rs10231439	T	C	T	C	-0.0246	0.005	0.0747	0.062	FALSE	FALSE	FALSE	VqNYLB	0.029	0.86	CKD	TRUE	reported	0.0054	6.258e-06	TRUE	reported	M35257	2	TRUE	0.00264547	20.7531
rs10232298	A	G	A	G	-0.0129	-0.022	0.3412	0.319	FALSE	FALSE	FALSE	mDnKAj	0.016	0.17	CKD	TRUE	reported	0.0029	8.687e-06	TRUE	reported	M33892	2	TRUE	0.00252265	19.7872
rs10232298	A	G	A	G	0.0321	-0.022	0.3415	0.319	FALSE	FALSE	FALSE	LQBFNR	0.016	0.17	CKD	TRUE	reported	0.0071	6.031e-06	TRUE	reported	M21049	2	TRUE	0.00260574	20.4406
rs10233803	T	C	T	C	0.0121	0.041	0.5881	0.597	FALSE	FALSE	FALSE	GBanwS	0.015	0.00729995	CKD	TRUE	reported	0.0027	7.69e-06	TRUE	reported	M33228	2	TRUE	0.00256036	20.0837
rs10234187	T	C	T	C	0.0085	0.016	0.3185	0.279	FALSE	FALSE	FALSE	Ei9XC7	0.016	0.3	CKD	TRUE	reported	0.0017	1.074e-06	TRUE	reported	M02132	2	TRUE	0.00318512	25
rs10236826	T	C	T	C	-0.0585	-0.039	0.9564	0.965	FALSE	FALSE	FALSE	sXCuk4	0.037	0.29	CKD	TRUE	reported	0.0125	2.684e-06	TRUE	reported	M32425	2	TRUE	0.00279157	21.9024
rs10237319	T	C	T	C	0.0226	-0.027	0.1467	0.156	FALSE	FALSE	FALSE	PepSru	0.021	0.21	CKD	TRUE	reported	0.0051	9.785e-06	TRUE	reported	M00599	2	TRUE	0.00250357	19.6371
rs10237924	A	G	A	G	0.0382	0.022	0.749	0.77	FALSE	FALSE	FALSE	uONQEG	0.017	0.2	CKD	TRUE	reported	0.0075	3.113e-07	TRUE	reported	M27447	2	TRUE	0.00330474	25.942
rs10239136	T	C	T	C	0.0044	0.011	0.5959	0.585	FALSE	FALSE	FALSE	deOkMl	0.016	0.5	CKD	TRUE	reported	0.0009	1.492e-06	TRUE	reported	M15500	2	TRUE	0.00304556	23.9012
rs10241456	A	G	A	G	0.0117	0.025	0.5409	0.611	FALSE	FALSE	FALSE	Z0Kb5v	0.016	0.11	CKD	TRUE	reported	0.0026	7.643e-06	TRUE	reported	M35439	2	TRUE	0.00258151	20.25
rs10241964	A	G	A	G	0.0182	0.011	0.0952	0.129	FALSE	FALSE	FALSE	cNls62	0.025	0.649999	CKD	TRUE	reported	0.0035	2.247e-07	TRUE	reported	M01110	2	TRUE	0.00344413	27.04
rs10242171	A	G	A	G	-0.0154	0.0038	0.135	0.137	FALSE	FALSE	FALSE	76xhYS	0.022	0.86	CKD	TRUE	reported	0.0033	4.315e-06	TRUE	reported	M01359	2	TRUE	0.00277573	21.7778
rs10242171	A	G	A	G	-0.0121	0.0038	0.1355	0.137	FALSE	FALSE	FALSE	XktKBl	0.022	0.86	CKD	TRUE	reported	0.0026	3.727e-06	TRUE	reported	M01336	2	TRUE	0.00276054	21.6583
rs10242171	A	G	A	G	-0.012	0.0038	0.1356	0.137	FALSE	FALSE	FALSE	4vQ7Rg	0.022	0.86	CKD	TRUE	reported	0.0026	4.246e-06	TRUE	reported	M01358	2	TRUE	0.00271523	21.3018
rs10242455	A	G	A	G	0.2212	-0.017	0.9335	0.965	FALSE	FALSE	FALSE	1g1QO9	0.03	0.58	CKD	TRUE	reported	0.0099	1.67e-109	TRUE	reported	M33415	2	TRUE	0.0599802	499.229
rs10243870	T	G	T	G	-0.0784	0.018	0.841	0.878	FALSE	FALSE	FALSE	78LPFG	0.021	0.38	CKD	TRUE	reported	0.0177	9.183e-06	TRUE	reported	M34322	2	TRUE	0.00250132	19.6194
rs10244178	A	G	A	G	0.0204	-0.025	0.6552	0.619	FALSE	FALSE	FALSE	kWp9b7	0.016	0.12	CKD	TRUE	reported	0.0044	3.728e-06	TRUE	reported	M34395	2	TRUE	0.0027399	21.4959
rs10244572	A	G	A	G	-0.2133	0.0056	0.8206	0.898	FALSE	FALSE	FALSE	JdWFdM	0.025	0.82	CKD	TRUE	reported	0.0434	8.891e-07	TRUE	reported	M34365	2	TRUE	0.00307776	24.1547
rs1024561	A	G	A	G	-0.2369	-0.0056	0.0787	0.087	FALSE	FALSE	FALSE	rS3QAF	0.032	0.86	CKD	TRUE	reported	0.0525	6.365e-06	TRUE	reported	M34109	2	TRUE	0.0025957	20.3616
rs10247235	T	G	T	G	-0.0272	0.0027	0.319	0.346	FALSE	FALSE	FALSE	uXSVQJ	0.016	0.87	CKD	TRUE	reported	0.0062	9.408e-06	TRUE	reported	M33531	2	TRUE	0.00245391	19.2466
rs10254175	T	C	T	C	-0.0157	-0.012	0.2329	0.242	FALSE	FALSE	FALSE	0Kz0mY	0.018	0.5	CKD	TRUE	reported	0.0034	3.928e-06	TRUE	reported	M16816	2	TRUE	0.00271788	21.3227
rs1025466	T	C	T	C	-0.0041	-0.028	0.4062	0.447	FALSE	FALSE	FALSE	Gci4YE	0.015	0.0729995	CKD	TRUE	reported	0.0009	6.253e-06	TRUE	reported	M00060	2	TRUE	0.00264547	20.7531
rs10255688	T	C	T	C	-0.0122	-0.0024	0.4167	0.405	FALSE	FALSE	FALSE	yxwaxG	0.015	0.87	CKD	TRUE	reported	0.0028	9.889e-06	TRUE	reported	M33230	2	TRUE	0.0024206	18.9847
rs1025573	T	C	T	C	0.0558	-0.028	0.0859	0.115	FALSE	FALSE	FALSE	1CD0aM	0.026	0.29	CKD	TRUE	reported	0.0114	9.517e-07	TRUE	reported	M32800	2	TRUE	0.00305283	23.9584
rs10258601	A	G	A	G	0.0044	-0.019	0.4382	0.442	FALSE	FALSE	FALSE	Gci4YE	0.015	0.21	CKD	TRUE	reported	0.0009	6.734e-07	TRUE	reported	M00060	2	TRUE	0.00304556	23.9012
rs10261620	T	G	T	G	-0.041	-0.012	0.6829	0.677	FALSE	FALSE	FALSE	KXQNmY	0.017	0.49	CKD	TRUE	reported	0.0087	2.268e-06	TRUE	reported	M33835	2	TRUE	0.00283054	22.209
rs1026192	A	C	A	C	-0.0123	-0.032	0.1617	0.164	FALSE	FALSE	FALSE	6fjFYl	0.021	0.12	CKD	TRUE	reported	0.0027	6.537e-06	TRUE	reported	M37058	2	TRUE	0.00264547	20.7531
rs10263411	A	T	A	T	0.0199	0.0054	0.8572	0.885	FALSE	TRUE	FALSE	8aIJbT	0.021	0.8	CKD	TRUE	reported	0.0043	3.577e-06	TRUE	reported	M32632	2	TRUE	0.00272994	21.4175
rs10263623	T	C	T	C	-0.0569	0.016	0.9157	0.901	FALSE	FALSE	FALSE	jpZEE3	0.026	0.54	CKD	TRUE	reported	0.0125	5.337e-06	TRUE	reported	M33408	2	TRUE	0.00264136	20.7207
rs10263766	T	C	T	C	-0.0106	0.035	0.2442	0.221	FALSE	FALSE	FALSE	q0sUDx	0.017	0.0409996	CKD	TRUE	reported	0.0018	7.47e-09	TRUE	reported	M33477	2	TRUE	0.00441283	34.679
rs10266726	T	C	T	C	-0.0083	0.0026	0.4261	0.411	FALSE	FALSE	FALSE	cWt0ij	0.015	0.87	CKD	TRUE	reported	0.0018	4.002e-06	TRUE	reported	M01644	2	TRUE	0.00271021	21.2623
rs1026686	T	C	T	C	0.017	0.015	0.8064	0.869	FALSE	FALSE	FALSE	mDnKAj	0.019	0.43	CKD	TRUE	reported	0.0038	9.681e-06	TRUE	reported	M33892	2	TRUE	0.00255148	20.0139
rs10267212	T	C	T	C	-0.0407	0.0089	0.7003	0.708	FALSE	FALSE	FALSE	Z25HWu	0.016	0.59	CKD	TRUE	reported	0.0068	1.655e-09	TRUE	reported	M37190	2	TRUE	0.00455783	35.8237
rs10267258	T	C	T	C	-0.0305	-0.024	0.8786	0.857	FALSE	FALSE	FALSE	bDIRl3	0.022	0.29	CKD	TRUE	reported	0.0067	4.714e-06	TRUE	reported	M35978	2	TRUE	0.00264163	20.7229
rs1026775	T	C	T	C	-0.0591	-0.016	0.4495	0.469	FALSE	FALSE	FALSE	GJUgvk	0.015	0.28	CKD	TRUE	reported	0.0119	6.399e-07	TRUE	reported	M18474	2	TRUE	0.00314257	24.665
rs1027175	A	G	A	G	0.0221	-0.039	0.8735	0.867	FALSE	FALSE	FALSE	o1omju	0.023	0.0969996	CKD	TRUE	reported	0.005	9.558e-06	TRUE	reported	M17805	2	TRUE	0.00249076	19.5364
rs10272008	T	C	T	C	0.101	0.037	0.022	0.148	FALSE	FALSE	FALSE	nE2wGL	0.054	0.5	CKD	TRUE	reported	0.022	4.413e-06	TRUE	reported	M33910	2	TRUE	0.00268658	21.0764
rs10274162	T	G	T	G	-0.0136	-0.017	0.4586	0.442	FALSE	FALSE	FALSE	zH0yt2	0.015	0.25	CKD	TRUE	reported	0.003	5.246e-06	TRUE	reported	M35240	2	TRUE	0.00261979	20.5511
rs10275028	T	C	T	C	0.0046	0.0083	0.6522	0.628	FALSE	FALSE	FALSE	deOkMl	0.016	0.6	CKD	TRUE	reported	0.0009	4.9e-07	TRUE	reported	M15500	2	TRUE	0.00332778	26.1235
rs10275746	T	C	T	C	0.0191	-0.014	0.4335	0.397	FALSE	FALSE	FALSE	quzcBN	0.015	0.36	CKD	TRUE	reported	0.0042	4.946e-06	TRUE	reported	M34469	2	TRUE	0.00263629	20.6808
rs10276616	T	G	T	G	-0.3374	0.028	0.021	0.095	FALSE	FALSE	FALSE	irFjSc	0.028	0.31	CKD	TRUE	reported	0.0743	5.58e-06	TRUE	reported	M33178	2	TRUE	0.0026287	20.6211
rs10279326	T	C	T	C	-0.0148	-0.018	0.9522	0.969	FALSE	FALSE	FALSE	SQ5Vri	0.032	0.59	CKD	TRUE	reported	0.0033	6.517e-06	TRUE	reported	M12593	2	TRUE	0.0025642	20.1139
rs10280608	A	C	A	C	-0.0396	-0.0049	0.8277	0.815	FALSE	FALSE	FALSE	pKF6TO	0.02	0.81	CKD	TRUE	reported	0.0087	4.964e-06	TRUE	reported	M27531	2	TRUE	0.00264104	20.7182
rs1028074	T	C	T	C	-0.0838	0.015	0.8585	0.858	FALSE	FALSE	FALSE	LAsmbg	0.022	0.48	CKD	TRUE	reported	0.0148	1.522e-08	TRUE	reported	M35451	2	TRUE	0.00408094	32.0601
rs10282242	C	G	C	G	0.1019	0.01	0.1667	0.2	FALSE	TRUE	FALSE	fgBEpG	0.021	0.64	CKD	TRUE	reported	0.0222	4.451e-06	TRUE	reported	M33885	2	TRUE	0.00268563	21.0689
rs10283250	A	C	A	C	0.0119	-0.0028	0.1254	0.146	FALSE	FALSE	FALSE	iUBnsV	0.023	0.9	CKD	TRUE	reported	0.0027	9.118e-06	TRUE	reported	M33955	2	TRUE	0.00247663	19.4252
rs1028374	A	G	A	G	0.0264	-0.025	0.1409	0.138	FALSE	FALSE	FALSE	QzTE18	0.022	0.27	CKD	TRUE	reported	0.0053	5.877e-07	TRUE	reported	M35160	2	TRUE	0.0031612	24.8117
rs1028578	T	C	T	C	0.0114	0.0069	0.183	0.177	FALSE	FALSE	FALSE	XRcWMx	0.019	0.719999	CKD	TRUE	reported	0.0025	7.517e-06	TRUE	reported	M32698	2	TRUE	0.00265062	20.7936
rs1028777	A	C	A	C	-0.0086	-0.018	0.6523	0.659	FALSE	FALSE	FALSE	oZOoEq	0.016	0.24	CKD	TRUE	reported	0.0018	1.524e-06	TRUE	reported	M34283	2	TRUE	0.00290909	22.8272
rs1029481	A	T	A	T	-0.0089	0.0043	0.7306	0.697	FALSE	TRUE	FALSE	fra7i0	0.019	0.82	CKD	TRUE	reported	0.0018	8.806e-07	TRUE	reported	M35327	2	TRUE	0.00311495	24.4475
rs1030420	T	C	T	C	-0.0221	0.025	0.1884	0.186	FALSE	FALSE	FALSE	esBy5J	0.019	0.19	CKD	TRUE	reported	0.0032	1.016e-11	TRUE	reported	M16822	2	TRUE	0.00605921	47.6963
rs1035688	A	C	A	C	0.0107	-0.0039	0.653	0.615	FALSE	FALSE	FALSE	efkjrO	0.016	0.81	CKD	TRUE	reported	0.0024	9.396e-06	TRUE	reported	M33666	2	TRUE	0.00253404	19.8767
rs1035798	A	G	A	G	-0.0276	0.02	0.2645	0.208	FALSE	FALSE	FALSE	t3MbGQ	0.017	0.26	CKD	TRUE	reported	0.0062	9.194e-06	TRUE	reported	M36009	2	TRUE	0.00252643	19.8169
rs1036113	T	C	T	C	-0.1052	-0.0033	0.2847	0.299	FALSE	FALSE	FALSE	L3gqp9	0.017	0.84	CKD	TRUE	reported	0.0043	9.77e-135	TRUE	reported	M15630	2	TRUE	0.0710643	598.542
rs1036244	T	C	T	C	0.0116	-0.0075	0.5441	0.531	FALSE	FALSE	FALSE	troPks	0.015	0.62	CKD	TRUE	reported	0.0026	7.803e-06	TRUE	reported	M32197	2	TRUE	0.00253768	19.9053
rs1037028	T	C	T	C	0.028	0.062	0.9308	0.881	FALSE	FALSE	FALSE	XD8bcL	0.03	0.0389996	CKD	TRUE	reported	0.0063	9.751e-06	TRUE	reported	M33443	2	TRUE	0.00251832	19.7531
rs1038555	T	C	T	C	-0.004	0.0026	0.4023	0.412	FALSE	FALSE	FALSE	Gci4YE	0.015	0.86	CKD	TRUE	reported	0.0009	7.988e-06	TRUE	reported	M00060	2	TRUE	0.00251832	19.7531
rs1039293	A	G	A	G	0.0709	-0.014	0.4948	0.419	FALSE	FALSE	FALSE	vBY8w3	0.015	0.35	CKD	TRUE	reported	0.0153	3.393e-06	TRUE	reported	M00569	2	TRUE	0.0027371	21.4738
rs1039386	A	G	A	G	-0.0088	0.0075	0.5733	0.606	FALSE	FALSE	FALSE	G0EGIv	0.015	0.630001	CKD	TRUE	reported	0.0018	1.364e-06	TRUE	reported	M33515	2	TRUE	0.00304556	23.9012
rs1039444	T	C	T	C	0.0231	-0.0053	0.8895	0.912	FALSE	FALSE	FALSE	KgFQmv	0.024	0.82	CKD	TRUE	reported	0.005	4.756e-06	TRUE	reported	M33140	2	TRUE	0.00272065	21.3444
rs10399665	T	C	T	C	-0.0081	0.021	0.5444	0.571	FALSE	FALSE	FALSE	IMLtmu	0.016	0.19	CKD	TRUE	reported	0.0018	6.592e-06	TRUE	reported	M32489	2	TRUE	0.00258151	20.25
rs10400902	A	G	A	G	-0.0251	0.0019	0.3089	0.328	FALSE	FALSE	FALSE	RI89pv	0.016	0.91	CKD	TRUE	reported	0.0052	1.622e-06	TRUE	reported	M15753	2	TRUE	0.00296907	23.2992
rs10408650	T	C	T	C	0.2407	0.079	0.0449	0.088	FALSE	FALSE	FALSE	jvRocI	0.031	0.012	CKD	TRUE	reported	0.0529	5.246e-06	TRUE	reported	M34338	2	TRUE	0.00263915	20.7034
rs10409299	A	G	A	G	-0.0162	-0.012	0.8011	0.827	FALSE	FALSE	FALSE	8aIJbT	0.019	0.52	CKD	TRUE	reported	0.0035	3.967e-06	TRUE	reported	M32632	2	TRUE	0.00273072	21.4237
rs10410999	A	C	A	C	0.0201	-0.011	0.9182	0.912	FALSE	FALSE	FALSE	EeiHbI	0.028	0.68	CKD	TRUE	reported	0.0044	6.059e-06	TRUE	reported	M34123	2	TRUE	0.00266012	20.8683
rs10412803	T	C	T	C	0.0097	0.018	0.3119	0.29	FALSE	FALSE	FALSE	qHuSl7	0.017	0.29	CKD	TRUE	reported	0.0018	4.416e-08	TRUE	reported	M32910	2	TRUE	0.00369795	29.0401
rs1041323	T	C	T	C	-0.0729	0.012	0.3811	0.392	FALSE	FALSE	FALSE	KXQNmY	0.016	0.450001	CKD	TRUE	reported	0.0156	3.004e-06	TRUE	reported	M33835	2	TRUE	0.00278334	21.8376
rs10415374	A	G	A	G	-0.3327	-0.015	0.027	0.131	FALSE	FALSE	FALSE	irFjSc	0.027	0.6	CKD	TRUE	reported	0.0723	4.228e-06	TRUE	reported	M33178	2	TRUE	0.00269915	21.1753
rs10415535	A	G	A	G	0.036	0.1	0.167	0.186	FALSE	FALSE	FALSE	8L5SdF	0.029	0.000350002	CKD	TRUE	reported	0.008	6.795e-06	TRUE	reported	M16634	2	TRUE	0.00258151	20.25
rs10415849	T	C	T	C	-0.024	-0.011	0.1248	0.119	FALSE	FALSE	FALSE	atlu1h	0.023	0.630001	CKD	TRUE	reported	0.0053	5.785e-06	TRUE	reported	M35305	2	TRUE	0.002614	20.5055
rs10416031	A	G	A	G	0.0085	0.0026	0.3202	0.35	FALSE	FALSE	FALSE	4UJl15	0.017	0.88	CKD	TRUE	reported	0.0018	3.84e-06	TRUE	reported	M01558	2	TRUE	0.00284203	22.2994
rs10416177	T	G	T	G	0.0119	0.01	0.592	0.602	FALSE	FALSE	FALSE	5WD7XV	0.016	0.52	CKD	TRUE	reported	0.0026	6.932e-06	TRUE	reported	M12768	2	TRUE	0.00267028	20.9482
rs10416477	T	G	T	G	-0.0544	-0.039	0.0705	0.023	FALSE	FALSE	FALSE	UcjGbK	0.03	0.19	CKD	TRUE	reported	0.0122	7.752e-06	TRUE	reported	M31591	2	TRUE	0.00253482	19.8828
rs10418189	T	C	T	C	-0.0116	0.0095	0.2672	0.272	FALSE	FALSE	FALSE	6rPIqV	0.017	0.57	CKD	TRUE	reported	0.0026	8.297e-06	TRUE	reported	M35718	2	TRUE	0.00253768	19.9053
rs10418834	A	T	A	T	-0.0416	-0.0095	0.6804	0.617	FALSE	TRUE	FALSE	UKe4DV	0.016	0.56	CKD	TRUE	reported	0.0056	1.025e-13	TRUE	reported	M32757	2	TRUE	0.00700373	55.1837
rs1041983	T	C	T	C	-0.0161	-0.014	0.3233	0.301	FALSE	FALSE	FALSE	4UJl15	0.016	0.4	CKD	TRUE	reported	0.0018	2.142e-19	TRUE	reported	M01558	2	TRUE	0.0101218	80.0031
rs10421478	T	C	T	C	-0.0639	0.018	0.153	0.159	FALSE	FALSE	FALSE	pCQAyM	0.022	0.42	CKD	TRUE	reported	0.0143	7.684e-06	TRUE	reported	M17799	2	TRUE	0.00254562	19.9678
rs10421673	A	G	A	G	0.0307	-0.012	0.2392	0.261	FALSE	FALSE	FALSE	Weu8bW	0.018	0.5	CKD	TRUE	reported	0.0068	7.62e-06	TRUE	reported	M32808	2	TRUE	0.00259837	20.3826
rs10423270	T	G	T	G	1.0018	0.022	0.9333	0.934	FALSE	FALSE	FALSE	9gAYdF	0.046	0.630001	CKD	TRUE	reported	0.1561	1.376e-10	TRUE	reported	M33423	2	TRUE	0.00523657	41.1866
rs10425252	T	C	T	C	-0.0171	-0.047	0.6216	0.589	FALSE	FALSE	FALSE	EM9bmz	0.016	0.00389996	CKD	TRUE	reported	0.0039	9.226e-06	TRUE	reported	M22189	2	TRUE	0.00245114	19.2249
rs10426415	A	G	A	G	-0.0086	-0.021	0.878	0.934	FALSE	FALSE	FALSE	GB4VN5	0.023	0.36	CKD	TRUE	reported	0.0018	3.109e-06	TRUE	reported	M00513	2	TRUE	0.00290909	22.8272
rs10426856	A	G	A	G	-0.0157	-0.015	0.8949	0.894	FALSE	FALSE	FALSE	QRud0D	0.024	0.54	CKD	TRUE	reported	0.0035	8.063e-06	TRUE	reported	M12626	2	TRUE	0.00256519	20.1216
rs10426856	A	G	A	G	-0.0149	-0.015	0.895	0.894	FALSE	FALSE	FALSE	WxmRVL	0.024	0.54	CKD	TRUE	reported	0.0032	4.23e-06	TRUE	reported	M32315	2	TRUE	0.00276339	21.6807
rs10426971	A	G	A	G	0.0076	0.0019	0.4387	0.447	FALSE	FALSE	FALSE	L4FHb2	0.015	0.9	CKD	TRUE	reported	0.0017	8.177e-06	TRUE	reported	M18369	2	TRUE	0.00254796	19.9862
rs1042725	T	C	T	C	-0.0085	0.011	0.4977	0.504	FALSE	FALSE	FALSE	WxmRVL	0.015	0.450001	CKD	TRUE	reported	0.0017	7.983e-07	TRUE	reported	M32315	2	TRUE	0.00318512	25
rs10428305	T	C	T	C	0.0309	0.0058	0.6105	0.619	FALSE	FALSE	FALSE	02bN6C	0.016	0.719999	CKD	TRUE	reported	0.0064	1.382e-06	TRUE	reported	M32857	2	TRUE	0.00297055	23.3108
rs10428305	T	C	T	C	0.0324	0.0058	0.6101	0.619	FALSE	FALSE	FALSE	ptLTYP	0.016	0.719999	CKD	TRUE	reported	0.0064	4.639e-07	TRUE	reported	M32854	2	TRUE	0.00326498	25.6289
rs1043011	T	G	T	G	0.0172	-0.0053	0.1722	0.188	FALSE	FALSE	FALSE	sO7Lld	0.02	0.79	CKD	TRUE	reported	0.0034	5.214e-07	TRUE	reported	M01284	2	TRUE	0.00326026	25.5917
rs1043147	A	G	A	G	0.0239	-0.012	0.8032	0.786	FALSE	FALSE	FALSE	hNv8Su	0.018	0.52	CKD	TRUE	reported	0.0054	8.246e-06	TRUE	reported	M32578	2	TRUE	0.00249743	19.5888
rs10431893	A	G	A	G	-0.0454	-0.01	0.0582	0.062	FALSE	FALSE	FALSE	R6DNat	0.029	0.73	CKD	TRUE	reported	0.0099	4.917e-06	TRUE	reported	M32795	2	TRUE	0.00268069	21.0301
rs10431948	A	G	A	G	0.02	-0.017	0.354	0.425	FALSE	FALSE	FALSE	IbGBrp	0.016	0.31	CKD	TRUE	reported	0.0045	7.257e-06	TRUE	reported	M15749	2	TRUE	0.00251832	19.7531
rs10433891	A	G	A	G	-0.079	-0.0084	0.8713	0.903	FALSE	FALSE	FALSE	pY6Ri3	0.022	0.709999	CKD	TRUE	reported	0.0177	7.952e-06	TRUE	reported	M33203	2	TRUE	0.00253965	19.9208
rs10434643	A	G	A	G	-0.0255	0.025	0.8432	0.832	FALSE	FALSE	FALSE	arech8	0.021	0.23	CKD	TRUE	reported	0.0057	8.391e-06	TRUE	reported	M34289	2	TRUE	0.00255148	20.0139
rs10435813	A	G	A	G	0.0081	-0.0018	0.8067	0.766	FALSE	FALSE	FALSE	HP6eQv	0.019	0.93	CKD	TRUE	reported	0.0018	4.009e-06	TRUE	reported	M12067	2	TRUE	0.00258151	20.25
rs10435813	A	G	A	G	0.0114	-0.0018	0.8033	0.766	FALSE	FALSE	FALSE	QKWSYo	0.019	0.93	CKD	TRUE	reported	0.0026	8.312e-06	TRUE	reported	M12035	2	TRUE	0.00245114	19.2249
rs10435813	A	G	A	G	0.0116	-0.0018	0.8044	0.766	FALSE	FALSE	FALSE	ERt7m3	0.019	0.93	CKD	TRUE	reported	0.0026	6.799e-06	TRUE	reported	M32492	2	TRUE	0.00253768	19.9053
rs1043909	T	C	T	C	-0.0244	0.0033	0.1912	0.195	FALSE	FALSE	FALSE	9IN2hg	0.019	0.86	CKD	TRUE	reported	0.0051	2.188e-06	TRUE	reported	M33453	2	TRUE	0.00291704	22.8897
rs1043991	T	C	T	C	0.0048	0.0066	0.6375	0.652	FALSE	FALSE	FALSE	Gci4YE	0.016	0.67	CKD	TRUE	reported	0.0009	8.333e-08	TRUE	reported	M00060	2	TRUE	0.00362237	28.4444
rs10443953	A	G	A	G	0.0086	-0.018	0.382	0.346	FALSE	FALSE	FALSE	vOdYyM	0.016	0.24	CKD	TRUE	reported	0.0018	2.599e-06	TRUE	reported	M17945	2	TRUE	0.00290909	22.8272
rs10444467	T	C	T	C	0.0086	0.007	0.5177	0.522	FALSE	FALSE	FALSE	oZOoEq	0.015	0.649999	CKD	TRUE	reported	0.0018	1.709e-06	TRUE	reported	M34283	2	TRUE	0.00290909	22.8272
rs10447967	T	G	T	G	-0.3411	0.0015	0.0207	0.01	FALSE	FALSE	FALSE	irFjSc	0.035	0.97	CKD	TRUE	reported	0.0751	5.58e-06	TRUE	reported	M33178	2	TRUE	0.00262973	20.6293
rs10451238	A	G	A	G	-0.0161	-0.019	0.8872	0.876	FALSE	FALSE	FALSE	nnhO9j	0.023	0.42	CKD	TRUE	reported	0.0036	6.146e-06	TRUE	reported	M22481	2	TRUE	0.00254982	20.0008
rs10454287	A	T	A	T	-0.008	0.026	0.3319	0.314	FALSE	TRUE	FALSE	oZOoEq	0.016	0.11	CKD	TRUE	reported	0.0018	7.96e-06	TRUE	reported	M34283	2	TRUE	0.00251832	19.7531
rs10454657	T	C	T	C	0.0083	-0.014	0.5849	0.615	FALSE	FALSE	FALSE	pfb8tH	0.015	0.36	CKD	TRUE	reported	0.0017	1.637e-06	TRUE	reported	M01769	2	TRUE	0.00303744	23.8374
rs1045530	C	G	C	G	0.0969	-0.017	0.6148	0.624	FALSE	TRUE	FALSE	wQYLqX	0.015	0.27	CKD	TRUE	reported	0.0218	8.791e-06	TRUE	reported	M34516	2	TRUE	0.0025189	19.7576
rs10457440	T	C	T	C	-0.018	0.01	0.0849	0.092	FALSE	FALSE	FALSE	484Pz1	0.027	0.709999	CKD	TRUE	reported	0.0036	4.77e-07	TRUE	reported	M33389	2	TRUE	0.00318512	25
rs10458721	A	G	A	G	-0.0786	0.035	0.609	0.625	FALSE	FALSE	FALSE	ICWXUE	0.016	0.032	CKD	TRUE	reported	0.0175	7.228e-06	TRUE	reported	M01515	2	TRUE	0.00257171	20.1729
rs10459871	C	G	C	G	-0.0559	-0.043	0.9167	0.876	FALSE	TRUE	FALSE	uYC7iO	0.028	0.12	CKD	TRUE	reported	0.0118	2.275e-06	TRUE	reported	M36589	2	TRUE	0.00286014	22.4419
rs10463157	T	C	T	C	-0.0224	-0.016	0.2297	0.262	FALSE	FALSE	FALSE	MIPXMo	0.019	0.4	CKD	TRUE	reported	0.0043	2.387e-07	TRUE	reported	M35255	2	TRUE	0.00345642	27.1368
rs1046371	C	G	C	G	0.0487	0.013	0.2251	0.198	FALSE	TRUE	FALSE	GMAxoT	0.022	0.58	CKD	TRUE	reported	0.0103	2.183e-06	TRUE	reported	M37202	2	TRUE	0.00284915	22.3555
rs10463762	T	C	T	C	-0.0372	0.028	0.1434	0.155	FALSE	FALSE	FALSE	58Vgki	0.022	0.19	CKD	TRUE	reported	0.008	3.368e-06	TRUE	reported	M37104	2	TRUE	0.002756	21.6225
rs10465080	A	T	A	T	-0.0121	-0.025	0.2818	0.269	FALSE	TRUE	FALSE	ORqZGp	0.017	0.14	CKD	TRUE	reported	0.0026	4.693e-06	TRUE	reported	M33960	2	TRUE	0.00276054	21.6583
rs10466757	A	T	A	T	0.0634	-0.0068	0.1578	0.192	FALSE	TRUE	FALSE	t3wc3k	0.021	0.74	CKD	TRUE	reported	0.0143	9.559e-06	TRUE	reported	M33420	2	TRUE	0.00250604	19.6565
rs10467207	A	G	A	G	-0.0126	0.024	0.9094	0.929	FALSE	FALSE	FALSE	hUmx0V	0.028	0.39	CKD	TRUE	reported	0.0026	1.769e-06	TRUE	reported	M27256	2	TRUE	0.0029927	23.4852
rs10468017	T	C	T	C	0.0108	0.0049	0.289	0.308	FALSE	FALSE	FALSE	J83cPs	0.017	0.780001	CKD	TRUE	reported	0.0018	3.454e-09	TRUE	reported	M32518	2	TRUE	0.00458015	36
rs10468017	T	C	T	C	0.0164	0.0049	0.2863	0.308	FALSE	FALSE	FALSE	dm3nLj	0.017	0.780001	CKD	TRUE	reported	0.0037	8.056e-06	TRUE	reported	M35628	2	TRUE	0.00250476	19.6465
rs10468017	T	C	T	C	0.0171	0.0049	0.2875	0.308	FALSE	FALSE	FALSE	RS1Wus	0.017	0.780001	CKD	TRUE	reported	0.0027	1.287e-10	TRUE	reported	M35186	2	TRUE	0.00510053	40.1111
rs10468017	T	C	T	C	0.0187	0.0049	0.2879	0.308	FALSE	FALSE	FALSE	cgi69a	0.017	0.780001	CKD	TRUE	reported	0.0027	3.329e-12	TRUE	reported	M35631	2	TRUE	0.00609358	47.9684
rs10469966	A	G	A	G	0.1024	-0.058	0.2526	0.215	FALSE	FALSE	FALSE	N4bhiw	0.018	0.00189998	CKD	TRUE	reported	0.0068	1.117e-51	TRUE	reported	M33508	2	TRUE	0.0281673	226.768
rs10473625	A	C	A	C	-0.1725	0.009	0.4135	0.423	FALSE	FALSE	FALSE	JdWFdM	0.016	0.57	CKD	TRUE	reported	0.0389	9.171e-06	TRUE	reported	M34365	2	TRUE	0.00250703	19.6643
rs10476724	T	C	T	C	0.0078	-0.031	0.8453	0.829	FALSE	FALSE	FALSE	diodhN	0.022	0.16	CKD	TRUE	reported	0.0018	9.428e-06	TRUE	reported	M33132	2	TRUE	0.00239428	18.7778
rs10481187	T	G	T	G	0.0045	-0.001	0.3707	0.381	FALSE	FALSE	FALSE	deOkMl	0.016	0.95	CKD	TRUE	reported	0.0009	9.685e-07	TRUE	reported	M15500	2	TRUE	0.00318512	25
rs10481772	T	C	T	C	0.0552	0.021	0.8431	0.863	FALSE	FALSE	FALSE	AIA63Y	0.021	0.32	CKD	TRUE	reported	0.0124	9.132e-06	TRUE	reported	M34329	2	TRUE	0.00252643	19.8169
rs10483826	A	G	A	G	-0.0078	0.0032	0.7932	0.785	FALSE	FALSE	FALSE	SQ5Vri	0.018	0.86	CKD	TRUE	reported	0.0017	4.598e-06	TRUE	reported	M12593	2	TRUE	0.00268346	21.0519
rs10483863	A	G	A	G	-0.0191	0.016	0.4704	0.544	FALSE	FALSE	FALSE	nE2wGL	0.015	0.28	CKD	TRUE	reported	0.0043	9.485e-06	TRUE	reported	M33910	2	TRUE	0.0025154	19.7301
rs10484836	T	C	T	C	0.0208	0.013	0.0654	0.106	FALSE	FALSE	FALSE	wDl4WC	0.031	0.67	CKD	TRUE	reported	0.0044	2.984e-06	TRUE	reported	M35431	2	TRUE	0.00284809	22.3471
rs10485517	A	G	A	G	-0.0427	0.035	0.4042	0.451	FALSE	FALSE	FALSE	XwVQ4s	0.015	0.0219999	CKD	TRUE	reported	0.0095	7.292e-06	TRUE	reported	M33194	2	TRUE	0.00257549	20.2027
rs10485860	T	C	T	C	0.0123	0.049	0.8306	0.671	FALSE	FALSE	FALSE	4TlH8p	0.022	0.0230001	CKD	TRUE	reported	0.0025	1.072e-06	TRUE	reported	M32729	2	TRUE	0.00308432	24.2064
rs10487377	A	G	A	G	0.0046	0.028	0.5764	0.558	FALSE	FALSE	FALSE	Gci4YE	0.015	0.0710003	CKD	TRUE	reported	0.0009	4.091e-07	TRUE	reported	M00060	2	TRUE	0.00332778	26.1235
rs10487813	A	C	A	C	-0.0199	-0.0066	0.4438	0.437	FALSE	FALSE	FALSE	nE2wGL	0.015	0.66	CKD	TRUE	reported	0.0043	3.941e-06	TRUE	reported	M33910	2	TRUE	0.00272994	21.4175
rs10488759	T	C	T	C	0.0097	-0.015	0.675	0.673	FALSE	FALSE	FALSE	cJH5hj	0.018	0.4	CKD	TRUE	reported	0.0019	2.132e-07	TRUE	reported	M35326	2	TRUE	0.00332019	26.0637
rs10489008	A	C	A	C	-0.0076	-0.0055	0.4919	0.46	FALSE	FALSE	FALSE	Ei9XC7	0.015	0.719999	CKD	TRUE	reported	0.0017	7.369e-06	TRUE	reported	M02132	2	TRUE	0.00254796	19.9862
rs10489008	A	C	A	C	0.0045	-0.0055	0.4897	0.46	FALSE	FALSE	FALSE	deOkMl	0.015	0.719999	CKD	TRUE	reported	0.0009	4.62e-07	TRUE	reported	M15500	2	TRUE	0.00318512	25
rs10489084	T	C	T	C	0.0223	0.027	0.7357	0.735	FALSE	FALSE	FALSE	arech8	0.017	0.11	CKD	TRUE	reported	0.0049	4.203e-06	TRUE	reported	M34289	2	TRUE	0.00264022	20.7118
rs10489529	A	G	A	G	0.0125	0.048	0.0955	0.077	FALSE	FALSE	FALSE	hUmx0V	0.025	0.0519996	CKD	TRUE	reported	0.0026	1.465e-06	TRUE	reported	M27256	2	TRUE	0.00294553	23.1139
rs10490240	A	G	A	G	0.0078	0.019	0.8318	0.845	FALSE	FALSE	FALSE	mJAz1i	0.02	0.35	CKD	TRUE	reported	0.0017	5.172e-06	TRUE	reported	M15488	2	TRUE	0.00268346	21.0519
rs10490734	A	G	A	G	0.0077	-0.0047	0.8314	0.854	FALSE	FALSE	FALSE	nXDiMx	0.02	0.81	CKD	TRUE	reported	0.0017	7.935e-06	TRUE	reported	M01604	2	TRUE	0.00261528	20.5156
rs10491285	A	G	A	G	-0.0082	0.0045	0.658	0.728	FALSE	FALSE	FALSE	hmLG7z	0.016	0.77	CKD	TRUE	reported	0.0018	3.729e-06	TRUE	reported	M32348	2	TRUE	0.00264547	20.7531
rs10491431	A	C	A	C	0.0082	0.0016	0.1435	0.111	FALSE	FALSE	FALSE	GLezLN	0.021	0.94	CKD	TRUE	reported	0.0018	3.8e-06	TRUE	reported	M01301	2	TRUE	0.00264547	20.7531
rs10491431	A	C	A	C	0.0807	0.0016	0.1504	0.111	FALSE	FALSE	FALSE	Hx2VaF	0.021	0.94	CKD	TRUE	reported	0.012	1.591e-11	TRUE	reported	M32762	2	TRUE	0.00574715	45.2256
rs10492157	T	C	T	C	0.0065	-0.022	0.7656	0.761	FALSE	FALSE	FALSE	RKPlcp	0.018	0.22	CKD	TRUE	reported	0.0014	1.919e-06	TRUE	reported	M32867	2	TRUE	0.00274756	21.5561
rs10492212	T	C	T	C	-0.0274	-0.019	0.1606	0.146	FALSE	FALSE	FALSE	t3wc3k	0.02	0.34	CKD	TRUE	reported	0.0062	8.656e-06	TRUE	reported	M33420	2	TRUE	0.00249004	19.5307
rs10492225	T	C	T	C	-0.0128	0.012	0.8498	0.854	FALSE	FALSE	FALSE	cWt0ij	0.021	0.57	CKD	TRUE	reported	0.0027	1.596e-06	TRUE	reported	M01644	2	TRUE	0.0028643	22.4746
rs10492266	T	C	T	C	-0.0167	0.037	0.4255	0.412	FALSE	FALSE	FALSE	mtPmJr	0.015	0.017	CKD	TRUE	reported	0.0038	8.776e-06	TRUE	reported	M01107	2	TRUE	0.00246244	19.3137
rs10492449	T	G	T	G	0.009	0.0088	0.6924	0.65	FALSE	FALSE	FALSE	vX7E2C	0.016	0.59	CKD	TRUE	reported	0.0019	2.312e-06	TRUE	reported	M35137	2	TRUE	0.0028596	22.4377
rs10492511	T	C	T	C	-0.0238	0.025	0.1563	0.231	FALSE	FALSE	FALSE	kWp9b7	0.02	0.23	CKD	TRUE	reported	0.0053	7.649e-06	TRUE	reported	M34395	2	TRUE	0.00257072	20.1652
rs10493278	A	T	A	T	0.0243	-0.016	0.8124	0.779	FALSE	TRUE	FALSE	IbGBrp	0.019	0.42	CKD	TRUE	reported	0.0054	5.828e-06	TRUE	reported	M15749	2	TRUE	0.00258151	20.25
rs10493549	A	G	A	G	-0.009	0.0019	0.7989	0.8	FALSE	FALSE	FALSE	Gjs5IK	0.019	0.92	CKD	TRUE	reported	0.0017	2.274e-07	TRUE	reported	M00063	2	TRUE	0.00356948	28.0277
rs10493831	T	G	T	G	-0.0406	0.0033	0.7644	0.723	FALSE	FALSE	FALSE	QCKCHu	0.018	0.85	CKD	TRUE	reported	0.0087	3.203e-06	TRUE	reported	M31787	2	TRUE	0.00277573	21.7778
rs10494270	A	G	A	G	0.0119	-0.01	0.7114	0.696	FALSE	FALSE	FALSE	zWsD8y	0.016	0.54	CKD	TRUE	reported	0.0027	8.63e-06	TRUE	reported	M12129	2	TRUE	0.00247663	19.4252
rs10494322	T	C	T	C	-0.0084	0.0085	0.8102	0.805	FALSE	FALSE	FALSE	ZdTGpo	0.019	0.649999	CKD	TRUE	reported	0.0017	1.433e-06	TRUE	reported	M20489	2	TRUE	0.00311085	24.4152
rs10494658	T	G	T	G	-0.0087	0.034	0.8351	0.814	FALSE	FALSE	FALSE	nJ5FtP	0.02	0.0990011	CKD	TRUE	reported	0.0018	2.043e-06	TRUE	reported	M36808	2	TRUE	0.00297694	23.3611
rs10494825	T	C	T	C	-0.0114	0.042	0.2783	0.283	FALSE	FALSE	FALSE	Lvei8Z	0.017	0.012	CKD	TRUE	reported	0.0026	9.586e-06	TRUE	reported	M01365	2	TRUE	0.00245114	19.2249
rs10495209	T	C	T	C	0.004	0.017	0.4862	0.442	FALSE	FALSE	FALSE	pNeP5e	0.015	0.27	CKD	TRUE	reported	0.0009	8.02e-06	TRUE	reported	M00054	2	TRUE	0.00251832	19.7531
rs10495696	A	G	A	G	-0.0288	0.0089	0.9526	0.898	FALSE	FALSE	FALSE	Sl3CAI	0.031	0.77	CKD	TRUE	reported	0.0064	6.345e-06	TRUE	reported	M30805	2	TRUE	0.00258151	20.25
rs10496053	T	C	T	C	-0.0906	0.0041	0.9228	0.912	FALSE	FALSE	FALSE	ubXrSi	0.029	0.89	CKD	TRUE	reported	0.0199	5.417e-06	TRUE	reported	M34339	2	TRUE	0.00264224	20.7277
rs10496826	A	G	A	G	-0.008	-0.011	0.2948	0.285	FALSE	FALSE	FALSE	4UJl15	0.017	0.51	CKD	TRUE	reported	0.0018	7.767e-06	TRUE	reported	M01558	2	TRUE	0.00251832	19.7531
rs10497174	T	C	T	C	0.0103	-0.0013	0.2732	0.257	FALSE	FALSE	FALSE	sDhzUg	0.017	0.94	CKD	TRUE	reported	0.0022	4.162e-06	TRUE	reported	M02730	2	TRUE	0.00279374	21.9194
rs10497426	T	C	T	C	0.012	0.0097	0.8064	0.788	FALSE	FALSE	FALSE	MUpN4p	0.019	0.61	CKD	TRUE	reported	0.0026	4.466e-06	TRUE	reported	M01493	2	TRUE	0.00271523	21.3018
rs10497685	A	G	A	G	0.0082	-0.019	0.8809	0.858	FALSE	FALSE	FALSE	npACyZ	0.024	0.42	CKD	TRUE	reported	0.0018	9.199e-06	TRUE	reported	M34062	2	TRUE	0.00264547	20.7531
rs10498266	T	G	T	G	0.0043	0.013	0.4674	0.477	FALSE	FALSE	FALSE	pNeP5e	0.015	0.38	CKD	TRUE	reported	0.0009	2.348e-06	TRUE	reported	M00054	2	TRUE	0.00290909	22.8272
rs10498270	A	G	A	G	0.0088	0.0085	0.6222	0.637	FALSE	FALSE	FALSE	A3x8jl	0.015	0.58	CKD	TRUE	reported	0.0017	4.734e-07	TRUE	reported	M02734	2	TRUE	0.00341314	26.7958
rs10498606	A	C	A	C	-0.0077	-0.019	0.4534	0.429	FALSE	FALSE	FALSE	4vQ7Rg	0.015	0.22	CKD	TRUE	reported	0.0017	6.402e-06	TRUE	reported	M01358	2	TRUE	0.00261528	20.5156
rs10500747	T	C	T	C	0.0083	-0.0097	0.7541	0.783	FALSE	FALSE	FALSE	8la4gv	0.017	0.57	CKD	TRUE	reported	0.0018	4.568e-06	TRUE	reported	M33422	2	TRUE	0.00271021	21.2623
rs10500907	A	G	A	G	0.0042	0.018	0.3597	0.345	FALSE	FALSE	FALSE	Gci4YE	0.016	0.25	CKD	TRUE	reported	0.0009	3.547e-06	TRUE	reported	M00060	2	TRUE	0.00277573	21.7778
rs10501071	A	G	A	G	0.0359	-0.013	0.7994	0.799	FALSE	FALSE	FALSE	uONQEG	0.019	0.48	CKD	TRUE	reported	0.0078	4.421e-06	TRUE	reported	M27447	2	TRUE	0.0027002	21.1836
rs10501294	T	C	T	C	-0.0124	0.0019	0.8715	0.863	FALSE	FALSE	FALSE	tXcZjI	0.023	0.93	CKD	TRUE	reported	0.0027	3.11e-06	TRUE	reported	M01898	2	TRUE	0.00268855	21.0919
rs10502069	A	G	A	G	-0.0078	0.015	0.7264	0.69	FALSE	FALSE	FALSE	4xK1mb	0.017	0.38	CKD	TRUE	reported	0.0018	8.389e-06	TRUE	reported	M19934	2	TRUE	0.00239428	18.7778
rs10503463	C	G	C	G	-0.0338	0.019	0.8052	0.792	FALSE	TRUE	FALSE	EmPjZq	0.019	0.32	CKD	TRUE	reported	0.0072	3.138e-06	TRUE	reported	M32557	2	TRUE	0.00280878	22.0378
rs10504124	A	G	A	G	-0.0588	0.02	0.817	0.815	FALSE	FALSE	FALSE	LAsmbg	0.019	0.31	CKD	TRUE	reported	0.0127	3.756e-06	TRUE	reported	M35451	2	TRUE	0.00273231	21.4362
rs1050457	A	G	A	G	-0.01	-0.011	0.531	0.504	FALSE	FALSE	FALSE	eAyGP8	0.018	0.53	CKD	TRUE	reported	0.002	5.733e-07	TRUE	reported	M25459	2	TRUE	0.00318512	25
rs10504821	A	G	A	G	-0.0095	-0.007	0.7046	0.711	FALSE	FALSE	FALSE	4TlH8p	0.016	0.67	CKD	TRUE	reported	0.0019	5.805e-07	TRUE	reported	M32729	2	TRUE	0.00318512	25
rs10505065	T	C	T	C	-0.0085	0.0064	0.4005	0.407	FALSE	FALSE	FALSE	IMLtmu	0.016	0.68	CKD	TRUE	reported	0.0018	1.851e-06	TRUE	reported	M32489	2	TRUE	0.00284203	22.2994
rs10505869	T	G	T	G	-0.0307	0.019	0.6625	0.685	FALSE	FALSE	FALSE	Weu8bW	0.016	0.23	CKD	TRUE	reported	0.006	2.962e-07	TRUE	reported	M32808	2	TRUE	0.00333499	26.1803
rs10505869	T	G	T	G	-0.0288	0.019	0.665	0.685	FALSE	FALSE	FALSE	diBS9h	0.016	0.23	CKD	TRUE	reported	0.0054	9.916e-08	TRUE	reported	M34533	2	TRUE	0.00362237	28.4444
rs10505870	A	G	A	G	0.0245	-0.0047	0.2706	0.248	FALSE	FALSE	FALSE	3fKBlf	0.017	0.79	CKD	TRUE	reported	0.0055	9.303e-06	TRUE	reported	M35669	2	TRUE	0.00252975	19.843
rs10505870	A	G	A	G	0.0251	-0.0047	0.2702	0.248	FALSE	FALSE	FALSE	xOCvnZ	0.017	0.79	CKD	TRUE	reported	0.0053	2.095e-06	TRUE	reported	M33901	2	TRUE	0.0028584	22.4283
rs10505870	A	G	A	G	0.0252	-0.0047	0.2707	0.248	FALSE	FALSE	FALSE	aIFM0S	0.017	0.79	CKD	TRUE	reported	0.0053	1.886e-06	TRUE	reported	M35678	2	TRUE	0.00288116	22.6073
rs10505870	A	G	A	G	0.0264	-0.0047	0.2729	0.248	FALSE	FALSE	FALSE	TLYTDv	0.017	0.79	CKD	TRUE	reported	0.0048	4.788e-08	TRUE	reported	M33250	2	TRUE	0.00385142	30.25
rs10505870	A	G	A	G	0.0298	-0.0047	0.2696	0.248	FALSE	FALSE	FALSE	s7Kiij	0.017	0.79	CKD	TRUE	reported	0.0044	9.156e-12	TRUE	reported	M32855	2	TRUE	0.00582854	45.8698
rs10505870	A	G	A	G	0.0396	-0.0047	0.2722	0.248	FALSE	FALSE	FALSE	zS4bWV	0.017	0.79	CKD	TRUE	reported	0.0074	7.344e-08	TRUE	reported	M35187	2	TRUE	0.0036468	28.637
rs10505870	A	G	A	G	0.0654	-0.0047	0.2733	0.248	FALSE	FALSE	FALSE	6cR8na	0.017	0.79	CKD	TRUE	reported	0.0071	3.126e-20	TRUE	reported	M32846	2	TRUE	0.0107282	84.8475
rs10508243	A	G	A	G	0.0519	0.041	0.1246	0.111	FALSE	FALSE	FALSE	QSUREN	0.023	0.0769999	CKD	TRUE	reported	0.0109	1.921e-06	TRUE	reported	M32564	2	TRUE	0.00288932	22.6716
rs10508432	A	G	A	G	-0.0124	-0.01	0.7069	0.704	FALSE	FALSE	FALSE	UKxh6g	0.016	0.55	CKD	TRUE	reported	0.0027	4.069e-06	TRUE	reported	M20675	2	TRUE	0.00268855	21.0919
rs10508868	A	G	A	G	0.0118	-0.052	0.8446	0.827	FALSE	FALSE	FALSE	SiQShc	0.021	0.015	CKD	TRUE	reported	0.0025	1.642e-06	TRUE	reported	M15676	2	TRUE	0.00283936	22.2784
rs10509673	C	G	C	G	-0.0471	0.029	0.1624	0.154	FALSE	TRUE	FALSE	eT3z3i	0.021	0.18	CKD	TRUE	reported	0.0078	1.779e-09	TRUE	reported	M32786	2	TRUE	0.00463879	36.463
rs10509709	C	G	C	G	-0.1004	-0.013	0.9525	0.951	FALSE	TRUE	FALSE	93rZxK	0.035	0.709999	CKD	TRUE	reported	0.0189	1.094e-07	TRUE	reported	M34344	2	TRUE	0.00359378	28.2191
rs10509840	A	G	A	G	-0.0119	0.024	0.6879	0.677	FALSE	FALSE	FALSE	MYinFQ	0.017	0.16	CKD	TRUE	reported	0.0026	4.225e-06	TRUE	reported	M01361	2	TRUE	0.00267028	20.9482
rs10511016	T	C	T	C	0.0261	0.0064	0.2764	0.268	FALSE	FALSE	FALSE	SyWE0L	0.018	0.719999	CKD	TRUE	reported	0.0058	6.314e-06	TRUE	reported	M32802	2	TRUE	0.00258151	20.25
rs10511991	A	T	A	T	0.0245	0.0035	0.2723	0.208	FALSE	TRUE	FALSE	QxHn2R	0.018	0.84	CKD	TRUE	reported	0.0055	7.54e-06	TRUE	reported	M32869	2	TRUE	0.00252975	19.843
rs10512185	T	C	T	C	0.0166	-0.0037	0.6502	0.652	FALSE	FALSE	FALSE	5TKktY	0.016	0.82	CKD	TRUE	reported	0.0036	3.316e-06	TRUE	reported	M27738	2	TRUE	0.00271021	21.2623
rs10512634	A	G	A	G	0.0117	0.029	0.1405	0.133	FALSE	FALSE	FALSE	tXcZjI	0.022	0.2	CKD	TRUE	reported	0.0026	8.593e-06	TRUE	reported	M01898	2	TRUE	0.00258151	20.25
rs10512645	A	G	A	G	-0.0121	-0.018	0.6525	0.646	FALSE	FALSE	FALSE	5WD7XV	0.016	0.25	CKD	TRUE	reported	0.0027	5.524e-06	TRUE	reported	M12768	2	TRUE	0.00256036	20.0837
rs10512731	C	G	C	G	0.0261	-0.015	0.8047	0.823	FALSE	TRUE	FALSE	sRb3LZ	0.019	0.44	CKD	TRUE	reported	0.0054	1.145e-06	TRUE	reported	M34245	2	TRUE	0.00297694	23.3611
rs1051331	A	G	A	G	-0.0088	-0.049	0.8435	0.872	FALSE	FALSE	FALSE	2iOAKa	0.021	0.0179999	CKD	TRUE	reported	0.0018	6.47e-07	TRUE	reported	M33442	2	TRUE	0.00304556	23.9012
rs10513863	A	G	A	G	0.0055	-0.025	0.2661	0.257	FALSE	FALSE	FALSE	FCOHTn	0.017	0.15	CKD	TRUE	reported	0.0012	7.325e-06	TRUE	reported	M15650	2	TRUE	0.00267775	21.0069
rs10514476	A	G	A	G	0.0391	0.012	0.4619	0.429	FALSE	FALSE	FALSE	F8iEtx	0.015	0.44	CKD	TRUE	reported	0.0082	1.803e-06	TRUE	reported	M18497	2	TRUE	0.00289759	22.7366
rs10514491	T	C	T	C	0.0088	-0.018	0.6719	0.633	FALSE	FALSE	FALSE	0Gvufz	0.016	0.29	CKD	TRUE	reported	0.002	7.285e-06	TRUE	reported	M22177	2	TRUE	0.00246833	19.36
rs10514491	T	C	T	C	0.0094	-0.018	0.6781	0.633	FALSE	FALSE	FALSE	q7LfRz	0.016	0.29	CKD	TRUE	reported	0.0017	4.457e-08	TRUE	reported	M10642	2	TRUE	0.00389256	30.5744
rs10514491	T	C	T	C	0.0103	-0.018	0.6751	0.633	FALSE	FALSE	FALSE	ERt7m3	0.016	0.29	CKD	TRUE	reported	0.0018	1.585e-08	TRUE	reported	M32492	2	TRUE	0.00416761	32.7438
rs10514491	T	C	T	C	0.012	-0.018	0.6782	0.633	FALSE	FALSE	FALSE	cNls62	0.016	0.29	CKD	TRUE	reported	0.0026	2.859e-06	TRUE	reported	M01110	2	TRUE	0.00271523	21.3018
rs10514491	T	C	T	C	0.0122	-0.018	0.6801	0.633	FALSE	FALSE	FALSE	QKWSYo	0.016	0.29	CKD	TRUE	reported	0.0024	6.729e-07	TRUE	reported	M12035	2	TRUE	0.00329182	25.8403
rs10515456	A	G	A	G	0.0868	0.043	0.1032	0.123	FALSE	FALSE	FALSE	GJUgvk	0.024	0.0790005	CKD	TRUE	reported	0.0194	7.975e-06	TRUE	reported	M18474	2	TRUE	0.0025521	20.0187
rs10515641	A	G	A	G	-0.0086	-0.032	0.2493	0.252	FALSE	FALSE	FALSE	tclBS6	0.018	0.0769999	CKD	TRUE	reported	0.0019	4.369e-06	TRUE	reported	M15778	2	TRUE	0.00261171	20.4875
rs10516056	T	C	T	C	-0.0222	0.012	0.1978	0.23	FALSE	FALSE	FALSE	QAVm3d	0.02	0.54	CKD	TRUE	reported	0.0045	6.992e-07	TRUE	reported	M02342	2	TRUE	0.00310101	24.3378
rs10516440	A	G	A	G	0.0281	0.013	0.8742	0.863	FALSE	FALSE	FALSE	s7Kiij	0.023	0.57	CKD	TRUE	reported	0.0059	2.127e-06	TRUE	reported	M32855	2	TRUE	0.00289083	22.6834
rs10516469	T	C	T	C	-0.0114	0.012	0.1	0.119	FALSE	FALSE	FALSE	egOIB2	0.025	0.64	CKD	TRUE	reported	0.0025	5.886e-06	TRUE	reported	M01299	2	TRUE	0.00265062	20.7936
rs10517818	T	C	T	C	-0.0501	0.0047	0.8138	0.807	FALSE	FALSE	FALSE	ndpYmG	0.019	0.81	CKD	TRUE	reported	0.0111	6.62e-06	TRUE	reported	M32754	2	TRUE	0.002597	20.3718
rs10518972	T	C	T	C	0.0505	-0.015	0.11	0.173	FALSE	FALSE	FALSE	pKF6TO	0.024	0.53	CKD	TRUE	reported	0.0105	1.351e-06	TRUE	reported	M27531	2	TRUE	0.00294777	23.1315
rs10519445	A	G	A	G	-0.0045	0.012	0.5338	0.509	FALSE	FALSE	FALSE	GB4VN5	0.015	0.42	CKD	TRUE	reported	0.0009	1.846e-06	TRUE	reported	M00513	2	TRUE	0.00318512	25
rs10519864	A	G	A	G	0.0081	-0.0033	0.2313	0.235	FALSE	FALSE	FALSE	8SLyRW	0.018	0.85	CKD	TRUE	reported	0.0018	7.042e-06	TRUE	reported	M35270	2	TRUE	0.00258151	20.25
rs10520079	A	G	A	G	-0.0167	0.0036	0.3469	0.292	FALSE	FALSE	FALSE	h0Eg4y	0.017	0.83	CKD	TRUE	reported	0.0034	1.359e-06	TRUE	reported	M34407	2	TRUE	0.00307404	24.1254
rs10520327	A	G	A	G	-0.032	-0.023	0.6558	0.638	FALSE	FALSE	FALSE	6cR8na	0.016	0.16	CKD	TRUE	reported	0.0069	3.266e-06	TRUE	reported	M32846	2	TRUE	0.00274145	21.5081
rs10520388	T	G	T	G	0.0219	0.021	0.1733	0.131	FALSE	FALSE	FALSE	uW4idp	0.021	0.31	CKD	TRUE	reported	0.0048	4.921e-06	TRUE	reported	M15958	2	TRUE	0.00265352	20.8164
rs1053871	T	C	T	C	0.0527	-0.0099	0.615	0.592	FALSE	FALSE	FALSE	1l0SDx	0.016	0.54	CKD	TRUE	reported	0.0111	2.144e-06	TRUE	reported	M33883	2	TRUE	0.00287274	22.5411
rs1053941	T	G	T	G	-0.0171	-0.016	0.2263	0.217	FALSE	FALSE	FALSE	TBtca3	0.018	0.37	CKD	TRUE	reported	0.0026	4.987e-11	TRUE	reported	M20699	2	TRUE	0.00549822	43.2559
rs1054053	A	G	A	G	0.0083	-0.0003	0.4028	0.477	FALSE	FALSE	FALSE	IMLtmu	0.015	0.98	CKD	TRUE	reported	0.0018	3.82e-06	TRUE	reported	M32489	2	TRUE	0.00271021	21.2623
rs1054634	A	G	A	G	-0.016	-0.007	0.8558	0.883	FALSE	FALSE	FALSE	WdTngo	0.022	0.75	CKD	TRUE	reported	0.0034	2.595e-06	TRUE	reported	M22548	2	TRUE	0.00282245	22.1453
rs1054812	A	G	A	G	-0.0203	0.0084	0.6283	0.612	FALSE	FALSE	FALSE	eyuNQR	0.016	0.59	CKD	TRUE	reported	0.0044	4.275e-06	TRUE	reported	M36756	2	TRUE	0.00271318	21.2856
rs1055689	A	G	A	G	-0.0135	-0.03	0.2969	0.315	FALSE	FALSE	FALSE	jpVKOS	0.016	0.0659994	CKD	TRUE	reported	0.0027	4.261e-07	TRUE	reported	M18349	2	TRUE	0.00318512	25
rs1057744	T	C	T	C	0.0129	0.0044	0.5174	0.536	FALSE	FALSE	FALSE	mDnKAj	0.016	0.780001	CKD	TRUE	reported	0.0029	9.646e-06	TRUE	reported	M33892	2	TRUE	0.00252265	19.7872
rs1058337	T	G	T	G	0.0161	0.0047	0.7966	0.89	FALSE	FALSE	FALSE	VqNYLB	0.02	0.81	CKD	TRUE	reported	0.0036	5.584e-06	TRUE	reported	M35257	2	TRUE	0.00254982	20.0008
rs1059264	T	C	T	C	-0.0149	0.02	0.3254	0.332	FALSE	FALSE	FALSE	Z0Kb5v	0.017	0.24	CKD	TRUE	reported	0.0027	5.57e-08	TRUE	reported	M35439	2	TRUE	0.0038773	30.454
rs1060467	A	G	A	G	0.0233	0.0042	0.5903	0.562	FALSE	FALSE	FALSE	t3wc3k	0.015	0.780001	CKD	TRUE	reported	0.0045	2.606e-07	TRUE	reported	M33420	2	TRUE	0.00341486	26.8094
rs1061134	A	G	A	G	-0.1458	0.072	0.0946	0.111	FALSE	FALSE	FALSE	rR9Ki2	0.026	0.00539995	CKD	TRUE	reported	0.0084	2.82e-67	TRUE	reported	M33507	2	TRUE	0.0370782	301.27
rs1061135	A	G	A	G	0.0689	-0.017	0.4604	0.473	FALSE	FALSE	FALSE	rR9Ki2	0.016	0.28	CKD	TRUE	reported	0.005	2.331e-43	TRUE	reported	M33507	2	TRUE	0.0236949	189.888
rs1072961	T	C	T	C	-0.0336	0.03	0.2668	0.315	FALSE	FALSE	FALSE	ApQgPL	0.019	0.11	CKD	TRUE	reported	0.0075	6.633e-06	TRUE	reported	M34112	2	TRUE	0.00255867	20.0704
rs10732795	T	C	T	C	-0.025	0.0032	0.1261	0.155	FALSE	FALSE	FALSE	dfAUjF	0.022	0.88	CKD	TRUE	reported	0.0056	7.341e-06	TRUE	reported	M33363	2	TRUE	0.0025408	19.9298
rs10735937	T	C	T	C	-0.0147	-0.014	0.1559	0.189	FALSE	FALSE	FALSE	TEpnQV	0.019	0.450001	CKD	TRUE	reported	0.0033	8.001e-06	TRUE	reported	M32198	2	TRUE	0.00252975	19.843
rs10736	T	C	T	C	-0.0118	-0.0098	0.2011	0.238	FALSE	FALSE	FALSE	77K4ys	0.02	0.62	CKD	TRUE	reported	0.0026	4.731e-06	TRUE	reported	M00584	2	TRUE	0.00262571	20.5976
rs10736117	A	G	A	G	-0.004	-0.0088	0.6265	0.602	FALSE	FALSE	FALSE	Gci4YE	0.015	0.57	CKD	TRUE	reported	0.0009	8.497e-06	TRUE	reported	M00060	2	TRUE	0.00251832	19.7531
rs1073744	T	G	T	G	0.0127	0.0047	0.2369	0.27	FALSE	FALSE	FALSE	B6Q8hE	0.018	0.79	CKD	TRUE	reported	0.0026	1.628e-06	TRUE	reported	M34419	2	TRUE	0.00304025	23.8595
rs10738265	T	C	T	C	0.0261	-0.0035	0.1757	0.155	FALSE	FALSE	FALSE	kWp9b7	0.02	0.86	CKD	TRUE	reported	0.0053	8.018e-07	TRUE	reported	M34395	2	TRUE	0.00308999	24.251
rs10738265	T	C	T	C	0.0354	-0.0035	0.1746	0.155	FALSE	FALSE	FALSE	T9u9Qt	0.02	0.86	CKD	TRUE	reported	0.0073	1.133e-06	TRUE	reported	M18476	2	TRUE	0.0029966	23.5159
rs10738342	T	C	T	C	0.0082	0.016	0.5346	0.566	FALSE	FALSE	FALSE	R4wHmG	0.016	0.32	CKD	TRUE	reported	0.0018	3.697e-06	TRUE	reported	M12774	2	TRUE	0.00264547	20.7531
rs10738470	T	C	T	C	0.0335	0.0017	0.1772	0.227	FALSE	FALSE	FALSE	HYuEMW	0.021	0.94	CKD	TRUE	reported	0.0074	6.343e-06	TRUE	reported	M36131	2	TRUE	0.00261253	20.494
rs10738508	A	G	A	G	-0.008	0.013	0.3472	0.469	FALSE	FALSE	FALSE	QKWSYo	0.016	0.4	CKD	TRUE	reported	0.0018	6.613e-06	TRUE	reported	M12035	2	TRUE	0.00251832	19.7531
rs10739647	A	G	A	G	-0.0135	-0.037	0.4429	0.438	FALSE	FALSE	FALSE	L0wlkm	0.015	0.015	CKD	TRUE	reported	0.0027	4.057e-07	TRUE	reported	M21188	2	TRUE	0.00318512	25
rs10740323	T	C	T	C	0.0084	-0.0068	0.5935	0.575	FALSE	FALSE	FALSE	cWt0ij	0.015	0.649999	CKD	TRUE	reported	0.0018	4.096e-06	TRUE	reported	M01644	2	TRUE	0.00277573	21.7778
rs10741150	T	C	T	C	-0.0087	-0.0043	0.3902	0.376	FALSE	FALSE	FALSE	4TlH8p	0.015	0.780001	CKD	TRUE	reported	0.0019	4.017e-06	TRUE	reported	M32729	2	TRUE	0.00267264	20.9668
rs10741653	A	C	A	C	-0.0239	-0.012	0.5909	0.608	FALSE	FALSE	FALSE	diBS9h	0.015	0.44	CKD	TRUE	reported	0.0054	9.266e-06	TRUE	reported	M34533	2	TRUE	0.00249743	19.5888
rs10742833	T	C	T	C	-0.0337	0.02	0.0697	0.078	FALSE	FALSE	FALSE	K0wFFU	0.029	0.49	CKD	TRUE	reported	0.0075	7.822e-06	TRUE	reported	M33968	2	TRUE	0.00257389	20.19
rs10744163	T	C	T	C	-0.0217	0.0017	0.3489	0.345	FALSE	FALSE	FALSE	G9XvOS	0.016	0.91	CKD	TRUE	reported	0.0048	8.004e-06	TRUE	reported	M32759	2	TRUE	0.0026054	20.4379
rs10744682	A	G	A	G	0.0133	0.0002	0.3319	0.381	FALSE	FALSE	FALSE	V4Mro5	0.017	0.99	CKD	TRUE	reported	0.0027	1.248e-06	TRUE	reported	M32651	2	TRUE	0.00309173	24.2647
rs10745735	A	G	A	G	0.0133	-0.0057	0.907	0.925	FALSE	FALSE	FALSE	tclBS6	0.026	0.82	CKD	TRUE	reported	0.0027	1.146e-06	TRUE	reported	M15778	2	TRUE	0.00309173	24.2647
rs10746614	A	G	A	G	-0.0114	0.0037	0.2333	0.254	FALSE	FALSE	FALSE	76xhYS	0.018	0.84	CKD	TRUE	reported	0.0025	4.049e-06	TRUE	reported	M01359	2	TRUE	0.00265062	20.7936
rs10747856	A	G	A	G	-0.0079	-0.013	0.5243	0.432	FALSE	FALSE	FALSE	tXcZjI	0.015	0.38	CKD	TRUE	reported	0.0017	6.032e-06	TRUE	reported	M01898	2	TRUE	0.00275252	21.5952
rs10748128	T	G	T	G	0.0232	0.011	0.3647	0.344	FALSE	FALSE	FALSE	xhWXOc	0.017	0.51	CKD	TRUE	reported	0.0052	8.65e-06	TRUE	reported	M37004	2	TRUE	0.00253768	19.9053
rs10748725	A	G	A	G	-0.0505	0.0022	0.3536	0.279	FALSE	FALSE	FALSE	rR9Ki2	0.017	0.9	CKD	TRUE	reported	0.0052	2.106e-22	TRUE	reported	M33507	2	TRUE	0.0119109	94.314
rs10749553	A	G	A	G	-0.0868	0.0067	0.3074	0.315	FALSE	FALSE	FALSE	ICWXUE	0.017	0.7	CKD	TRUE	reported	0.0194	7.554e-06	TRUE	reported	M01515	2	TRUE	0.0025521	20.0187
rs10750415	T	G	T	G	0.0042	-0.016	0.3959	0.451	FALSE	FALSE	FALSE	pNeP5e	0.016	0.3	CKD	TRUE	reported	0.0009	2.767e-06	TRUE	reported	M00054	2	TRUE	0.00277573	21.7778
rs10750719	T	G	T	G	0.0179	0.013	0.877	0.836	FALSE	FALSE	FALSE	qK6eqk	0.023	0.57	CKD	TRUE	reported	0.004	7.166e-06	TRUE	reported	M32739	2	TRUE	0.00255298	20.0256
rs10752061	A	G	A	G	-0.009	0.0066	0.669	0.695	FALSE	FALSE	FALSE	jb2iPL	0.016	0.68	CKD	TRUE	reported	0.0018	4.614e-07	TRUE	reported	M34359	2	TRUE	0.00318512	25
rs10753083	T	G	T	G	0.0107	0.0057	0.4023	0.454	FALSE	FALSE	FALSE	TCG7v5	0.015	0.709999	CKD	TRUE	reported	0.0024	9.346e-06	TRUE	reported	M38768	2	TRUE	0.00253404	19.8767
rs10753839	A	G	A	G	0.0088	-0.013	0.4657	0.462	FALSE	FALSE	FALSE	4TlH8p	0.015	0.42	CKD	TRUE	reported	0.0019	2.491e-06	TRUE	reported	M32729	2	TRUE	0.00273426	21.4515
rs10753990	A	C	A	C	-0.0326	0.021	0.3849	0.394	FALSE	FALSE	FALSE	vaLH4u	0.015	0.17	CKD	TRUE	reported	0.0069	2.501e-06	TRUE	reported	M36468	2	TRUE	0.00284493	22.3222
rs10754948	T	C	T	C	-0.034	0.029	0.7336	0.735	FALSE	FALSE	FALSE	kMUUg8	0.018	0.0959997	CKD	TRUE	reported	0.0062	3.392e-08	TRUE	reported	M32445	2	TRUE	0.00382895	30.0728
rs10756216	T	C	T	C	0.0268	0.0047	0.2358	0.208	FALSE	FALSE	FALSE	quzcBN	0.018	0.79	CKD	TRUE	reported	0.005	6.627e-08	TRUE	reported	M34469	2	TRUE	0.00365855	28.7296
rs10757367	T	C	T	C	0.0874	-0.003	0.8313	0.82	FALSE	FALSE	FALSE	HAcHLg	0.021	0.89	CKD	TRUE	reported	0.0197	8.891e-06	TRUE	reported	M32346	2	TRUE	0.0025094	19.683
rs10757735	A	C	A	C	-0.008	0.019	0.132	0.085	FALSE	FALSE	FALSE	R9FwsP	0.023	0.41	CKD	TRUE	reported	0.0018	7.911e-06	TRUE	reported	M01585	2	TRUE	0.00251832	19.7531
rs10757839	T	C	T	C	0.0079	-0.0008	0.6521	0.629	FALSE	FALSE	FALSE	4vQ7Rg	0.016	0.96	CKD	TRUE	reported	0.0017	4.739e-06	TRUE	reported	M01358	2	TRUE	0.00275252	21.5952
rs10758151	T	C	T	C	-0.0222	0.0081	0.1408	0.117	FALSE	FALSE	FALSE	DpNLZH	0.02	0.69	CKD	TRUE	reported	0.0049	6.209e-06	TRUE	reported	M32635	2	TRUE	0.00261666	20.5264
rs10758335	T	C	T	C	-0.0084	-0.014	0.6855	0.664	FALSE	FALSE	FALSE	6PfRsc	0.016	0.39	CKD	TRUE	reported	0.0018	4.462e-06	TRUE	reported	M32644	2	TRUE	0.00277573	21.7778
rs10759726	A	G	A	G	0.0163	-0.0091	0.4548	0.366	FALSE	FALSE	FALSE	dm3nLj	0.016	0.57	CKD	TRUE	reported	0.0036	5.791e-06	TRUE	reported	M35628	2	TRUE	0.00261339	20.5008
rs10759811	A	T	A	T	-0.0119	-0.015	0.653	0.633	FALSE	TRUE	FALSE	jpVKOS	0.016	0.37	CKD	TRUE	reported	0.0027	7.025e-06	TRUE	reported	M18349	2	TRUE	0.00247663	19.4252
rs10761316	T	C	T	C	-0.0336	0.024	0.2803	0.209	FALSE	FALSE	FALSE	FnlOjk	0.018	0.18	CKD	TRUE	reported	0.0068	7.224e-07	TRUE	reported	M32753	2	TRUE	0.00311085	24.4152
rs1076160	T	C	T	C	-0.0186	0.013	0.4749	0.5	FALSE	FALSE	FALSE	G9XvOS	0.015	0.37	CKD	TRUE	reported	0.0042	8.688e-06	TRUE	reported	M32759	2	TRUE	0.00250041	19.6122
rs10762231	A	G	A	G	-0.0138	-0.029	0.3787	0.416	FALSE	FALSE	FALSE	4hMNtb	0.016	0.0619998	CKD	TRUE	reported	0.0026	1.683e-07	TRUE	reported	M33163	2	TRUE	0.00358775	28.1716
rs1076230	A	G	A	G	0.009	0.01	0.532	0.527	FALSE	FALSE	FALSE	6fjFYl	0.017	0.53	CKD	TRUE	reported	0.002	6.795e-06	TRUE	reported	M37058	2	TRUE	0.00258151	20.25
rs10762497	A	C	A	C	0.0084	-0.015	0.3563	0.319	FALSE	FALSE	FALSE	ERt7m3	0.016	0.33	CKD	TRUE	reported	0.0018	2.253e-06	TRUE	reported	M32492	2	TRUE	0.00277573	21.7778
rs1076302	A	G	A	G	0.018	-0.019	0.201	0.216	FALSE	FALSE	FALSE	S9FA8n	0.019	0.32	CKD	TRUE	reported	0.004	6.795e-06	TRUE	reported	M15990	2	TRUE	0.00258151	20.25
rs10763843	A	G	A	G	-0.0042	0.039	0.4283	0.456	FALSE	FALSE	FALSE	Gci4YE	0.015	0.00969996	CKD	TRUE	reported	0.0009	3.451e-06	TRUE	reported	M00060	2	TRUE	0.00277573	21.7778
rs10763940	A	G	A	G	0.0048	0.018	0.3654	0.377	FALSE	FALSE	FALSE	Gci4YE	0.016	0.26	CKD	TRUE	reported	0.0009	1.174e-07	TRUE	reported	M00060	2	TRUE	0.00362237	28.4444
rs10764178	A	T	A	T	-0.0579	-0.012	0.9265	0.929	FALSE	TRUE	FALSE	HYuEMW	0.028	0.68	CKD	TRUE	reported	0.0119	1.224e-06	TRUE	reported	M36131	2	TRUE	0.00301663	23.6735
rs1076454	T	C	T	C	0.0325	-0.032	0.1081	0.115	FALSE	FALSE	FALSE	QhLUpK	0.027	0.23	CKD	TRUE	reported	0.0065	5.648e-07	TRUE	reported	M02137	2	TRUE	0.00318512	25
rs1076454	T	C	T	C	0.0506	-0.032	0.1076	0.115	FALSE	FALSE	FALSE	kCK41I	0.027	0.23	CKD	TRUE	reported	0.01	4.745e-07	TRUE	reported	M27716	2	TRUE	0.00326177	25.6036
rs10764712	T	G	T	G	0.0219	0.02	0.4349	0.438	FALSE	FALSE	FALSE	sXCuk4	0.015	0.2	CKD	TRUE	reported	0.0049	9.622e-06	TRUE	reported	M32425	2	TRUE	0.00254659	19.9754
rs10764832	T	C	T	C	-0.0177	0.046	0.788	0.734	FALSE	FALSE	FALSE	mDnKAj	0.019	0.015	CKD	TRUE	reported	0.0038	3.778e-06	TRUE	reported	M33892	2	TRUE	0.00276534	21.696
rs10765034	T	C	T	C	-0.0798	-0.034	0.1892	0.181	FALSE	FALSE	FALSE	NbkMnS	0.02	0.0909997	CKD	TRUE	reported	0.016	6.342e-07	TRUE	reported	M36095	2	TRUE	0.00316926	24.8752
rs10765737	A	G	A	G	-0.0197	0.0034	0.6388	0.624	FALSE	FALSE	FALSE	xW1S9b	0.017	0.84	CKD	TRUE	reported	0.0044	8.245e-06	TRUE	reported	M33165	2	TRUE	0.00255557	20.046
rs10765992	A	C	A	C	0.0082	-0.0058	0.6859	0.696	FALSE	FALSE	FALSE	q0sUDx	0.016	0.719999	CKD	TRUE	reported	0.0018	5.13e-06	TRUE	reported	M33477	2	TRUE	0.00264547	20.7531
rs10766562	T	C	T	C	0.0389	0.0052	0.4367	0.415	FALSE	FALSE	FALSE	F8iEtx	0.015	0.73	CKD	TRUE	reported	0.0082	1.97e-06	TRUE	reported	M18497	2	TRUE	0.00286811	22.5046
rs10766596	A	G	A	G	-0.1244	0.011	0.2938	0.316	FALSE	FALSE	FALSE	LAsmbg	0.017	0.51	CKD	TRUE	reported	0.0244	3.26e-07	TRUE	reported	M35451	2	TRUE	0.00331125	25.9933
rs10770126	A	G	A	G	0.0205	0.0077	0.5547	0.531	FALSE	FALSE	FALSE	aIFM0S	0.015	0.62	CKD	TRUE	reported	0.0044	2.681e-06	TRUE	reported	M35678	2	TRUE	0.00276675	21.7071
rs1077028	T	C	T	C	-0.0117	-0.025	0.4875	0.405	FALSE	FALSE	FALSE	ZUX5zR	0.015	0.1	CKD	TRUE	reported	0.0025	3.785e-06	TRUE	reported	M32814	2	TRUE	0.00279157	21.9024
rs10770797	T	C	T	C	0.0181	0.0059	0.6906	0.673	FALSE	FALSE	FALSE	KYeu1a	0.016	0.709999	CKD	TRUE	reported	0.0029	3.806e-10	TRUE	reported	M36553	2	TRUE	0.00495422	38.9548
rs10771223	A	G	A	G	0.0237	0.012	0.78	0.774	FALSE	FALSE	FALSE	mtPmJr	0.018	0.51	CKD	TRUE	reported	0.0046	2.871e-07	TRUE	reported	M01107	2	TRUE	0.00338128	26.5449
rs10771776	A	G	A	G	0.0132	-0.0052	0.5978	0.54	FALSE	FALSE	FALSE	1p4iLr	0.016	0.74	CKD	TRUE	reported	0.0026	2.905e-07	TRUE	reported	M32709	2	TRUE	0.00328355	25.7751
rs10774085	A	C	A	C	0.008	0.025	0.6817	0.717	FALSE	FALSE	FALSE	A3x8jl	0.016	0.13	CKD	TRUE	reported	0.0018	7.6e-06	TRUE	reported	M02734	2	TRUE	0.00251832	19.7531
rs10774496	A	G	A	G	0.0397	-0.011	0.1908	0.226	FALSE	FALSE	FALSE	pKF6TO	0.019	0.55	CKD	TRUE	reported	0.0087	5.389e-06	TRUE	reported	M27531	2	TRUE	0.00265436	20.823
rs10776672	A	G	A	G	-0.0266	0.0027	0.8929	0.881	FALSE	FALSE	FALSE	1p4iLr	0.027	0.92	CKD	TRUE	reported	0.0045	3.346e-09	TRUE	reported	M32709	2	TRUE	0.00444605	34.9412
rs1077834	T	C	T	C	-0.012	0.027	0.7961	0.752	FALSE	FALSE	FALSE	8erVKH	0.019	0.15	CKD	TRUE	reported	0.0025	2.027e-06	TRUE	reported	M32634	2	TRUE	0.00293614	23.04
rs1077834	T	C	T	C	-0.0113	0.027	0.7912	0.752	FALSE	FALSE	FALSE	Gjs5IK	0.019	0.15	CKD	TRUE	reported	0.0023	6.867e-07	TRUE	reported	M00063	2	TRUE	0.00307563	24.138
rs1077835	A	G	A	G	-0.0208	0.026	0.7976	0.752	FALSE	FALSE	FALSE	J7bcxn	0.019	0.17	CKD	TRUE	reported	0.0035	1.824e-09	TRUE	reported	M34244	2	TRUE	0.00449372	35.3176
rs10778622	A	C	A	C	0.0081	0.0063	0.3766	0.381	FALSE	FALSE	FALSE	cJH5hj	0.016	0.69	CKD	TRUE	reported	0.0017	3.817e-06	TRUE	reported	M35326	2	TRUE	0.00289324	22.7024
rs10779088	T	C	T	C	0.1172	-0.027	0.0566	0.049	FALSE	FALSE	FALSE	pY6Ri3	0.034	0.43	CKD	TRUE	reported	0.0263	8.611e-06	TRUE	reported	M33203	2	TRUE	0.00253171	19.8584
rs10779577	A	G	A	G	0.0427	-0.0054	0.209	0.221	FALSE	FALSE	FALSE	EXW0jq	0.018	0.77	CKD	TRUE	reported	0.0093	4.074e-06	TRUE	reported	M33658	2	TRUE	0.00268715	21.0809
rs10783282	A	G	A	G	0.032	-0.04	0.2235	0.217	FALSE	FALSE	FALSE	qeNWb2	0.018	0.0239999	CKD	TRUE	reported	0.0071	5.863e-06	TRUE	reported	M33652	2	TRUE	0.00258957	20.3134
rs10783298	A	G	A	G	0.1706	-0.028	0.9565	0.912	FALSE	FALSE	FALSE	irFjSc	0.035	0.42	CKD	TRUE	reported	0.0368	3.468e-06	TRUE	reported	M33178	2	TRUE	0.00273932	21.4913
rs10783765	T	G	T	G	0.0135	0.016	0.7251	0.686	FALSE	FALSE	FALSE	L0wlkm	0.017	0.34	CKD	TRUE	reported	0.0027	6.628e-07	TRUE	reported	M21188	2	TRUE	0.00318512	25
rs10784422	T	C	T	C	0.1355	-0.017	0.625	0.615	FALSE	FALSE	FALSE	aKzSEP	0.016	0.27	CKD	TRUE	reported	0.0305	8.928e-06	TRUE	reported	M33391	2	TRUE	0.00251626	19.7369
rs10784496	A	G	A	G	0.0045	-0.0093	0.5375	0.531	FALSE	FALSE	FALSE	pNeP5e	0.015	0.53	CKD	TRUE	reported	0.0009	5.085e-07	TRUE	reported	M00054	2	TRUE	0.00318512	25
rs10784558	T	C	T	C	-0.0048	-0.017	0.4845	0.523	FALSE	FALSE	FALSE	deOkMl	0.015	0.27	CKD	TRUE	reported	0.0009	1.062e-07	TRUE	reported	M15500	2	TRUE	0.00362237	28.4444
rs10785056	T	G	T	G	0.0211	0.046	0.1146	0.135	FALSE	FALSE	FALSE	Q8mEr8	0.024	0.0539995	CKD	TRUE	reported	0.0046	4.814e-06	TRUE	reported	M22032	2	TRUE	0.00268197	21.0402
rs10785657	A	G	A	G	-0.0434	0.014	0.1202	0.092	FALSE	FALSE	FALSE	UcjGbK	0.023	0.56	CKD	TRUE	reported	0.0098	8.958e-06	TRUE	reported	M31591	2	TRUE	0.00250041	19.6122
rs10787147	T	C	T	C	-0.0993	-0.01	0.7552	0.682	FALSE	FALSE	FALSE	JdWFdM	0.018	0.58	CKD	TRUE	reported	0.0222	7.794e-06	TRUE	reported	M34365	2	TRUE	0.00255067	20.0075
rs10787308	A	G	A	G	-0.009	0.021	0.2701	0.261	FALSE	FALSE	FALSE	XIMKhO	0.017	0.22	CKD	TRUE	reported	0.0018	6.039e-07	TRUE	reported	M01564	2	TRUE	0.00318512	25
rs10787426	T	C	T	C	-0.0123	-0.017	0.4783	0.525	FALSE	FALSE	FALSE	5WD7XV	0.015	0.27	CKD	TRUE	reported	0.0026	2.98e-06	TRUE	reported	M12768	2	TRUE	0.00285229	22.3802
rs10788232	T	C	T	C	-0.0111	0.01	0.6825	0.531	FALSE	FALSE	FALSE	RMuqoK	0.018	0.57	CKD	TRUE	reported	0.0024	2.464e-06	TRUE	reported	M00527	2	TRUE	0.00272652	21.3906
rs10788312	T	C	T	C	-0.0228	-0.015	0.3057	0.332	FALSE	FALSE	FALSE	rR9Ki2	0.017	0.37	CKD	TRUE	reported	0.0051	8.317e-06	TRUE	reported	M33507	2	TRUE	0.00254796	19.9862
rs10788823	T	G	T	G	0.0369	0.0049	0.1884	0.197	FALSE	FALSE	FALSE	aarFx4	0.022	0.83	CKD	TRUE	reported	0.0081	5.957e-06	TRUE	reported	M19323	2	TRUE	0.00264547	20.7531
rs10788823	T	G	T	G	0.0419	0.0049	0.1886	0.197	FALSE	FALSE	FALSE	vgBLHE	0.022	0.83	CKD	TRUE	reported	0.0086	1.125e-06	TRUE	reported	M32504	2	TRUE	0.00302473	23.7373
rs10789970	T	C	T	C	-0.0041	-0.01	0.4061	0.381	FALSE	FALSE	FALSE	deOkMl	0.015	0.51	CKD	TRUE	reported	0.0009	6.632e-06	TRUE	reported	M15500	2	TRUE	0.00264547	20.7531
rs10790077	T	C	T	C	-0.009	-0.0067	0.611	0.554	FALSE	FALSE	FALSE	hmLG7z	0.016	0.67	CKD	TRUE	reported	0.0018	3.148e-07	TRUE	reported	M32348	2	TRUE	0.00318512	25
rs10790819	C	G	C	G	-0.0255	0.0083	0.0904	0.111	FALSE	TRUE	FALSE	dQFLDA	0.029	0.780001	CKD	TRUE	reported	0.0058	9.773e-06	TRUE	reported	M34527	2	TRUE	0.00246447	19.3297
rs10791723	A	T	A	T	-0.0658	-0.0012	0.3242	0.33	FALSE	TRUE	FALSE	UsRC2Y	0.016	0.94	CKD	TRUE	reported	0.0141	2.962e-06	TRUE	reported	M18254	2	TRUE	0.00277573	21.7778
rs10791748	A	C	A	C	0.0132	-0.018	0.0747	0.077	FALSE	FALSE	FALSE	nJ5FtP	0.029	0.53	CKD	TRUE	reported	0.0027	9.716e-07	TRUE	reported	M36808	2	TRUE	0.00304556	23.9012
rs10792093	T	G	T	G	0.0164	0.031	0.1084	0.119	FALSE	FALSE	FALSE	9xwEwx	0.024	0.21	CKD	TRUE	reported	0.0035	3.149e-06	TRUE	reported	M32654	2	TRUE	0.00279837	21.9559
rs10793993	T	G	T	G	-0.0129	-0.011	0.6284	0.625	FALSE	FALSE	FALSE	2q6qxT	0.016	0.48	CKD	TRUE	reported	0.0027	2.547e-06	TRUE	reported	M34456	2	TRUE	0.00290909	22.8272
rs10794603	A	G	A	G	-0.0195	0.004	0.4222	0.408	FALSE	FALSE	FALSE	eyuNQR	0.015	0.79	CKD	TRUE	reported	0.0044	8.141e-06	TRUE	reported	M36756	2	TRUE	0.00250407	19.641
rs10794793	T	C	T	C	-0.0202	0.013	0.3454	0.327	FALSE	FALSE	FALSE	xJrS4K	0.016	0.39	CKD	TRUE	reported	0.0045	6.818e-06	TRUE	reported	M33637	2	TRUE	0.00256881	20.1501
rs10795164	T	C	T	C	-0.0233	0.02	0.9261	0.912	FALSE	FALSE	FALSE	If9H3z	0.029	0.49	CKD	TRUE	reported	0.005	3.505e-06	TRUE	reported	M22030	2	TRUE	0.00276783	21.7156
rs10795360	C	G	C	G	0.0114	-0.013	0.6957	0.667	FALSE	TRUE	FALSE	sO7Lld	0.017	0.44	CKD	TRUE	reported	0.0025	3.761e-06	TRUE	reported	M01284	2	TRUE	0.00265062	20.7936
rs10796993	T	C	T	C	0.0374	-0.019	0.865	0.876	FALSE	FALSE	FALSE	TZ3JLj	0.022	0.38	CKD	TRUE	reported	0.0082	4.807e-06	TRUE	reported	M32586	2	TRUE	0.00265176	20.8025
rs10797373	A	G	A	G	-0.0148	-0.025	0.6912	0.659	FALSE	FALSE	FALSE	dQFLDA	0.017	0.13	CKD	TRUE	reported	0.0033	8.156e-06	TRUE	reported	M34527	2	TRUE	0.0025642	20.1139
rs10798574	T	G	T	G	-0.0142	0.0063	0.2212	0.292	FALSE	FALSE	FALSE	sO7Lld	0.019	0.74	CKD	TRUE	reported	0.003	2.029e-06	TRUE	reported	M01284	2	TRUE	0.00285538	22.4044
rs10798580	A	G	A	G	-0.0042	-0.0004	0.4216	0.367	FALSE	FALSE	FALSE	Gci4YE	0.015	0.98	CKD	TRUE	reported	0.0009	3.64e-06	TRUE	reported	M00060	2	TRUE	0.00277573	21.7778
rs10798656	A	C	A	C	0.0184	-0.028	0.4816	0.509	FALSE	FALSE	FALSE	maj08I	0.016	0.0790005	CKD	TRUE	reported	0.0034	7.632e-08	TRUE	reported	M32787	2	TRUE	0.00372929	29.2872
rs10799701	A	G	A	G	0.0308	0.0059	0.435	0.504	FALSE	FALSE	FALSE	b1M0tV	0.015	0.69	CKD	TRUE	reported	0.0066	2.693e-06	TRUE	reported	M31548	2	TRUE	0.00277573	21.7778
rs10800623	A	G	A	G	-0.0262	0.0071	0.2767	0.23	FALSE	FALSE	FALSE	cFINC2	0.017	0.68	CKD	TRUE	reported	0.0058	6.168e-06	TRUE	reported	M12017	2	TRUE	0.00260128	20.4055
rs10801685	T	G	T	G	-0.4744	0.0028	0.0209	0.018	FALSE	FALSE	FALSE	vLdkcL	0.034	0.93	CKD	TRUE	reported	0.1045	5.673e-06	TRUE	reported	M34535	2	TRUE	0.00262715	20.609
rs10802528	T	G	T	G	-0.0047	0.0037	0.4544	0.478	FALSE	FALSE	FALSE	deOkMl	0.015	0.81	CKD	TRUE	reported	0.0009	1.954e-07	TRUE	reported	M15500	2	TRUE	0.00347353	27.2716
rs10802883	A	G	A	G	-0.0082	-0.0073	0.3775	0.385	FALSE	FALSE	FALSE	eAyGP8	0.016	0.649999	CKD	TRUE	reported	0.0018	6.648e-06	TRUE	reported	M25459	2	TRUE	0.00264547	20.7531
rs10805503	T	C	T	C	0.0043	0.0002	0.6272	0.638	FALSE	FALSE	FALSE	pNeP5e	0.015	0.99	CKD	TRUE	reported	0.0009	1.996e-06	TRUE	reported	M00054	2	TRUE	0.00290909	22.8272
rs10805908	A	T	A	T	-0.0823	-0.021	0.8889	0.907	FALSE	TRUE	FALSE	pY6Ri3	0.024	0.39	CKD	TRUE	reported	0.0186	9.855e-06	TRUE	reported	M33203	2	TRUE	0.00249609	19.5782
rs10806924	A	G	A	G	0.0204	-0.016	0.5678	0.592	FALSE	FALSE	FALSE	aMf2bf	0.015	0.29	CKD	TRUE	reported	0.0045	7.571e-06	TRUE	reported	M35527	2	TRUE	0.00261979	20.5511
rs10807322	A	T	A	T	0.0043	0.0019	0.5866	0.585	FALSE	TRUE	FALSE	pNeP5e	0.015	0.9	CKD	TRUE	reported	0.0009	1.974e-06	TRUE	reported	M00054	2	TRUE	0.00290909	22.8272
rs10809039	A	C	A	C	-0.0089	0.027	0.6121	0.562	FALSE	FALSE	FALSE	6fjFYl	0.015	0.0790005	CKD	TRUE	reported	0.0019	1.749e-06	TRUE	reported	M37058	2	TRUE	0.00279658	21.9418
rs10809858	A	G	A	G	-0.0103	-0.0099	0.8089	0.75	FALSE	FALSE	FALSE	2iOAKa	0.018	0.59	CKD	TRUE	reported	0.0022	4.158e-06	TRUE	reported	M33442	2	TRUE	0.00279374	21.9194
rs10810580	T	C	T	C	0.0046	-0.015	0.5583	0.553	FALSE	FALSE	FALSE	Gci4YE	0.015	0.31	CKD	TRUE	reported	0.0009	3.282e-07	TRUE	reported	M00060	2	TRUE	0.00332778	26.1235
rs10810813	A	G	A	G	-0.0121	-0.02	0.1837	0.177	FALSE	FALSE	FALSE	oe4dM5	0.02	0.31	CKD	TRUE	reported	0.0027	5.197e-06	TRUE	reported	M22649	2	TRUE	0.00256036	20.0837
rs10811336	A	C	A	C	0.0169	0.0086	0.8554	0.856	FALSE	FALSE	FALSE	L0wlkm	0.021	0.68	CKD	TRUE	reported	0.0036	3.179e-06	TRUE	reported	M21188	2	TRUE	0.00280878	22.0378
rs10811658	A	G	A	G	-0.0611	-0.0078	0.2599	0.336	FALSE	FALSE	FALSE	vEe9WF	0.021	0.709999	CKD	TRUE	reported	0.0135	6.223e-06	TRUE	reported	M15335	2	TRUE	0.00261126	20.484
rs10811676	T	C	T	C	0.1666	0.017	0.0885	0.088	FALSE	FALSE	FALSE	78LPFG	0.028	0.55	CKD	TRUE	reported	0.0372	7.559e-06	TRUE	reported	M34322	2	TRUE	0.00255696	20.0569
rs10812054	A	G	A	G	-0.0083	-0.023	0.5108	0.496	FALSE	FALSE	FALSE	WxmRVL	0.015	0.14	CKD	TRUE	reported	0.0018	2.558e-06	TRUE	reported	M32315	2	TRUE	0.00271021	21.2623
rs10813358	A	G	A	G	0.0373	0.013	0.4043	0.462	FALSE	FALSE	FALSE	F8iEtx	0.015	0.4	CKD	TRUE	reported	0.0082	5.616e-06	TRUE	reported	M18497	2	TRUE	0.00263763	20.6914
rs10813501	T	C	T	C	-0.0281	0.023	0.3812	0.392	FALSE	FALSE	FALSE	58Vgki	0.016	0.15	CKD	TRUE	reported	0.0061	4.233e-06	TRUE	reported	M37104	2	TRUE	0.00270488	21.2204
rs10814589	A	G	A	G	0.0086	0.0003	0.3122	0.323	FALSE	FALSE	FALSE	iUBnsV	0.016	0.99	CKD	TRUE	reported	0.0018	1.533e-06	TRUE	reported	M33955	2	TRUE	0.00290909	22.8272
rs10816183	A	G	A	G	0.1493	-0.02	0.9623	0.929	FALSE	FALSE	FALSE	pCQAyM	0.037	0.59	CKD	TRUE	reported	0.0287	1.974e-07	TRUE	reported	M17799	2	TRUE	0.00344689	27.0617
rs10817879	T	C	T	C	0.0116	0.0015	0.5666	0.496	FALSE	FALSE	FALSE	c1qOnK	0.016	0.93	CKD	TRUE	reported	0.0024	1.455e-06	TRUE	reported	M24074	2	TRUE	0.00297694	23.3611
rs10818386	T	C	T	C	0.0395	0.021	0.1967	0.259	FALSE	FALSE	FALSE	UvYQZG	0.019	0.26	CKD	TRUE	reported	0.0089	8.681e-06	TRUE	reported	M35551	2	TRUE	0.00251127	19.6976
rs10818924	T	C	T	C	-0.0087	0.022	0.6238	0.602	FALSE	FALSE	FALSE	dF83tZ	0.016	0.17	CKD	TRUE	reported	0.0018	2.35e-06	TRUE	reported	M32452	2	TRUE	0.00297694	23.3611
rs10818924	T	C	T	C	-0.0045	0.022	0.6254	0.602	FALSE	FALSE	FALSE	deOkMl	0.016	0.17	CKD	TRUE	reported	0.0009	6.077e-07	TRUE	reported	M15500	2	TRUE	0.00318512	25
rs10820588	T	G	T	G	0.0048	-0.016	0.5616	0.553	FALSE	FALSE	FALSE	deOkMl	0.016	0.3	CKD	TRUE	reported	0.0009	1.636e-07	TRUE	reported	M15500	2	TRUE	0.00362237	28.4444
rs10822056	T	C	T	C	0.0042	-0.02	0.5141	0.423	FALSE	FALSE	FALSE	pNeP5e	0.015	0.18	CKD	TRUE	reported	0.0009	2.651e-06	TRUE	reported	M00054	2	TRUE	0.00277573	21.7778
rs10822248	T	C	T	C	-0.0136	-0.03	0.8488	0.814	FALSE	FALSE	FALSE	R4wHmG	0.022	0.16	CKD	TRUE	reported	0.0026	2.844e-07	TRUE	reported	M12774	2	TRUE	0.00348487	27.3609
rs10822916	A	C	A	C	-0.0884	-0.012	0.8247	0.833	FALSE	FALSE	FALSE	cNgYya	0.021	0.56	CKD	TRUE	reported	0.0199	8.783e-06	TRUE	reported	M31536	2	TRUE	0.0025158	19.7332
rs10823597	T	C	T	C	-0.0248	0.016	0.7417	0.695	FALSE	FALSE	FALSE	vyEYH3	0.017	0.37	CKD	TRUE	reported	0.005	8.42e-07	TRUE	reported	M32758	2	TRUE	0.00313452	24.6016
rs10824944	A	C	A	C	-0.0326	-0.021	0.2569	0.208	FALSE	FALSE	FALSE	uONQEG	0.017	0.21	CKD	TRUE	reported	0.0073	7.705e-06	TRUE	reported	M27447	2	TRUE	0.00254247	19.943
rs10826860	T	C	T	C	-0.039	-0.018	0.6363	0.655	FALSE	FALSE	FALSE	Zd9SgC	0.015	0.23	CKD	TRUE	reported	0.0082	1.743e-06	TRUE	reported	M34314	2	TRUE	0.00288283	22.6205
rs10828678	A	G	A	G	0.004	-0.026	0.5105	0.566	FALSE	FALSE	FALSE	Gci4YE	0.015	0.0870001	CKD	TRUE	reported	0.0009	7.202e-06	TRUE	reported	M00060	2	TRUE	0.00251832	19.7531
rs10828691	A	G	A	G	-0.0084	0.028	0.7048	0.762	FALSE	FALSE	FALSE	ZdTGpo	0.017	0.1	CKD	TRUE	reported	0.0017	6.047e-07	TRUE	reported	M20489	2	TRUE	0.00311085	24.4152
rs10829186	A	G	A	G	0.0372	0.017	0.8267	0.779	FALSE	FALSE	FALSE	Wuqcxv	0.02	0.4	CKD	TRUE	reported	0.0083	7.989e-06	TRUE	reported	M32691	2	TRUE	0.00256087	20.0877
rs10829406	A	G	A	G	0.0434	-0.0055	0.1231	0.087	FALSE	FALSE	FALSE	eKyMnm	0.023	0.82	CKD	TRUE	reported	0.0092	2.316e-06	TRUE	reported	M34530	2	TRUE	0.00283623	22.2538
rs10829734	C	G	C	G	0.016	0.01	0.8464	0.885	FALSE	TRUE	FALSE	wPB6NI	0.021	0.62	CKD	TRUE	reported	0.0035	4.901e-06	TRUE	reported	M34214	2	TRUE	0.00266389	20.898
rs10831497	A	G	A	G	0.0126	-0.011	0.2209	0.192	FALSE	FALSE	FALSE	Lvei8Z	0.021	0.6	CKD	TRUE	reported	0.0028	4.968e-06	TRUE	reported	M01365	2	TRUE	0.00258151	20.25
rs10831643	T	C	T	C	0.0127	0.005	0.4756	0.442	FALSE	FALSE	FALSE	Q8mEr8	0.015	0.74	CKD	TRUE	reported	0.0028	4.729e-06	TRUE	reported	M22032	2	TRUE	0.00262254	20.5727
rs10832313	A	G	A	G	-0.1452	0.0049	0.9183	0.914	FALSE	FALSE	FALSE	ZkUnRX	0.031	0.87	CKD	TRUE	reported	0.0322	6.674e-06	TRUE	reported	M33877	2	TRUE	0.00259218	20.3339
rs10832688	A	G	A	G	-0.009	-0.013	0.547	0.562	FALSE	FALSE	FALSE	q0sUDx	0.02	0.52	CKD	TRUE	reported	0.002	6.795e-06	TRUE	reported	M33477	2	TRUE	0.00258151	20.25
rs10833309	A	G	A	G	-0.0258	-0.02	0.1893	0.204	FALSE	FALSE	FALSE	FiWpYZ	0.019	0.31	CKD	TRUE	reported	0.0055	2.426e-06	TRUE	reported	M34761	2	TRUE	0.00280456	22.0046
rs10835105	T	G	T	G	-0.0084	0.006	0.3498	0.25	FALSE	FALSE	FALSE	6fjFYl	0.016	0.709999	CKD	TRUE	reported	0.0019	5.822e-06	TRUE	reported	M37058	2	TRUE	0.00249195	19.5457
rs10835866	A	G	A	G	0.1318	-0.015	0.9826	NA	FALSE	FALSE	FALSE	XOxIkU	0.031	0.630001	CKD	TRUE	reported	0.0283	3.306e-06	TRUE	reported	M34306	2	TRUE	0.00276457	21.6899
rs10836109	C	G	C	G	0.086	0.0088	0.0682	0.08	FALSE	TRUE	FALSE	ZiePZ6	0.03	0.77	CKD	TRUE	reported	0.0181	1.944e-06	TRUE	reported	M32616	2	TRUE	0.00287713	22.5756
rs10836291	T	C	T	C	0.0461	-0.024	0.9	0.898	FALSE	FALSE	FALSE	Z25HWu	0.025	0.33	CKD	TRUE	reported	0.0104	9.835e-06	TRUE	reported	M37190	2	TRUE	0.00250505	19.6488
rs10836652	A	G	A	G	0.0319	-0.0019	0.2061	0.177	FALSE	FALSE	FALSE	kMzJk3	0.018	0.92	CKD	TRUE	reported	0.0069	4.414e-06	TRUE	reported	M34513	2	TRUE	0.00272439	21.3739
rs10836708	C	G	C	G	-0.1272	-0.0029	0.326	0.36	FALSE	TRUE	FALSE	X2DQhS	0.017	0.86	CKD	TRUE	reported	0.028	5.525e-06	TRUE	reported	M33610	2	TRUE	0.00263078	20.6376
rs10837883	T	G	T	G	-0.0122	-0.0039	0.6036	0.549	FALSE	FALSE	FALSE	198Xfp	0.015	0.8	CKD	TRUE	reported	0.0026	4.077e-06	TRUE	reported	M32497	2	TRUE	0.00280623	22.0178
rs1083801	A	G	A	G	-0.0139	0.0083	0.7066	0.699	FALSE	FALSE	FALSE	YiVnrO	0.018	0.649999	CKD	TRUE	reported	0.0024	8.781e-09	TRUE	reported	M32393	2	TRUE	0.00426894	33.5434
rs10839561	C	G	C	G	-0.0177	-0.033	0.9453	0.956	FALSE	TRUE	FALSE	HP6eQv	0.034	0.33	CKD	TRUE	reported	0.0039	6.461e-06	TRUE	reported	M12067	2	TRUE	0.00262571	20.5976
rs10839562	C	G	C	G	-0.0797	-0.0042	0.8384	0.7	FALSE	TRUE	FALSE	klW7iI	0.019	0.82	CKD	TRUE	reported	0.0162	9.027e-07	TRUE	reported	M34350	2	TRUE	0.00308401	24.204
rs10839972	T	G	T	G	0.0121	0.005	0.1872	0.23	FALSE	FALSE	FALSE	622jjj	0.021	0.81	CKD	TRUE	reported	0.0027	7.908e-06	TRUE	reported	M15122	2	TRUE	0.00256036	20.0837
rs10841406	A	G	A	G	-0.0092	-0.005	0.3964	0.398	FALSE	FALSE	FALSE	k6iSJ3	0.016	0.75	CKD	TRUE	reported	0.0018	4.941e-07	TRUE	reported	M35675	2	TRUE	0.00332778	26.1235
rs10841406	A	G	A	G	-0.0087	-0.005	0.3963	0.398	FALSE	FALSE	FALSE	vOdYyM	0.016	0.75	CKD	TRUE	reported	0.0018	2.273e-06	TRUE	reported	M17945	2	TRUE	0.00297694	23.3611
rs10841797	A	G	A	G	-0.0604	-0.029	0.2615	0.305	FALSE	FALSE	FALSE	6cR8na	0.017	0.0949992	CKD	TRUE	reported	0.0076	2.439e-15	TRUE	reported	M32846	2	TRUE	0.00800804	63.1607
rs10841927	C	G	C	G	0.1066	0.0001	0.6919	0.6	FALSE	TRUE	FALSE	irFjSc	0.02	1	CKD	TRUE	reported	0.0226	2.38e-06	TRUE	reported	M33178	2	TRUE	0.00283554	22.2483
rs10842318	T	G	T	G	0.0155	0.041	0.1288	0.119	FALSE	FALSE	FALSE	6rPIqV	0.023	0.08	CKD	TRUE	reported	0.0034	5.84e-06	TRUE	reported	M35718	2	TRUE	0.00264926	20.7829
rs10844144	A	C	A	C	-0.0464	-0.03	0.8691	0.876	FALSE	FALSE	FALSE	Y74kGr	0.022	0.17	CKD	TRUE	reported	0.0097	1.839e-06	TRUE	reported	M32549	2	TRUE	0.00291605	22.8819
rs10844317	T	G	T	G	-0.0086	0.01	0.1637	0.153	FALSE	FALSE	FALSE	nXDiMx	0.021	0.62	CKD	TRUE	reported	0.0018	1.122e-06	TRUE	reported	M01604	2	TRUE	0.00290909	22.8272
rs10846667	T	C	T	C	0.0045	0.027	0.4861	0.442	FALSE	FALSE	FALSE	pNeP5e	0.016	0.0899995	CKD	TRUE	reported	0.0009	1.651e-06	TRUE	reported	M00054	2	TRUE	0.00318512	25
rs10847490	A	G	A	G	0.0326	0.025	0.7519	0.723	FALSE	FALSE	FALSE	GMAxoT	0.017	0.15	CKD	TRUE	reported	0.0072	5.887e-06	TRUE	reported	M37202	2	TRUE	0.00261339	20.5008
rs10847524	A	G	A	G	-0.0344	0.013	0.3904	0.345	FALSE	FALSE	FALSE	LQBFNR	0.016	0.39	CKD	TRUE	reported	0.0077	9.163e-06	TRUE	reported	M21049	2	TRUE	0.00254449	19.9588
rs10847679	T	C	T	C	-0.0176	-0.0034	0.4091	0.5	FALSE	FALSE	FALSE	bDFogO	0.02	0.86	CKD	TRUE	reported	0.004	9.53e-06	TRUE	reported	M03127	2	TRUE	0.00246833	19.36
rs10847782	A	G	A	G	0.0277	-0.0006	0.2367	0.25	FALSE	FALSE	FALSE	RI89pv	0.018	0.97	CKD	TRUE	reported	0.006	4.284e-06	TRUE	reported	M15753	2	TRUE	0.00271673	21.3136
rs10848196	A	G	A	G	-0.0098	-0.007	0.5584	0.597	FALSE	FALSE	FALSE	cWt0ij	0.016	0.66	CKD	TRUE	reported	0.0018	5.252e-08	TRUE	reported	M01644	2	TRUE	0.0037743	29.642
rs10848204	T	C	T	C	0.0093	0.017	0.5451	0.527	FALSE	FALSE	FALSE	QKWSYo	0.015	0.27	CKD	TRUE	reported	0.0018	1.258e-07	TRUE	reported	M12035	2	TRUE	0.00340027	26.6944
rs10848775	T	C	T	C	0.009	-0.017	0.392	0.403	FALSE	FALSE	FALSE	6fjFYl	0.016	0.3	CKD	TRUE	reported	0.002	6.795e-06	TRUE	reported	M37058	2	TRUE	0.00258151	20.25
rs10849438	T	G	T	G	0.0287	0.0062	0.8893	0.893	FALSE	FALSE	FALSE	8II1Gz	0.026	0.81	CKD	TRUE	reported	0.0065	9.679e-06	TRUE	reported	M33957	2	TRUE	0.00248558	19.4956
rs10849603	A	T	A	T	-0.0227	-0.013	0.171	0.164	FALSE	TRUE	FALSE	yiSMyy	0.02	0.53	CKD	TRUE	reported	0.005	6.511e-06	TRUE	reported	M33138	2	TRUE	0.00262749	20.6116
rs10850426	T	G	T	G	0.0081	-0.025	0.1199	0.071	FALSE	FALSE	FALSE	R9FwsP	0.027	0.34	CKD	TRUE	reported	0.0018	6.845e-06	TRUE	reported	M01585	2	TRUE	0.00258151	20.25
rs10850904	T	C	T	C	0.0085	0.0001	0.127	0.133	FALSE	FALSE	FALSE	GLezLN	0.023	1	CKD	TRUE	reported	0.0018	2.738e-06	TRUE	reported	M01301	2	TRUE	0.00284203	22.2994
rs10851734	A	G	A	G	0.0078	0.021	0.6345	0.629	FALSE	FALSE	FALSE	pfb8tH	0.016	0.17	CKD	TRUE	reported	0.0017	6.048e-06	TRUE	reported	M01769	2	TRUE	0.00268346	21.0519
rs10852002	T	C	T	C	-0.0118	-0.0084	0.1049	0.086	FALSE	FALSE	FALSE	8SLyRW	0.024	0.73	CKD	TRUE	reported	0.0027	9.821e-06	TRUE	reported	M35270	2	TRUE	0.00243528	19.1001
rs10853533	A	C	A	C	0.0103	-0.0045	0.8743	0.844	FALSE	FALSE	FALSE	Q4RmPc	0.023	0.84	CKD	TRUE	reported	0.0023	6.086e-06	TRUE	reported	M01494	2	TRUE	0.00255669	20.0548
rs10853932	T	C	T	C	0.008	0.0053	0.345	0.336	FALSE	FALSE	FALSE	4vQ7Rg	0.017	0.760001	CKD	TRUE	reported	0.0018	5.449e-06	TRUE	reported	M01358	2	TRUE	0.00251832	19.7531
rs10857319	T	C	T	C	-0.0086	-0.03	0.3481	0.354	FALSE	FALSE	FALSE	WizuMK	0.016	0.0530005	CKD	TRUE	reported	0.0017	9.451e-07	TRUE	reported	M15140	2	TRUE	0.00326026	25.5917
rs10858075	T	C	T	C	-0.0091	-0.011	0.4061	0.357	FALSE	FALSE	FALSE	Ei9XC7	0.017	0.5	CKD	TRUE	reported	0.0017	1.124e-07	TRUE	reported	M02132	2	TRUE	0.00364895	28.654
rs10859956	T	C	T	C	-0.0522	0.015	0.7233	0.714	FALSE	FALSE	FALSE	lStkwq	0.017	0.38	CKD	TRUE	reported	0.0117	7.996e-06	TRUE	reported	M32863	2	TRUE	0.00253768	19.9053
rs10861380	A	G	A	G	-0.0214	-0.0071	0.7004	0.664	FALSE	FALSE	FALSE	uEt088	0.016	0.66	CKD	TRUE	reported	0.0045	1.592e-06	TRUE	reported	M33638	2	TRUE	0.00288217	22.6153
rs10865016	A	G	A	G	0.0453	-0.002	0.1816	0.164	FALSE	FALSE	FALSE	pKF6TO	0.019	0.91	CKD	TRUE	reported	0.0086	1.357e-07	TRUE	reported	M27531	2	TRUE	0.00353373	27.7459
rs10868025	A	G	A	G	0.0088	-0.0079	0.6116	0.664	FALSE	FALSE	FALSE	G0EGIv	0.015	0.61	CKD	TRUE	reported	0.0018	1.517e-06	TRUE	reported	M33515	2	TRUE	0.00304556	23.9012
rs10868458	A	T	A	T	-0.0165	0.0058	0.3461	0.357	FALSE	TRUE	FALSE	4rVhGB	0.016	0.709999	CKD	TRUE	reported	0.0035	1.923e-06	TRUE	reported	M33936	2	TRUE	0.00283251	22.2245
rs10869018	T	C	T	C	-0.0041	0.0067	0.5113	0.484	FALSE	FALSE	FALSE	deOkMl	0.016	0.67	CKD	TRUE	reported	0.0009	5.196e-06	TRUE	reported	M15500	2	TRUE	0.00264547	20.7531
rs10869648	A	G	A	G	-0.0211	-0.021	0.4086	0.414	FALSE	FALSE	FALSE	aIFM0S	0.015	0.17	CKD	TRUE	reported	0.0044	1.371e-06	TRUE	reported	M35678	2	TRUE	0.0029306	22.9964
rs10869731	T	C	T	C	-0.0647	-0.038	0.7861	0.748	FALSE	FALSE	FALSE	1l0SDx	0.023	0.0929994	CKD	TRUE	reported	0.0146	9.011e-06	TRUE	reported	M33883	2	TRUE	0.00250372	19.6383
rs10869977	A	G	A	G	-0.0089	-0.011	0.4381	0.451	FALSE	FALSE	FALSE	6PfRsc	0.015	0.450001	CKD	TRUE	reported	0.0018	9.689e-07	TRUE	reported	M32644	2	TRUE	0.00311495	24.4475
rs10870198	A	G	A	G	-0.019	0.0003	0.613	0.549	FALSE	FALSE	FALSE	KvXELb	0.017	0.99	CKD	TRUE	reported	0.0041	3.697e-06	TRUE	reported	M36802	2	TRUE	0.00273729	21.4753
rs10873157	T	C	T	C	-0.0109	0.0075	0.0933	0.102	FALSE	FALSE	FALSE	egOIB2	0.025	0.760001	CKD	TRUE	reported	0.0024	8.624e-06	TRUE	reported	M01299	2	TRUE	0.00262941	20.6267
rs10873327	TRUE	G	TRUE	G	0.0476	-0.04	0.1828	0.23	FALSE	FALSE	FALSE	VRHKjj	0.022	0.0680002	CKD	TRUE	reported	0.0103	3.681e-06	TRUE	reported	M33390	2	TRUE	0.00272224	21.357
rs10873878	T	G	T	G	-0.0283	0.014	0.8609	0.867	FALSE	FALSE	FALSE	4rVhGB	0.024	0.56	CKD	TRUE	reported	0.0053	8.856e-08	TRUE	reported	M33936	2	TRUE	0.00363089	28.5116
rs10873878	T	G	T	G	-0.0266	0.014	0.8608	0.867	FALSE	FALSE	FALSE	YeUoGq	0.024	0.56	CKD	TRUE	reported	0.0056	1.645e-06	TRUE	reported	M38178	2	TRUE	0.00287546	22.5625
rs10873878	T	G	T	G	-0.0216	0.014	0.8609	0.867	FALSE	FALSE	FALSE	QbmouZ	0.024	0.56	CKD	TRUE	reported	0.0045	1.4e-06	TRUE	reported	M32328	2	TRUE	0.00293614	23.04
rs10874521	T	C	T	C	0.008	0.0083	0.7176	0.757	FALSE	FALSE	FALSE	8la4gv	0.017	0.630001	CKD	TRUE	reported	0.0018	5.37e-06	TRUE	reported	M33422	2	TRUE	0.00251832	19.7531
rs10875102	A	G	A	G	-0.0042	0.0057	0.5422	0.522	FALSE	FALSE	FALSE	deOkMl	0.016	0.709999	CKD	TRUE	reported	0.0009	4.633e-06	TRUE	reported	M15500	2	TRUE	0.00277573	21.7778
rs10875231	T	G	T	G	-0.0515	0.016	0.2715	0.297	FALSE	FALSE	FALSE	pCQAyM	0.018	0.36	CKD	TRUE	reported	0.0113	5.427e-06	TRUE	reported	M17799	2	TRUE	0.00264775	20.771
rs10875436	C	G	C	G	-0.0257	-0.002	0.6582	0.717	FALSE	TRUE	FALSE	ApQgPL	0.017	0.91	CKD	TRUE	reported	0.0057	7.685e-06	TRUE	reported	M34112	2	TRUE	0.00259156	20.329
rs10876239	T	G	T	G	0.0155	0.0068	0.3759	0.354	FALSE	FALSE	FALSE	DpNLZH	0.016	0.66	CKD	TRUE	reported	0.0035	9.306e-06	TRUE	reported	M32635	2	TRUE	0.00250041	19.6122
rs10877921	A	G	A	G	-0.0163	0.02	0.0869	0.093	FALSE	FALSE	FALSE	nnhO9j	0.027	0.450001	CKD	TRUE	reported	0.0036	8.245e-06	TRUE	reported	M22481	2	TRUE	0.00261339	20.5008
rs10878072	A	G	A	G	0.0137	-0.022	0.6887	0.711	FALSE	FALSE	FALSE	bDFogO	0.018	0.21	CKD	TRUE	reported	0.003	7.135e-06	TRUE	reported	M03127	2	TRUE	0.00265836	20.8544
rs10878448	A	G	A	G	0.0944	0.0039	0.0829	0.144	FALSE	FALSE	FALSE	ZEgAvE	0.028	0.89	CKD	TRUE	reported	0.0207	5.207e-06	TRUE	reported	M33190	2	TRUE	0.00265107	20.7971
rs10878631	A	G	A	G	-0.0125	-0.0011	0.4509	0.377	FALSE	FALSE	FALSE	L0wlkm	0.016	0.95	CKD	TRUE	reported	0.0027	3.047e-06	TRUE	reported	M21188	2	TRUE	0.00273197	21.4335
rs10879778	T	C	T	C	-0.0181	-0.0074	0.3441	0.354	FALSE	FALSE	FALSE	1RA2Tt	0.016	0.64	CKD	TRUE	reported	0.0035	2.589e-07	TRUE	reported	M32322	2	TRUE	0.00340651	26.7437
rs10880751	A	G	A	G	-0.0083	0.0043	0.488	0.513	FALSE	FALSE	FALSE	jb2iPL	0.015	0.780001	CKD	TRUE	reported	0.0018	2.511e-06	TRUE	reported	M34359	2	TRUE	0.00271021	21.2623
rs10881004	T	C	T	C	0.0041	-0.0033	0.4824	0.6	FALSE	FALSE	FALSE	pNeP5e	0.015	0.82	CKD	TRUE	reported	0.0009	3.392e-06	TRUE	reported	M00054	2	TRUE	0.00264547	20.7531
rs10881427	T	G	T	G	-0.015	0.012	0.5558	0.588	FALSE	FALSE	FALSE	QAVm3d	0.015	0.44	CKD	TRUE	reported	0.0032	3.688e-06	TRUE	reported	M02342	2	TRUE	0.0028005	21.9727
rs10881815	T	C	T	C	-0.0267	0.0024	0.5581	0.535	FALSE	FALSE	FALSE	vXL92G	0.016	0.88	CKD	TRUE	reported	0.0058	3.542e-06	TRUE	reported	M33653	2	TRUE	0.00270124	21.1917
rs10882310	A	G	A	G	-0.0126	0.011	0.5268	0.562	FALSE	FALSE	FALSE	8aIJbT	0.015	0.450001	CKD	TRUE	reported	0.0027	2.767e-06	TRUE	reported	M32632	2	TRUE	0.00277573	21.7778
rs10883057	C	G	C	G	-0.0409	-0.0056	0.2703	0.219	FALSE	TRUE	FALSE	rR9Ki2	0.018	0.75	CKD	TRUE	reported	0.0054	3.252e-14	TRUE	reported	M33507	2	TRUE	0.00727876	57.3666
rs10884473	A	G	A	G	-0.0298	-0.038	0.9203	0.931	FALSE	FALSE	FALSE	GhRLo6	0.027	0.16	CKD	TRUE	reported	0.0067	9.114e-06	TRUE	reported	M33871	2	TRUE	0.00252207	19.7826
rs10886877	T	C	T	C	-0.1704	-0.0014	0.9072	0.872	FALSE	FALSE	FALSE	3LRFY4	0.023	0.95	CKD	TRUE	reported	0.0356	1.747e-06	TRUE	reported	M18281	2	TRUE	0.00291972	22.9107
rs10887020	T	C	T	C	0.004	-0.016	0.5133	0.438	FALSE	FALSE	FALSE	Gci4YE	0.015	0.29	CKD	TRUE	reported	0.0009	7.289e-06	TRUE	reported	M00060	2	TRUE	0.00251832	19.7531
rs10889028	A	G	A	G	-0.0135	0.0071	0.4193	0.442	FALSE	FALSE	FALSE	h0Eg4y	0.015	0.64	CKD	TRUE	reported	0.0027	7.116e-07	TRUE	reported	M34407	2	TRUE	0.00318512	25
rs10889714	T	C	T	C	0.0216	-0.0013	0.3474	0.354	FALSE	FALSE	FALSE	n0gku0	0.016	0.93	CKD	TRUE	reported	0.0047	4.735e-06	TRUE	reported	M36399	2	TRUE	0.00269223	21.1209
rs10890517	T	C	T	C	-0.0197	0.083	0.0433	0.038	FALSE	FALSE	FALSE	Q4RmPc	0.042	0.051	CKD	TRUE	reported	0.0043	3.448e-06	TRUE	reported	M01494	2	TRUE	0.00267549	20.9892
rs10892025	A	G	A	G	0.1609	0.0069	0.4724	0.432	FALSE	FALSE	FALSE	JdWFdM	0.015	0.649999	CKD	TRUE	reported	0.0299	7.008e-08	TRUE	reported	M34365	2	TRUE	0.00368754	28.9581
rs10892306	A	T	A	T	-0.0219	0.039	0.0417	0.058	FALSE	TRUE	FALSE	8SLyRW	0.038	0.31	CKD	TRUE	reported	0.0047	3.226e-06	TRUE	reported	M35270	2	TRUE	0.00276733	21.7116
rs10892951	A	G	A	G	-0.0088	0.029	0.4059	0.394	FALSE	FALSE	FALSE	vOdYyM	0.015	0.0539995	CKD	TRUE	reported	0.0018	1.655e-06	TRUE	reported	M17945	2	TRUE	0.00304556	23.9012
rs10892968	T	G	T	G	0.0155	-0.0019	0.8214	0.836	FALSE	FALSE	FALSE	oD5ArX	0.022	0.93	CKD	TRUE	reported	0.0035	8.339e-06	TRUE	reported	M35254	2	TRUE	0.00250041	19.6122
rs10893653	A	G	A	G	-0.0771	-0.021	0.9309	0.907	FALSE	FALSE	FALSE	klW7iI	0.03	0.47	CKD	TRUE	reported	0.0175	9.874e-06	TRUE	reported	M34350	2	TRUE	0.00247473	19.4103
rs10894263	A	C	A	C	0.0161	-0.02	0.5535	0.527	FALSE	FALSE	FALSE	tOPOvY	0.017	0.26	CKD	TRUE	reported	0.0035	4.841e-06	TRUE	reported	M36300	2	TRUE	0.0026972	21.16
rs10894263	A	C	A	C	0.025	-0.02	0.5633	0.527	FALSE	FALSE	FALSE	aMf2bf	0.017	0.26	CKD	TRUE	reported	0.0055	4.818e-06	TRUE	reported	M35527	2	TRUE	0.00263379	20.6612
rs10896604	A	G	A	G	0.0162	-0.021	0.1112	0.107	FALSE	FALSE	FALSE	wDl4WC	0.024	0.38	CKD	TRUE	reported	0.0037	8.903e-06	TRUE	reported	M35431	2	TRUE	0.00244419	19.1702
rs10898007	T	C	T	C	0.0083	0.029	0.5314	0.509	FALSE	FALSE	FALSE	hmLG7z	0.015	0.0569994	CKD	TRUE	reported	0.0018	2.297e-06	TRUE	reported	M32348	2	TRUE	0.00271021	21.2623
rs10898067	T	C	T	C	0.0079	0.024	0.6618	0.669	FALSE	FALSE	FALSE	jb2iPL	0.016	0.14	CKD	TRUE	reported	0.0018	9.826e-06	TRUE	reported	M34359	2	TRUE	0.00245591	19.2623
rs10899114	A	G	A	G	0.026	-0.02	0.8976	0.892	FALSE	FALSE	FALSE	fcfsUI	0.025	0.42	CKD	TRUE	reported	0.0052	4.584e-07	TRUE	reported	M33821	2	TRUE	0.00318512	25
rs10899249	T	C	T	C	-0.0081	-0.0007	0.5316	0.482	FALSE	FALSE	FALSE	R4wHmG	0.015	0.96	CKD	TRUE	reported	0.0018	7.022e-06	TRUE	reported	M12774	2	TRUE	0.00258151	20.25
rs10899384	A	G	A	G	0.0139	-0.018	0.3819	0.456	FALSE	FALSE	FALSE	ojyNaZ	0.016	0.28	CKD	TRUE	reported	0.0026	1.27e-07	TRUE	reported	M01303	2	TRUE	0.00363974	28.5814
rs10899433	T	C	T	C	-0.0236	0.0077	0.4203	0.381	FALSE	FALSE	FALSE	ls17BF	0.015	0.61	CKD	TRUE	reported	0.0053	9.168e-06	TRUE	reported	M18394	2	TRUE	0.00252781	19.8277
rs10899916	T	C	T	C	0.0244	0.013	0.3837	0.395	FALSE	FALSE	FALSE	tOPOvY	0.016	0.4	CKD	TRUE	reported	0.0051	2.066e-06	TRUE	reported	M36300	2	TRUE	0.00291704	22.8897
rs10900040	T	C	T	C	-0.0144	-0.0039	0.8351	0.81	FALSE	FALSE	FALSE	MUpN4p	0.02	0.85	CKD	TRUE	reported	0.0031	3.401e-06	TRUE	reported	M01493	2	TRUE	0.00275028	21.5775
rs10900120	A	G	A	G	-0.0383	0.022	0.7361	0.685	FALSE	FALSE	FALSE	uNK8of	0.02	0.28	CKD	TRUE	reported	0.008	1.735e-06	TRUE	reported	M27718	2	TRUE	0.00292091	22.9202
rs10900784	A	C	A	C	-0.0044	-0.0045	0.4158	0.377	FALSE	FALSE	FALSE	pNeP5e	0.016	0.77	CKD	TRUE	reported	0.0009	9.744e-07	TRUE	reported	M00054	2	TRUE	0.00304556	23.9012
rs10900892	A	T	A	T	0.0469	0.032	0.3431	0.358	FALSE	TRUE	FALSE	ThU5EP	0.016	0.0490004	CKD	TRUE	reported	0.0096	1.118e-06	TRUE	reported	M34441	2	TRUE	0.00304125	23.8673
rs10901047	T	C	T	C	-0.009	-0.0059	0.5877	0.566	FALSE	FALSE	FALSE	Ei9XC7	0.016	0.709999	CKD	TRUE	reported	0.0018	2.964e-07	TRUE	reported	M02132	2	TRUE	0.00318512	25
rs10901320	A	G	A	G	0.0087	0.015	0.4313	0.438	FALSE	FALSE	FALSE	Ei9XC7	0.015	0.31	CKD	TRUE	reported	0.0017	4.343e-07	TRUE	reported	M02132	2	TRUE	0.00333626	26.1903
rs10902096	T	C	T	C	0.0124	0.022	0.1601	0.181	FALSE	FALSE	FALSE	BSn46e	0.02	0.28	CKD	TRUE	reported	0.0028	9.752e-06	TRUE	reported	M34912	2	TRUE	0.00250041	19.6122
rs10906643	A	G	A	G	0.0081	0.011	0.8721	0.867	FALSE	FALSE	FALSE	npACyZ	0.023	0.62	CKD	TRUE	reported	0.0018	7.658e-06	TRUE	reported	M34062	2	TRUE	0.00258151	20.25
rs10906914	A	C	A	C	0.0172	-0.0043	0.7034	0.738	FALSE	FALSE	FALSE	7nFXU4	0.017	0.8	CKD	TRUE	reported	0.0038	4.806e-06	TRUE	reported	M32319	2	TRUE	0.00261171	20.4875
rs10910157	T	C	T	C	-0.0164	0.016	0.4179	0.412	FALSE	FALSE	FALSE	YeUoGq	0.015	0.29	CKD	TRUE	reported	0.0036	6.236e-06	TRUE	reported	M38178	2	TRUE	0.00264547	20.7531
rs10910427	T	C	T	C	-0.0122	-0.021	0.4474	0.473	FALSE	FALSE	FALSE	4hMNtb	0.015	0.17	CKD	TRUE	reported	0.0026	3.919e-06	TRUE	reported	M33163	2	TRUE	0.00280623	22.0178
rs10911251	A	C	A	C	-0.0047	-0.018	0.5759	0.611	FALSE	FALSE	FALSE	Gci4YE	0.015	0.25	CKD	TRUE	reported	0.0009	1.584e-07	TRUE	reported	M00060	2	TRUE	0.00347353	27.2716
rs10913710	A	G	A	G	0.0081	-0.0026	0.212	0.259	FALSE	FALSE	FALSE	iUBnsV	0.018	0.89	CKD	TRUE	reported	0.0018	8.901e-06	TRUE	reported	M33955	2	TRUE	0.00258151	20.25
rs10916110	T	C	T	C	-0.1021	-0.0097	0.8253	0.808	FALSE	FALSE	FALSE	GOBlT1	0.02	0.62	CKD	TRUE	reported	0.0222	4.243e-06	TRUE	reported	M34404	2	TRUE	0.00269615	21.1517
rs10916130	T	C	T	C	-0.0401	0.0037	0.8277	0.817	FALSE	FALSE	FALSE	W4EqzK	0.02	0.86	CKD	TRUE	reported	0.0087	3.858e-06	TRUE	reported	M36585	2	TRUE	0.00270797	21.2447
rs10916248	A	T	A	T	-0.0218	0.0014	0.8305	0.768	FALSE	TRUE	FALSE	maj08I	0.02	0.95	CKD	TRUE	reported	0.0048	5.103e-06	TRUE	reported	M32787	2	TRUE	0.00262941	20.6267
rs10916685	A	T	A	T	0.0095	-0.025	0.6493	0.621	FALSE	TRUE	FALSE	ozbLNi	0.017	0.13	CKD	TRUE	reported	0.0018	8.652e-08	TRUE	reported	M32740	2	TRUE	0.00354756	27.8549
rs10916770	A	T	A	T	0.0837	0.015	0.8056	0.814	FALSE	TRUE	FALSE	mqNkyG	0.019	0.44	CKD	TRUE	reported	0.0183	5.047e-06	TRUE	reported	M34327	2	TRUE	0.00266661	20.9194
rs10917314	T	C	T	C	-0.0083	-0.031	0.4608	0.417	FALSE	FALSE	FALSE	nnhO9j	0.015	0.0379997	CKD	TRUE	reported	0.0019	9.525e-06	TRUE	reported	M22481	2	TRUE	0.00243311	19.0831
rs10917910	A	C	A	C	-0.0086	0.018	0.8597	0.854	FALSE	FALSE	FALSE	GLezLN	0.023	0.42	CKD	TRUE	reported	0.0018	1.652e-06	TRUE	reported	M01301	2	TRUE	0.00290909	22.8272
rs10918734	A	T	A	T	0.0237	-0.0042	0.9478	0.953	FALSE	TRUE	FALSE	Z0Kb5v	0.033	0.9	CKD	TRUE	reported	0.0052	6.015e-06	TRUE	reported	M35439	2	TRUE	0.00264795	20.7726
rs10919047	A	C	A	C	0.0176	-0.027	0.1408	0.109	FALSE	FALSE	FALSE	oRj2Ib	0.022	0.23	CKD	TRUE	reported	0.0035	6.751e-07	TRUE	reported	M01508	2	TRUE	0.00322151	25.2865
rs10920115	T	G	T	G	0.0044	-0.002	0.5507	0.571	FALSE	FALSE	FALSE	deOkMl	0.015	0.9	CKD	TRUE	reported	0.0009	1.638e-06	TRUE	reported	M15500	2	TRUE	0.00304556	23.9012
rs10920206	T	C	T	C	-0.3266	-0.063	0.9239	0.953	FALSE	FALSE	FALSE	JdWFdM	0.044	0.15	CKD	TRUE	reported	0.0727	7.016e-06	TRUE	reported	M34365	2	TRUE	0.00257286	20.182
rs10920716	A	G	A	G	-0.0178	-0.013	0.8234	0.833	FALSE	FALSE	FALSE	diodhN	0.02	0.52	CKD	TRUE	reported	0.0038	2.271e-06	TRUE	reported	M33132	2	TRUE	0.00279658	21.9418
rs10922038	T	C	T	C	0.0102	0.027	0.4354	0.437	FALSE	FALSE	FALSE	iVMdAM	0.015	0.0719996	CKD	TRUE	reported	0.0023	7.569e-06	TRUE	reported	M01638	2	TRUE	0.00250741	19.6673
rs10923016	A	G	A	G	0.0053	-0.0077	0.6191	0.589	FALSE	FALSE	FALSE	Gci4YE	0.015	0.62	CKD	TRUE	reported	0.0009	2.88e-09	TRUE	reported	M00060	2	TRUE	0.00441283	34.679
rs10923876	A	G	A	G	0.0161	0.016	0.1487	0.159	FALSE	FALSE	FALSE	WxmRVL	0.023	0.48	CKD	TRUE	reported	0.0031	2.811e-07	TRUE	reported	M32315	2	TRUE	0.00343562	26.9729
rs10924121	A	G	A	G	-0.0084	-0.021	0.8146	0.801	FALSE	FALSE	FALSE	J83cPs	0.019	0.27	CKD	TRUE	reported	0.0019	7.073e-06	TRUE	reported	M32518	2	TRUE	0.00249195	19.5457
rs10924919	T	C	T	C	-0.0158	0.015	0.3733	0.402	FALSE	FALSE	FALSE	DpNLZH	0.016	0.35	CKD	TRUE	reported	0.0035	5.476e-06	TRUE	reported	M32635	2	TRUE	0.00259788	20.3788
rs10926975	T	C	T	C	-0.0125	0.064	0.2524	0.243	FALSE	FALSE	FALSE	G8v1FH	0.019	0.000759994	CKD	TRUE	reported	0.0027	2.655e-06	TRUE	reported	M31453	2	TRUE	0.00273197	21.4335
rs10927006	T	C	T	C	0.0278	0.0061	0.8659	0.867	FALSE	FALSE	FALSE	645I3a	0.021	0.77	CKD	TRUE	reported	0.006	3.238e-06	TRUE	reported	M34221	2	TRUE	0.00273633	21.4678
rs10927101	A	C	A	C	-0.0046	-0.007	0.3738	0.411	FALSE	FALSE	FALSE	pNeP5e	0.015	0.649999	CKD	TRUE	reported	0.0009	2.721e-07	TRUE	reported	M00054	2	TRUE	0.00332778	26.1235
rs10927354	C	G	C	G	0.0085	-0.026	0.3072	0.3	FALSE	TRUE	FALSE	6PfRsc	0.017	0.13	CKD	TRUE	reported	0.0018	4.413e-06	TRUE	reported	M32644	2	TRUE	0.00284203	22.2994
rs10928510	A	G	A	G	0.0187	-0.0099	0.8526	0.854	FALSE	FALSE	FALSE	RJ5uxb	0.02	0.62	CKD	TRUE	reported	0.0041	5.13e-06	TRUE	reported	M33510	2	TRUE	0.00265176	20.8025
rs10931041	T	C	T	C	-0.0042	-0.011	0.5756	0.628	FALSE	FALSE	FALSE	pNeP5e	0.015	0.47	CKD	TRUE	reported	0.0009	3.362e-06	TRUE	reported	M00054	2	TRUE	0.00277573	21.7778
rs10932349	C	G	C	G	0.03	-0.0005	0.9216	0.931	FALSE	TRUE	FALSE	uNK8of	0.03	0.99	CKD	TRUE	reported	0.0066	6.509e-06	TRUE	reported	M27718	2	TRUE	0.00263379	20.6612
rs10932349	C	G	C	G	0.0312	-0.0005	0.9212	0.931	FALSE	TRUE	FALSE	xDdHr7	0.03	0.99	CKD	TRUE	reported	0.0048	7.454e-11	TRUE	reported	M32338	2	TRUE	0.00537105	42.25
rs10932835	A	G	A	G	0.0121	-0.0065	0.5337	0.549	FALSE	FALSE	FALSE	4hMNtb	0.015	0.67	CKD	TRUE	reported	0.0026	3.855e-06	TRUE	reported	M33163	2	TRUE	0.00276054	21.6583
rs10933558	A	G	A	G	-0.0074	-0.02	0.794	0.754	FALSE	FALSE	FALSE	mJAz1i	0.019	0.29	CKD	TRUE	reported	0.0017	9.254e-06	TRUE	reported	M15488	2	TRUE	0.00241594	18.9481
rs10934975	T	C	T	C	0.0085	0.0029	0.5406	0.487	FALSE	FALSE	FALSE	BSn46e	0.015	0.85	CKD	TRUE	reported	0.0019	6.317e-06	TRUE	reported	M34912	2	TRUE	0.00255148	20.0139
rs10935814	A	G	A	G	-0.037	0.0079	0.1006	0.071	FALSE	FALSE	FALSE	v09Mdj	0.028	0.780001	CKD	TRUE	reported	0.0083	9.443e-06	TRUE	reported	M01561	2	TRUE	0.00253348	19.8723
rs10935899	C	G	C	G	-0.0506	0.021	0.8197	0.727	FALSE	TRUE	FALSE	vBY8w3	0.019	0.28	CKD	TRUE	reported	0.011	4.539e-06	TRUE	reported	M00569	2	TRUE	0.0026972	21.16
rs10937658	A	G	A	G	0.0077	0.012	0.2676	0.265	FALSE	FALSE	FALSE	SQ5Vri	0.017	0.49	CKD	TRUE	reported	0.0017	3.502e-06	TRUE	reported	M12593	2	TRUE	0.00261528	20.5156
rs10937762	A	G	A	G	0.0044	0.0032	0.5674	0.518	FALSE	FALSE	FALSE	Gci4YE	0.015	0.83	CKD	TRUE	reported	0.0009	1.528e-06	TRUE	reported	M00060	2	TRUE	0.00304556	23.9012
rs10937762	A	G	A	G	0.0078	0.0032	0.5679	0.518	FALSE	FALSE	FALSE	WizuMK	0.015	0.83	CKD	TRUE	reported	0.0018	8.16e-06	TRUE	reported	M15140	2	TRUE	0.00239428	18.7778
rs10938307	T	C	T	C	-0.0106	0.014	0.4663	0.438	FALSE	FALSE	FALSE	nnhO9j	0.015	0.36	CKD	TRUE	reported	0.0019	1.484e-08	TRUE	reported	M22481	2	TRUE	0.00396234	31.1247
rs10938365	A	C	A	C	0.0147	0.0017	0.4014	0.422	FALSE	FALSE	FALSE	mDnKAj	0.016	0.91	CKD	TRUE	reported	0.0029	4.12e-07	TRUE	reported	M33892	2	TRUE	0.0032733	25.6944
rs10938815	T	G	T	G	0.0099	-0.0032	0.5932	0.607	FALSE	FALSE	FALSE	pfb8tH	0.015	0.84	CKD	TRUE	reported	0.0017	8.381e-09	TRUE	reported	M01769	2	TRUE	0.00431584	33.9135
rs10939663	T	G	T	G	-0.0161	-0.028	0.7279	0.739	FALSE	FALSE	FALSE	nXDiMx	0.017	0.0920005	CKD	TRUE	reported	0.0017	5.57e-22	TRUE	reported	M01604	2	TRUE	0.0113338	89.692
rs10939890	T	C	T	C	0.0279	-0.0041	0.1641	0.134	FALSE	FALSE	FALSE	vyEYH3	0.021	0.84	CKD	TRUE	reported	0.0059	2.182e-06	TRUE	reported	M32758	2	TRUE	0.00284994	22.3617
rs10941535	A	G	A	G	0.0401	-0.015	0.6584	0.669	FALSE	FALSE	FALSE	xW1S9b	0.016	0.35	CKD	TRUE	reported	0.0089	6.289e-06	TRUE	reported	M33165	2	TRUE	0.00258794	20.3006
rs10941555	A	G	A	G	-0.0258	0.001	0.4581	0.462	FALSE	FALSE	FALSE	TZ3JLj	0.015	0.95	CKD	TRUE	reported	0.0058	9.63e-06	TRUE	reported	M32586	2	TRUE	0.00252265	19.7872
rs10945327	A	G	A	G	0.0124	-0.0012	0.6184	0.615	FALSE	FALSE	FALSE	5WD7XV	0.015	0.94	CKD	TRUE	reported	0.0026	2.317e-06	TRUE	reported	M12768	2	TRUE	0.00289873	22.7456
rs10945649	A	T	A	T	0.0181	-0.024	0.1286	0.137	FALSE	TRUE	FALSE	Z0Kb5v	0.023	0.29	CKD	TRUE	reported	0.0035	2.7e-07	TRUE	reported	M35439	2	TRUE	0.00340651	26.7437
rs10945649	A	T	A	T	0.0212	-0.024	0.1287	0.137	FALSE	TRUE	FALSE	zWsD8y	0.023	0.29	CKD	TRUE	reported	0.0036	4.291e-09	TRUE	reported	M12129	2	TRUE	0.00441283	34.679
rs10945673	T	C	T	C	-0.0276	-0.0056	0.182	0.195	FALSE	FALSE	FALSE	nXzBuz	0.019	0.77	CKD	TRUE	reported	0.0043	1.451e-10	TRUE	reported	M34481	2	TRUE	0.00523807	41.1985
rs10945970	T	C	T	C	-0.011	-0.013	0.3103	0.266	FALSE	FALSE	FALSE	MUpN4p	0.017	0.46	CKD	TRUE	reported	0.0025	7.379e-06	TRUE	reported	M01493	2	TRUE	0.00246833	19.36
rs10947808	T	C	T	C	-0.0174	-0.0005	0.8105	0.805	FALSE	FALSE	FALSE	h0Eg4y	0.019	0.98	CKD	TRUE	reported	0.0036	1.21e-06	TRUE	reported	M34407	2	TRUE	0.00297694	23.3611
rs10947808	T	C	T	C	-0.012	-0.0005	0.8118	0.805	FALSE	FALSE	FALSE	1A6rE2	0.019	0.98	CKD	TRUE	reported	0.0025	1.386e-06	TRUE	reported	M22116	2	TRUE	0.00293614	23.04
rs10949241	T	C	T	C	0.0087	0.0032	0.5212	0.527	FALSE	FALSE	FALSE	484Pz1	0.015	0.83	CKD	TRUE	reported	0.0019	3.691e-06	TRUE	reported	M33389	2	TRUE	0.00267264	20.9668
rs10951634	A	C	A	C	0.0288	0.0006	0.4616	0.469	FALSE	FALSE	FALSE	uYC7iO	0.015	0.97	CKD	TRUE	reported	0.0063	5.678e-06	TRUE	reported	M36589	2	TRUE	0.00266389	20.898
rs10952210	T	C	T	C	0.0282	0.013	0.1046	0.062	FALSE	FALSE	FALSE	RDfaXI	0.025	0.58	CKD	TRUE	reported	0.0061	4.377e-06	TRUE	reported	M33204	2	TRUE	0.00272411	21.3717
rs10953026	A	G	A	G	-0.008	0.016	0.6177	0.677	FALSE	FALSE	FALSE	iUBnsV	0.015	0.31	CKD	TRUE	reported	0.0018	5.852e-06	TRUE	reported	M33955	2	TRUE	0.00251832	19.7531
rs10953038	T	C	T	C	0.022	0.011	0.8497	0.877	FALSE	FALSE	FALSE	QAVm3d	0.021	0.6	CKD	TRUE	reported	0.0048	4.116e-06	TRUE	reported	M02342	2	TRUE	0.00267775	21.0069
rs10953489	T	C	T	C	-0.0157	0.025	0.7961	0.783	FALSE	FALSE	FALSE	obIfYQ	0.019	0.2	CKD	TRUE	reported	0.0036	9.691e-06	TRUE	reported	M27728	2	TRUE	0.002425	19.0193
rs10954090	T	C	T	C	0.013	0.017	0.1522	0.146	FALSE	FALSE	FALSE	tXcZjI	0.021	0.42	CKD	TRUE	reported	0.0026	3.971e-07	TRUE	reported	M01898	2	TRUE	0.00318512	25
rs10954411	A	T	A	T	0.0043	0.021	0.3772	0.354	FALSE	TRUE	FALSE	Gci4YE	0.016	0.19	CKD	TRUE	reported	0.0009	1.809e-06	TRUE	reported	M00060	2	TRUE	0.00290909	22.8272
rs1095462	T	C	T	C	-0.0252	0.022	0.3553	0.349	FALSE	FALSE	FALSE	CARCPK	0.016	0.18	CKD	TRUE	reported	0.005	4.131e-07	TRUE	reported	M35127	2	TRUE	0.00323612	25.4016
rs10955167	A	G	A	G	0.0078	-0.031	0.7713	0.836	FALSE	FALSE	FALSE	PErCqE	0.018	0.0830004	CKD	TRUE	reported	0.0017	4.698e-06	TRUE	reported	M35397	2	TRUE	0.00268346	21.0519
rs10955257	T	C	T	C	-0.008	0.0042	0.4286	0.408	FALSE	FALSE	FALSE	IMLtmu	0.016	0.79	CKD	TRUE	reported	0.0018	8.665e-06	TRUE	reported	M32489	2	TRUE	0.00251832	19.7531
rs10956672	A	C	A	C	0.004	-0.0036	0.5436	0.575	FALSE	FALSE	FALSE	deOkMl	0.015	0.81	CKD	TRUE	reported	0.0009	8.758e-06	TRUE	reported	M15500	2	TRUE	0.00251832	19.7531
rs10956695	T	C	T	C	0.013	-0.0093	0.4838	0.549	FALSE	FALSE	FALSE	J7bcxn	0.016	0.56	CKD	TRUE	reported	0.0027	1.427e-06	TRUE	reported	M34244	2	TRUE	0.00295424	23.1824
rs10956723	T	C	T	C	-0.0342	-0.022	0.9414	0.929	FALSE	FALSE	FALSE	J7bcxn	0.039	0.57	CKD	TRUE	reported	0.007	1.185e-06	TRUE	reported	M34244	2	TRUE	0.00304162	23.8702
rs10957330	A	G	A	G	0.0129	-0.017	0.2929	0.302	FALSE	FALSE	FALSE	V4Mro5	0.017	0.33	CKD	TRUE	reported	0.0028	4.288e-06	TRUE	reported	M32651	2	TRUE	0.00270556	21.2258
rs10959207	T	C	T	C	-0.0265	0.018	0.814	0.787	FALSE	FALSE	FALSE	b3it5Z	0.019	0.34	CKD	TRUE	reported	0.006	9.393e-06	TRUE	reported	M34400	2	TRUE	0.00248702	19.5069
rs10962395	T	C	T	C	-0.0094	0.021	0.5964	0.574	FALSE	FALSE	FALSE	vX7E2C	0.016	0.21	CKD	TRUE	reported	0.0019	9.522e-07	TRUE	reported	M35137	2	TRUE	0.00311862	24.4765
rs10963621	A	T	A	T	-0.0324	0.012	0.8663	0.832	FALSE	TRUE	FALSE	JcmBtc	0.023	0.61	CKD	TRUE	reported	0.0073	9.779e-06	TRUE	reported	M32553	2	TRUE	0.00251144	19.699
rs10963693	C	G	C	G	0.0113	0.012	0.5857	0.58	FALSE	TRUE	FALSE	CARCPK	0.015	0.43	CKD	TRUE	reported	0.0026	9.607e-06	TRUE	reported	M35127	2	TRUE	0.00240843	18.8891
rs10966017	A	G	A	G	-0.0085	-0.014	0.2684	0.23	FALSE	FALSE	FALSE	iUBnsV	0.017	0.42	CKD	TRUE	reported	0.0018	3.228e-06	TRUE	reported	M33955	2	TRUE	0.00284203	22.2994
rs10966194	A	G	A	G	0.0159	-0.013	0.7354	0.771	FALSE	FALSE	FALSE	vEqLiA	0.018	0.48	CKD	TRUE	reported	0.0036	9.766e-06	TRUE	reported	M16818	2	TRUE	0.00248702	19.5069
rs10966201	T	C	T	C	0.0151	0.0009	0.6555	0.669	FALSE	FALSE	FALSE	X0lMet	0.016	0.95	CKD	TRUE	reported	0.0034	7.111e-06	TRUE	reported	M37253	2	TRUE	0.00251463	19.724
rs10966901	A	G	A	G	0.0273	-0.0041	0.6275	0.65	FALSE	FALSE	FALSE	uXSVQJ	0.016	0.79	CKD	TRUE	reported	0.0061	8.068e-06	TRUE	reported	M33531	2	TRUE	0.00255344	20.0293
rs10971203	T	C	T	C	-0.0436	-0.0063	0.4075	0.446	FALSE	FALSE	FALSE	AIA63Y	0.015	0.68	CKD	TRUE	reported	0.0092	2.09e-06	TRUE	reported	M34329	2	TRUE	0.00286236	22.4594
rs10972586	A	T	A	T	0.0839	0.0069	0.0992	0.097	FALSE	TRUE	FALSE	zxZPiR	0.026	0.79	CKD	TRUE	reported	0.0187	7.22e-06	TRUE	reported	M35322	2	TRUE	0.00256623	20.1299
rs1097296	T	C	T	C	0.0078	-0.0082	0.3933	0.523	FALSE	FALSE	FALSE	QKWSYo	0.016	0.61	CKD	TRUE	reported	0.0018	9.221e-06	TRUE	reported	M12035	2	TRUE	0.00239428	18.7778
rs10973519	T	C	T	C	-0.0296	0.0034	0.3511	0.363	FALSE	FALSE	FALSE	5wsD6E	0.016	0.84	CKD	TRUE	reported	0.0067	9.777e-06	TRUE	reported	M36134	2	TRUE	0.00248842	19.5179
rs10973683	A	C	A	C	-0.0041	-0.019	0.4002	0.403	FALSE	FALSE	FALSE	Gci4YE	0.015	0.23	CKD	TRUE	reported	0.0009	6.541e-06	TRUE	reported	M00060	2	TRUE	0.00264547	20.7531
rs10973759	A	G	A	G	-0.0117	-0.027	0.8139	0.812	FALSE	FALSE	FALSE	TBtca3	0.019	0.14	CKD	TRUE	reported	0.0026	8.247e-06	TRUE	reported	M20699	2	TRUE	0.00258151	20.25
rs10974528	A	G	A	G	0.0155	0.0098	0.2038	0.204	FALSE	FALSE	FALSE	0Kz0mY	0.019	0.61	CKD	TRUE	reported	0.0035	8.883e-06	TRUE	reported	M16816	2	TRUE	0.00250041	19.6122
rs10976882	A	G	A	G	0.0086	-0.021	0.6202	0.642	FALSE	FALSE	FALSE	G0EGIv	0.016	0.18	CKD	TRUE	reported	0.0018	2.789e-06	TRUE	reported	M33515	2	TRUE	0.00290909	22.8272
rs10976932	A	G	A	G	-0.0117	0.0096	0.7662	0.741	FALSE	FALSE	FALSE	G8v1FH	0.018	0.59	CKD	TRUE	reported	0.0026	8.607e-06	TRUE	reported	M31453	2	TRUE	0.00258151	20.25
rs10977422	A	G	A	G	-0.0271	0.017	0.8653	0.805	FALSE	FALSE	FALSE	uEt088	0.022	0.43	CKD	TRUE	reported	0.0061	9.63e-06	TRUE	reported	M33638	2	TRUE	0.00251626	19.7369
rs10977991	A	G	A	G	0.0326	-0.025	0.9105	0.885	FALSE	FALSE	FALSE	sRb3LZ	0.026	0.34	CKD	TRUE	reported	0.0073	8.881e-06	TRUE	reported	M34245	2	TRUE	0.00254247	19.943
rs10979297	A	T	A	T	-0.0233	-0.0031	0.6724	0.699	FALSE	TRUE	FALSE	heUZ49	0.016	0.85	CKD	TRUE	reported	0.0052	6.859e-06	TRUE	reported	M34534	2	TRUE	0.00255955	20.0773
rs10982244	A	G	A	G	-0.0177	-0.0099	0.6098	0.597	FALSE	FALSE	FALSE	77K4ys	0.015	0.52	CKD	TRUE	reported	0.004	8.931e-06	TRUE	reported	M00584	2	TRUE	0.00249639	19.5806
rs109843	A	T	A	T	-0.0087	-0.0066	0.5886	0.615	FALSE	TRUE	FALSE	0Gvufz	0.016	0.67	CKD	TRUE	reported	0.0019	7.145e-06	TRUE	reported	M22177	2	TRUE	0.00267264	20.9668
rs10984575	A	C	A	C	0.1144	-0.0097	0.1164	0.142	FALSE	FALSE	FALSE	ICWXUE	0.024	0.69	CKD	TRUE	reported	0.0257	8.271e-06	TRUE	reported	M01515	2	TRUE	0.00252615	19.8146
rs10986087	T	C	T	C	-0.0075	0.036	0.3105	0.305	FALSE	FALSE	FALSE	HRvBiT	0.016	0.0239999	CKD	TRUE	reported	0.0017	9.541e-06	TRUE	reported	M33380	2	TRUE	0.00248151	19.4637
rs10988217	A	G	A	G	-0.0164	-0.012	0.3883	0.354	FALSE	FALSE	FALSE	6fjFYl	0.015	0.44	CKD	TRUE	reported	0.0019	1.363e-18	TRUE	reported	M37058	2	TRUE	0.00943269	74.5042
rs10988352	T	G	T	G	0.0084	0.029	0.1244	0.154	FALSE	FALSE	FALSE	R9FwsP	0.023	0.22	CKD	TRUE	reported	0.0018	3.086e-06	TRUE	reported	M01585	2	TRUE	0.00277573	21.7778
rs10989419	T	C	T	C	0.0125	0.0063	0.1927	0.161	FALSE	FALSE	FALSE	TEpnQV	0.019	0.75	CKD	TRUE	reported	0.0027	3.821e-06	TRUE	reported	M32198	2	TRUE	0.00273197	21.4335
rs10990303	T	C	T	C	-0.0129	0.027	0.2309	0.241	FALSE	FALSE	FALSE	ojyNaZ	0.018	0.13	CKD	TRUE	reported	0.0028	3.938e-06	TRUE	reported	M01303	2	TRUE	0.00270556	21.2258
rs10995717	T	G	T	G	0.1194	-0.023	0.0683	0.078	FALSE	FALSE	FALSE	cNgYya	0.03	0.44	CKD	TRUE	reported	0.0262	5.228e-06	TRUE	reported	M31536	2	TRUE	0.00264744	20.7685
rs10995865	A	C	A	C	0.0286	-0.031	0.0589	0.062	FALSE	FALSE	FALSE	V4Mro5	0.031	0.32	CKD	TRUE	reported	0.0062	3.922e-06	TRUE	reported	M32651	2	TRUE	0.00271232	21.2789
rs10999482	T	G	T	G	-0.0496	-0.0067	0.7102	0.761	FALSE	FALSE	FALSE	6d7XtD	0.017	0.69	CKD	TRUE	reported	0.011	7.277e-06	TRUE	reported	M22842	2	TRUE	0.00259192	20.3319
rs11004433	T	C	T	C	0.0128	0.015	0.8602	0.892	FALSE	FALSE	FALSE	CGxFkb	0.022	0.5	CKD	TRUE	reported	0.0029	9.054e-06	TRUE	reported	M35754	2	TRUE	0.00248379	19.4816
rs11006251	T	C	T	C	0.0129	-0.037	0.201	0.215	FALSE	FALSE	FALSE	wDl4WC	0.02	0.061	CKD	TRUE	reported	0.0027	1.548e-06	TRUE	reported	M35431	2	TRUE	0.00290909	22.8272
rs11007082	T	G	T	G	0.0043	-0.015	0.3779	0.341	FALSE	FALSE	FALSE	Gci4YE	0.016	0.33	CKD	TRUE	reported	0.0009	1.842e-06	TRUE	reported	M00060	2	TRUE	0.00290909	22.8272
rs11007082	T	G	T	G	0.0083	-0.015	0.3768	0.341	FALSE	FALSE	FALSE	8la4gv	0.016	0.33	CKD	TRUE	reported	0.0017	1.945e-06	TRUE	reported	M33422	2	TRUE	0.00303744	23.8374
rs11007183	A	G	A	G	-0.0246	-0.024	0.1131	0.114	FALSE	FALSE	FALSE	bW5u2m	0.024	0.31	CKD	TRUE	reported	0.0056	9.791e-06	TRUE	reported	M32672	2	TRUE	0.00246034	19.2972
rs11008861	A	G	A	G	-0.0092	0.021	0.4749	0.473	FALSE	FALSE	FALSE	CGxFkb	0.015	0.16	CKD	TRUE	reported	0.0019	1.532e-06	TRUE	reported	M35754	2	TRUE	0.00298772	23.446
rs11013837	A	T	A	T	-0.015	0.013	0.2463	0.273	FALSE	TRUE	FALSE	DbXOHu	0.018	0.46	CKD	TRUE	reported	0.0034	8.163e-06	TRUE	reported	M01712	2	TRUE	0.00248151	19.4637
rs11013865	T	C	T	C	0.0084	-0.029	0.214	0.225	FALSE	FALSE	FALSE	tclBS6	0.018	0.11	CKD	TRUE	reported	0.0019	5.422e-06	TRUE	reported	M15778	2	TRUE	0.00249195	19.5457
rs11019357	TRUE	C	TRUE	C	-0.0459	-0.011	0.8389	0.792	FALSE	FALSE	FALSE	VRHKjj	0.02	0.6	CKD	TRUE	reported	0.0096	1.766e-06	TRUE	reported	M33390	2	TRUE	0.00291331	22.8604
rs11022174	A	G	A	G	0.0101	0.015	0.295	0.411	FALSE	FALSE	FALSE	Gjs5IK	0.018	0.4	CKD	TRUE	reported	0.0023	7.361e-06	TRUE	reported	M00063	2	TRUE	0.00245861	19.2836
rs11022215	T	C	T	C	0.0572	0.085	0.9308	0.985	FALSE	FALSE	FALSE	vEqLiA	0.063	0.18	CKD	TRUE	reported	0.0126	5.33e-06	TRUE	reported	M16818	2	TRUE	0.00262712	20.6087
rs11022904	A	G	A	G	-0.014	0.05	0.154	0.081	FALSE	FALSE	FALSE	G0EGIv	0.021	0.017	CKD	TRUE	reported	0.0027	1.864e-07	TRUE	reported	M33515	2	TRUE	0.0034246	26.8861
rs11023380	A	G	A	G	0.0088	0.0062	0.4591	0.443	FALSE	FALSE	FALSE	4UJl15	0.015	0.68	CKD	TRUE	reported	0.0018	5.374e-07	TRUE	reported	M01558	2	TRUE	0.00304556	23.9012
rs11024074	T	C	T	C	-0.0088	0.005	0.7057	0.655	FALSE	FALSE	FALSE	4TlH8p	0.016	0.760001	CKD	TRUE	reported	0.0019	3.28e-06	TRUE	reported	M32729	2	TRUE	0.00273426	21.4515
rs11025430	A	G	A	G	-0.0118	0.013	0.4231	0.451	FALSE	FALSE	FALSE	S9FA8n	0.015	0.38	CKD	TRUE	reported	0.0026	8.332e-06	TRUE	reported	M15990	2	TRUE	0.00262571	20.5976
rs11026829	A	T	A	T	-0.0081	-0.013	0.3792	0.361	FALSE	TRUE	FALSE	6PfRsc	0.016	0.41	CKD	TRUE	reported	0.0018	9.2e-06	TRUE	reported	M32644	2	TRUE	0.00258151	20.25
rs11029704	T	C	T	C	-0.0424	0.012	0.1475	0.161	FALSE	FALSE	FALSE	6cR8na	0.022	0.58	CKD	TRUE	reported	0.0093	5.335e-06	TRUE	reported	M32846	2	TRUE	0.00264963	20.7858
rs11030066	T	C	T	C	-0.0167	0.011	0.1273	0.146	FALSE	FALSE	FALSE	CumRg6	0.022	0.630001	CKD	TRUE	reported	0.0035	2.126e-06	TRUE	reported	M27278	2	TRUE	0.00290139	22.7665
rs11030392	A	G	A	G	-0.0434	0.032	0.3845	0.381	FALSE	FALSE	FALSE	TQE7gw	0.016	0.0409996	CKD	TRUE	reported	0.0092	2.61e-06	TRUE	reported	M27710	2	TRUE	0.00283623	22.2538
rs11033504	A	G	A	G	0.0143	-0.044	0.9307	0.92	FALSE	FALSE	FALSE	NyhA6j	0.029	0.13	CKD	TRUE	reported	0.0027	9.462e-08	TRUE	reported	M00606	2	TRUE	0.00357241	28.0508
rs11036893	T	C	T	C	-0.013	0.022	0.3592	0.332	FALSE	FALSE	FALSE	MYinFQ	0.016	0.16	CKD	TRUE	reported	0.0025	3.005e-07	TRUE	reported	M01361	2	TRUE	0.00344413	27.04
rs11036901	A	G	A	G	-0.0079	0.023	0.433	0.462	FALSE	FALSE	FALSE	Cj1siz	0.016	0.14	CKD	TRUE	reported	0.0018	7.855e-06	TRUE	reported	M01645	2	TRUE	0.00245591	19.2623
rs11038739	A	T	A	T	-0.0203	0.011	0.7937	0.777	FALSE	TRUE	FALSE	PepSru	0.018	0.56	CKD	TRUE	reported	0.0043	3.009e-06	TRUE	reported	M00599	2	TRUE	0.00284047	22.2872
rs11039351	T	C	T	C	0.0338	-0.0038	0.0406	0.053	FALSE	FALSE	FALSE	7Ei1gV	0.036	0.91	CKD	TRUE	reported	0.0069	8.471e-07	TRUE	reported	M34336	2	TRUE	0.00305757	23.9958
rs11040799	A	T	A	T	0.0159	0.016	0.7347	0.73	FALSE	TRUE	FALSE	dQFLDA	0.017	0.34	CKD	TRUE	reported	0.0034	2.726e-06	TRUE	reported	M34527	2	TRUE	0.00278737	21.8694
rs11042916	T	C	T	C	0.0226	0.0018	0.2479	0.274	FALSE	FALSE	FALSE	oMu641	0.018	0.92	CKD	TRUE	reported	0.0044	2.804e-07	TRUE	reported	M34539	2	TRUE	0.00336063	26.3822
rs11044220	C	G	C	G	-0.0274	-0.0087	0.6326	0.677	FALSE	TRUE	FALSE	kMzJk3	0.016	0.58	CKD	TRUE	reported	0.006	5.493e-06	TRUE	reported	M34513	2	TRUE	0.00265836	20.8544
rs11045425	A	G	A	G	0.0086	-0.03	0.1266	0.1	FALSE	FALSE	FALSE	R9FwsP	0.024	0.22	CKD	TRUE	reported	0.0018	1.832e-06	TRUE	reported	M01585	2	TRUE	0.00290909	22.8272
rs11045510	T	C	T	C	-0.0379	-0.017	0.1391	0.154	FALSE	FALSE	FALSE	J3QCKj	0.022	0.42	CKD	TRUE	reported	0.0077	8.661e-07	TRUE	reported	M36559	2	TRUE	0.00308692	24.2269
rs11045808	C	G	C	G	0.0627	0.012	0.068	0.049	FALSE	TRUE	FALSE	Weu8bW	0.03	0.7	CKD	TRUE	reported	0.0116	6.602e-08	TRUE	reported	M32808	2	TRUE	0.00372025	29.2159
rs11045818	A	G	A	G	-0.073	-0.0095	0.1612	0.192	FALSE	FALSE	FALSE	aIFM0S	0.02	0.64	CKD	TRUE	reported	0.0061	1.612e-32	TRUE	reported	M35678	2	TRUE	0.0179754	143.214
rs11045818	A	G	A	G	-0.0285	-0.0095	0.1636	0.192	FALSE	FALSE	FALSE	es169b	0.02	0.64	CKD	TRUE	reported	0.0057	5.865e-07	TRUE	reported	M37203	2	TRUE	0.00318512	25
rs11045821	A	G	A	G	-0.0737	-0.011	0.1644	0.19	FALSE	FALSE	FALSE	3fKBlf	0.02	0.59	CKD	TRUE	reported	0.0065	4.595e-30	TRUE	reported	M35669	2	TRUE	0.016166	128.561
rs11045823	A	G	A	G	-0.106	-0.011	0.163	0.19	FALSE	FALSE	FALSE	zS4bWV	0.02	0.58	CKD	TRUE	reported	0.0083	6.217e-37	TRUE	reported	M35187	2	TRUE	0.0204205	163.101
rs11045824	T	G	T	G	-0.1715	-0.011	0.1583	0.19	FALSE	FALSE	FALSE	6cR8na	0.02	0.58	CKD	TRUE	reported	0.0089	9.913e-83	TRUE	reported	M32846	2	TRUE	0.0453088	371.32
rs11045824	T	G	T	G	-0.0953	-0.011	0.1664	0.19	FALSE	FALSE	FALSE	s7Kiij	0.02	0.58	CKD	TRUE	reported	0.0051	4.341e-79	TRUE	reported	M32855	2	TRUE	0.0427223	349.177
rs11045824	T	G	T	G	-0.0639	-0.011	0.163	0.19	FALSE	FALSE	FALSE	Weu8bW	0.02	0.58	CKD	TRUE	reported	0.0079	5.076e-16	TRUE	reported	M32808	2	TRUE	0.00829282	65.4256
rs11045825	T	C	T	C	0.0641	0.011	0.834	0.812	FALSE	FALSE	FALSE	1g1QO9	0.02	0.6	CKD	TRUE	reported	0.0067	1.62e-21	TRUE	reported	M33415	2	TRUE	0.0115634	91.5306
rs11045834	T	C	T	C	-0.0285	-0.015	0.2898	0.283	FALSE	FALSE	FALSE	0pFMNa	0.017	0.35	CKD	TRUE	reported	0.0063	7.196e-06	TRUE	reported	M36850	2	TRUE	0.00260883	20.4649
rs11045834	T	C	T	C	-0.0232	-0.015	0.2885	0.283	FALSE	FALSE	FALSE	KYeu1a	0.017	0.35	CKD	TRUE	reported	0.0029	8.619e-16	TRUE	reported	M36553	2	TRUE	0.00811359	64
rs11045834	T	C	T	C	-0.0171	-0.015	0.2911	0.283	FALSE	FALSE	FALSE	wPB6NI	0.017	0.35	CKD	TRUE	reported	0.0026	1.157e-10	TRUE	reported	M34214	2	TRUE	0.00549822	43.2559
rs11045906	A	G	A	G	0.0154	-0.0075	0.7483	0.75	FALSE	FALSE	FALSE	RS1Wus	0.018	0.67	CKD	TRUE	reported	0.0027	7.463e-09	TRUE	reported	M35186	2	TRUE	0.00414079	32.5322
rs11045907	A	T	A	T	0.0165	-0.0068	0.7489	0.726	FALSE	TRUE	FALSE	DpNLZH	0.018	0.7	CKD	TRUE	reported	0.0036	4.273e-06	TRUE	reported	M32635	2	TRUE	0.00267775	21.0069
rs11045975	A	G	A	G	-0.0151	0.002	0.1919	0.303	FALSE	FALSE	FALSE	wPB6NI	0.019	0.92	CKD	TRUE	reported	0.0034	8.693e-06	TRUE	reported	M34214	2	TRUE	0.00251463	19.724
rs11046265	T	C	T	C	-0.0431	0.0071	0.2995	0.358	FALSE	FALSE	FALSE	EXW0jq	0.019	0.709999	CKD	TRUE	reported	0.0092	2.533e-06	TRUE	reported	M33658	2	TRUE	0.00279726	21.9472
rs11047762	T	C	T	C	-0.0157	-0.0045	0.0528	0.109	FALSE	FALSE	FALSE	2iOAKa	0.032	0.89	CKD	TRUE	reported	0.0033	1.489e-06	TRUE	reported	M33442	2	TRUE	0.00288462	22.6345
rs11048586	A	G	A	G	-0.0128	-0.0094	0.7449	0.726	FALSE	FALSE	FALSE	RS1Wus	0.017	0.59	CKD	TRUE	reported	0.0027	1.854e-06	TRUE	reported	M35186	2	TRUE	0.0028643	22.4746
rs11049103	A	G	A	G	0.0161	-0.0053	0.1677	0.155	FALSE	FALSE	FALSE	oD5ArX	0.021	0.79	CKD	TRUE	reported	0.0036	6.38e-06	TRUE	reported	M35254	2	TRUE	0.00254982	20.0008
rs1104999	T	C	T	C	0.0041	-0.022	0.4822	0.451	FALSE	FALSE	FALSE	Gci4YE	0.015	0.14	CKD	TRUE	reported	0.0009	3.51e-06	TRUE	reported	M00060	2	TRUE	0.00264547	20.7531
rs11050696	A	G	A	G	0.0245	0.038	0.1024	0.102	FALSE	FALSE	FALSE	zI16sp	0.024	0.12	CKD	TRUE	reported	0.0055	9.345e-06	TRUE	reported	M32587	2	TRUE	0.00252975	19.843
rs11051552	A	G	A	G	-0.0121	-0.0002	0.5217	0.487	FALSE	FALSE	FALSE	h0Eg4y	0.015	0.99	CKD	TRUE	reported	0.0027	8.474e-06	TRUE	reported	M34407	2	TRUE	0.00256036	20.0837
rs11052940	A	G	A	G	-0.0078	-0.015	0.412	0.484	FALSE	FALSE	FALSE	jb2iPL	0.016	0.34	CKD	TRUE	reported	0.0018	9.784e-06	TRUE	reported	M34359	2	TRUE	0.00239428	18.7778
rs11054328	T	C	T	C	0.0088	-0.012	0.1072	0.097	FALSE	FALSE	FALSE	GB4VN5	0.025	0.630001	CKD	TRUE	reported	0.0018	1.456e-06	TRUE	reported	M00513	2	TRUE	0.00304556	23.9012
rs11054704	A	G	A	G	-0.0125	-0.01	0.1397	0.15	FALSE	FALSE	FALSE	ozbLNi	0.023	0.66	CKD	TRUE	reported	0.0026	1.321e-06	TRUE	reported	M32740	2	TRUE	0.00294553	23.1139
rs11054848	A	G	A	G	-0.0086	0.0079	0.3623	0.332	FALSE	FALSE	FALSE	q0sUDx	0.016	0.630001	CKD	TRUE	reported	0.0018	2.848e-06	TRUE	reported	M33477	2	TRUE	0.00290909	22.8272
rs11055626	C	G	C	G	-0.0232	0.016	0.9286	0.934	FALSE	TRUE	FALSE	qK6eqk	0.029	0.58	CKD	TRUE	reported	0.0052	8.617e-06	TRUE	reported	M32739	2	TRUE	0.00253768	19.9053
rs1105769	A	C	A	C	-0.0135	0.0027	0.3077	0.323	FALSE	FALSE	FALSE	obIfYQ	0.016	0.87	CKD	TRUE	reported	0.0027	7.193e-07	TRUE	reported	M27728	2	TRUE	0.00318512	25
rs11057695	T	C	T	C	0.0206	0.016	0.0566	0.069	FALSE	FALSE	FALSE	WizuMK	0.036	0.66	CKD	TRUE	reported	0.0046	8.027e-06	TRUE	reported	M15140	2	TRUE	0.00255669	20.0548
rs11057695	T	C	T	C	0.0255	0.016	0.0534	0.069	FALSE	FALSE	FALSE	dF83tZ	0.036	0.66	CKD	TRUE	reported	0.0057	8.01e-06	TRUE	reported	M32452	2	TRUE	0.00255148	20.0139
rs11057695	T	C	T	C	0.0291	0.016	0.0567	0.069	FALSE	FALSE	FALSE	wDl4WC	0.036	0.66	CKD	TRUE	reported	0.0062	2.792e-06	TRUE	reported	M35431	2	TRUE	0.00280771	22.0294
rs11057970	T	C	T	C	-0.1683	0.013	0.04	0.049	FALSE	FALSE	FALSE	irFjSc	0.056	0.81	CKD	TRUE	reported	0.0371	5.58e-06	TRUE	reported	M33178	2	TRUE	0.00262332	20.5788
rs1105842	A	C	A	C	-0.048	0.0014	0.1435	0.159	FALSE	FALSE	FALSE	HAcHLg	0.022	0.95	CKD	TRUE	reported	0.0105	4.436e-06	TRUE	reported	M32346	2	TRUE	0.00266389	20.898
rs11058897	T	C	T	C	-0.027	0.0031	0.0551	0.066	FALSE	FALSE	FALSE	7Ei1gV	0.032	0.92	CKD	TRUE	reported	0.0059	4.762e-06	TRUE	reported	M34336	2	TRUE	0.00266952	20.9423
rs11059810	T	C	T	C	-0.0075	-0.025	0.7772	0.763	FALSE	FALSE	FALSE	FuA9ms	0.018	0.18	CKD	TRUE	reported	0.0017	8.865e-06	TRUE	reported	M32675	2	TRUE	0.00248151	19.4637
rs11061416	A	G	A	G	-0.0125	0.0035	0.6428	0.686	FALSE	FALSE	FALSE	QvG3o8	0.016	0.82	CKD	TRUE	reported	0.0024	1.763e-07	TRUE	reported	M01572	2	TRUE	0.00345514	27.1267
rs11062138	A	G	A	G	0.0131	-0.0084	0.1724	0.177	FALSE	FALSE	FALSE	Gkbgsn	0.02	0.67	CKD	TRUE	reported	0.0027	1.46e-06	TRUE	reported	M15365	2	TRUE	0.00299973	23.5405
rs11062756	A	G	A	G	-0.0079	0.0017	0.7472	0.814	FALSE	FALSE	FALSE	fra7i0	0.018	0.92	CKD	TRUE	reported	0.0017	5.073e-06	TRUE	reported	M35327	2	TRUE	0.00275252	21.5952
rs11065202	T	C	T	C	-0.1297	0.017	0.5822	0.575	FALSE	FALSE	FALSE	bFIxOs	0.015	0.27	CKD	TRUE	reported	0.004	1e-200	TRUE	reported	M32412	2	TRUE	0.11846	1051.38
rs11065301	T	C	T	C	0.0113	0.0006	0.3445	0.307	FALSE	FALSE	FALSE	oe4dM5	0.016	0.97	CKD	TRUE	reported	0.0025	8.593e-06	TRUE	reported	M22649	2	TRUE	0.00260445	20.4304
rs11065987	A	G	A	G	-0.0088	-0.014	0.5821	0.664	FALSE	FALSE	FALSE	q0sUDx	0.016	0.35	CKD	TRUE	reported	0.0018	8.304e-07	TRUE	reported	M33477	2	TRUE	0.00304556	23.9012
rs1106609	T	C	T	C	0.0087	0.015	0.6756	0.623	FALSE	FALSE	FALSE	vX7E2C	0.017	0.39	CKD	TRUE	reported	0.0019	4.806e-06	TRUE	reported	M35137	2	TRUE	0.00267264	20.9668
rs11066410	A	C	A	C	0.0893	0.024	0.0516	0.053	FALSE	FALSE	FALSE	bxP6aZ	0.035	0.5	CKD	TRUE	reported	0.0188	2.108e-06	TRUE	reported	M33782	2	TRUE	0.00287546	22.5625
rs11066661	A	C	A	C	-0.0297	0.0092	0.4127	0.425	FALSE	FALSE	FALSE	yz5Zil	0.015	0.54	CKD	TRUE	reported	0.0063	2.177e-06	TRUE	reported	M36230	2	TRUE	0.00283251	22.2245
rs1106806	A	C	A	C	-0.0284	0.013	0.3883	0.429	FALSE	FALSE	FALSE	yz5Zil	0.017	0.450001	CKD	TRUE	reported	0.0063	6.775e-06	TRUE	reported	M36230	2	TRUE	0.0025906	20.3215
rs11068516	A	C	A	C	-0.0082	-0.022	0.1958	0.226	FALSE	FALSE	FALSE	hUmx0V	0.019	0.25	CKD	TRUE	reported	0.0018	3.713e-06	TRUE	reported	M27256	2	TRUE	0.00264547	20.7531
rs11068695	A	G	A	G	-0.0395	0.0003	0.0667	0.066	FALSE	FALSE	FALSE	sRb3LZ	0.03	0.99	CKD	TRUE	reported	0.0083	2.057e-06	TRUE	reported	M34245	2	TRUE	0.00288638	22.6484
rs11070217	T	C	T	C	0.0435	0.0089	0.4394	0.366	FALSE	FALSE	FALSE	vLdkcL	0.016	0.58	CKD	TRUE	reported	0.0091	1.553e-06	TRUE	reported	M34535	2	TRUE	0.00291206	22.8505
rs1107270	T	C	T	C	0.0079	0.0014	0.71	0.637	FALSE	FALSE	FALSE	hUmx0V	0.017	0.93	CKD	TRUE	reported	0.0017	4.439e-06	TRUE	reported	M27256	2	TRUE	0.00275252	21.5952
rs11073264	T	C	T	C	0.0248	-0.016	0.5956	0.598	FALSE	FALSE	FALSE	R6DNat	0.017	0.32	CKD	TRUE	reported	0.0054	5.263e-06	TRUE	reported	M32795	2	TRUE	0.00268855	21.0919
rs11073472	A	G	A	G	-0.0092	0.018	0.1492	0.141	FALSE	FALSE	FALSE	diodhN	0.022	0.43	CKD	TRUE	reported	0.0018	5.547e-07	TRUE	reported	M33132	2	TRUE	0.00332778	26.1235
rs11075967	T	C	T	C	-0.0087	-0.022	0.6699	0.659	FALSE	FALSE	FALSE	tXcZjI	0.016	0.17	CKD	TRUE	reported	0.0018	8.671e-07	TRUE	reported	M01898	2	TRUE	0.00297694	23.3611
rs11076175	A	G	A	G	0.011	-0.039	0.845	0.823	FALSE	FALSE	FALSE	npACyZ	0.021	0.064	CKD	TRUE	reported	0.002	3.798e-08	TRUE	reported	M34062	2	TRUE	0.00385142	30.25
rs11076175	A	G	A	G	0.017	-0.039	0.845	0.823	FALSE	FALSE	FALSE	BSn46e	0.021	0.064	CKD	TRUE	reported	0.003	1.456e-08	TRUE	reported	M34912	2	TRUE	0.00408741	32.1111
rs11078249	T	C	T	C	-0.0125	-0.0062	0.6743	0.677	FALSE	FALSE	FALSE	obIfYQ	0.016	0.7	CKD	TRUE	reported	0.0027	3.669e-06	TRUE	reported	M27728	2	TRUE	0.00273197	21.4335
rs11078257	A	G	A	G	0.0124	-0.017	0.3384	0.289	FALSE	FALSE	FALSE	ulfHqT	0.016	0.29	CKD	TRUE	reported	0.0027	3.087e-06	TRUE	reported	M35253	2	TRUE	0.00268855	21.0919
rs11078257	A	G	A	G	0.0132	-0.017	0.3385	0.289	FALSE	FALSE	FALSE	oD5ArX	0.016	0.29	CKD	TRUE	reported	0.0027	8.945e-07	TRUE	reported	M35254	2	TRUE	0.00304556	23.9012
rs11078645	A	G	A	G	0.0332	-0.015	0.8453	0.85	FALSE	FALSE	FALSE	tFFC6m	0.025	0.55	CKD	TRUE	reported	0.0075	9.623e-06	TRUE	reported	M33833	2	TRUE	0.00249826	19.5954
rs11079672	T	C	T	C	-0.0993	-0.028	0.9546	0.953	FALSE	FALSE	FALSE	yz5Zil	0.041	0.5	CKD	TRUE	reported	0.0185	8.169e-08	TRUE	reported	M36230	2	TRUE	0.00366885	28.8108
rs11079672	T	C	T	C	-0.0819	-0.028	0.9555	0.953	FALSE	FALSE	FALSE	ErleeY	0.041	0.5	CKD	TRUE	reported	0.018	5.27e-06	TRUE	reported	M36115	2	TRUE	0.00263904	20.7025
rs11081670	T	C	T	C	0.0121	-0.0095	0.3179	0.363	FALSE	FALSE	FALSE	RS1Wus	0.016	0.55	CKD	TRUE	reported	0.0026	3.701e-06	TRUE	reported	M35186	2	TRUE	0.00276054	21.6583
rs11082534	A	T	A	T	-0.0759	-0.022	0.9001	0.982	FALSE	TRUE	FALSE	UZ3Xhx	0.025	0.38	CKD	TRUE	reported	0.0171	8.646e-06	TRUE	reported	M34420	2	TRUE	0.00251171	19.7011
rs11082714	A	G	A	G	0.3479	-0.0036	0.9531	0.922	FALSE	FALSE	FALSE	p4jTRv	0.036	0.92	CKD	TRUE	reported	0.0726	1.678e-06	TRUE	reported	M33173	2	TRUE	0.0029264	22.9634
rs11084396	T	C	T	C	-0.011	-0.0095	0.544	0.54	FALSE	FALSE	FALSE	SiQShc	0.016	0.56	CKD	TRUE	reported	0.002	3.798e-08	TRUE	reported	M15676	2	TRUE	0.00385142	30.25
rs11085752	A	C	A	C	-0.004	0.0048	0.5802	0.597	FALSE	FALSE	FALSE	deOkMl	0.015	0.760001	CKD	TRUE	reported	0.0009	9.537e-06	TRUE	reported	M15500	2	TRUE	0.00251832	19.7531
rs11085835	T	C	T	C	0.0154	0.0022	0.2018	0.222	FALSE	FALSE	FALSE	Z0Kb5v	0.019	0.91	CKD	TRUE	reported	0.0027	1.043e-08	TRUE	reported	M35439	2	TRUE	0.00414079	32.5322
rs11085914	T	G	T	G	-0.0042	0.0035	0.5541	0.606	FALSE	FALSE	FALSE	deOkMl	0.015	0.81	CKD	TRUE	reported	0.0009	2.878e-06	TRUE	reported	M15500	2	TRUE	0.00277573	21.7778
rs11089325	T	C	T	C	0.0227	-0.0061	0.0613	0.088	FALSE	FALSE	FALSE	qHuSl7	0.031	0.85	CKD	TRUE	reported	0.004	1.185e-08	TRUE	reported	M32910	2	TRUE	0.00409939	32.2056
rs1109583	A	G	A	G	-0.0068	-0.0091	0.235	0.239	FALSE	FALSE	FALSE	RKPlcp	0.018	0.61	CKD	TRUE	reported	0.0014	8.703e-07	TRUE	reported	M32867	2	TRUE	0.00300625	23.5918
rs11097262	T	C	T	C	0.0557	0.0083	0.1593	0.146	FALSE	FALSE	FALSE	AIA63Y	0.021	0.7	CKD	TRUE	reported	0.0122	5.109e-06	TRUE	reported	M34329	2	TRUE	0.00265709	20.8445
rs1109773	C	G	C	G	0.004	0.0092	0.3724	0.359	FALSE	TRUE	FALSE	deOkMl	0.015	0.55	CKD	TRUE	reported	0.0009	9.026e-06	TRUE	reported	M15500	2	TRUE	0.00251832	19.7531
rs11099711	A	C	A	C	0.0276	0.01	0.6983	0.698	FALSE	FALSE	FALSE	SyWE0L	0.017	0.54	CKD	TRUE	reported	0.0057	1.26e-06	TRUE	reported	M32802	2	TRUE	0.00298772	23.446
rs11100274	A	G	A	G	-0.009	-0.0034	0.8163	0.812	FALSE	FALSE	FALSE	fra7i0	0.019	0.86	CKD	TRUE	reported	0.0018	7.742e-07	TRUE	reported	M35327	2	TRUE	0.00318512	25
rs11100892	A	G	A	G	0.0134	-0.016	0.4833	0.46	FALSE	FALSE	FALSE	oD5ArX	0.015	0.29	CKD	TRUE	reported	0.0026	3.854e-07	TRUE	reported	M35254	2	TRUE	0.00338347	26.5621
rs11100892	A	G	A	G	0.0161	-0.016	0.4863	0.46	FALSE	FALSE	FALSE	4iqNTG	0.015	0.29	CKD	TRUE	reported	0.0034	2.613e-06	TRUE	reported	M33961	2	TRUE	0.00285774	22.423
rs11101730	A	T	A	T	-0.0553	0.018	0.9414	0.982	FALSE	TRUE	FALSE	1p4iLr	0.038	0.64	CKD	TRUE	reported	0.0076	3.275e-13	TRUE	reported	M32709	2	TRUE	0.00672149	52.9448
rs11102332	A	G	A	G	-0.0079	-0.021	0.1938	0.25	FALSE	FALSE	FALSE	FuA9ms	0.02	0.29	CKD	TRUE	reported	0.0017	5.369e-06	TRUE	reported	M32675	2	TRUE	0.00275252	21.5952
rs1110277	A	G	A	G	-0.0098	0.013	0.675	0.71	FALSE	FALSE	FALSE	G0EGIv	0.016	0.43	CKD	TRUE	reported	0.0019	1.474e-07	TRUE	reported	M33515	2	TRUE	0.00338877	26.6039
rs11102783	A	G	A	G	0.0379	0.001	0.1984	0.177	FALSE	FALSE	FALSE	cubZ3e	0.021	0.96	CKD	TRUE	reported	0.0081	3.163e-06	TRUE	reported	M34878	2	TRUE	0.0027904	21.8932
rs11102898	A	G	A	G	-0.0083	0.0042	0.4032	0.454	FALSE	FALSE	FALSE	ERt7m3	0.015	0.79	CKD	TRUE	reported	0.0018	2.677e-06	TRUE	reported	M32492	2	TRUE	0.00271021	21.2623
rs11106131	T	G	T	G	-0.0381	-0.051	0.2423	0.257	FALSE	FALSE	FALSE	eT3z3i	0.022	0.02	CKD	TRUE	reported	0.0086	9.366e-06	TRUE	reported	M32786	2	TRUE	0.00250228	19.627
rs11106131	T	G	T	G	-0.0089	-0.051	0.2379	0.257	FALSE	FALSE	FALSE	Gjs5IK	0.022	0.02	CKD	TRUE	reported	0.0019	1.807e-06	TRUE	reported	M00063	2	TRUE	0.00279658	21.9418
rs11106514	A	G	A	G	-0.0331	-0.052	0.9495	0.923	FALSE	FALSE	FALSE	c1qOnK	0.036	0.15	CKD	TRUE	reported	0.0071	3.517e-06	TRUE	reported	M24074	2	TRUE	0.00277017	21.734
rs11110563	T	G	T	G	-0.0485	-0.0004	0.417	0.444	FALSE	FALSE	FALSE	1l0SDx	0.015	0.98	CKD	TRUE	reported	0.011	9.876e-06	TRUE	reported	M33883	2	TRUE	0.00247851	19.4401
rs11111293	T	C	T	C	-0.008	-0.0025	0.7914	0.779	FALSE	FALSE	FALSE	Gjs5IK	0.02	0.9	CKD	TRUE	reported	0.0018	6.118e-06	TRUE	reported	M00063	2	TRUE	0.00251832	19.7531
rs11111501	T	C	T	C	-0.0214	0.017	0.0757	0.098	FALSE	FALSE	FALSE	xDdHr7	0.031	0.59	CKD	TRUE	reported	0.0047	5.924e-06	TRUE	reported	M32338	2	TRUE	0.00264274	20.7316
rs11111705	A	G	A	G	-0.0492	0.013	0.6141	0.628	FALSE	FALSE	FALSE	i8ZTWZ	0.016	0.42	CKD	TRUE	reported	0.0111	8.902e-06	TRUE	reported	M16823	2	TRUE	0.00250476	19.6465
rs11117195	A	G	A	G	0.0058	-0.032	0.4944	0.541	FALSE	FALSE	FALSE	RKPlcp	0.016	0.0479999	CKD	TRUE	reported	0.0013	5.384e-06	TRUE	reported	M32867	2	TRUE	0.00253768	19.9053
rs11117784	T	C	T	C	-0.0119	0.012	0.6373	0.628	FALSE	FALSE	FALSE	WdTngo	0.016	0.450001	CKD	TRUE	reported	0.0026	3.095e-06	TRUE	reported	M22548	2	TRUE	0.00267028	20.9482
rs11117808	A	C	A	C	0.004	-0.01	0.4457	0.446	FALSE	FALSE	FALSE	Gci4YE	0.015	0.49	CKD	TRUE	reported	0.0009	8.398e-06	TRUE	reported	M00060	2	TRUE	0.00251832	19.7531
rs11118120	A	C	A	C	-0.0209	-0.0047	0.8498	0.858	FALSE	FALSE	FALSE	MbCGQA	0.022	0.83	CKD	TRUE	reported	0.0047	9.829e-06	TRUE	reported	M33971	2	TRUE	0.00252099	19.7741
rs11118120	A	C	A	C	-0.019	-0.0047	0.8501	0.858	FALSE	FALSE	FALSE	39vLgR	0.022	0.83	CKD	TRUE	reported	0.004	1.965e-06	TRUE	reported	M01121	2	TRUE	0.00287546	22.5625
rs11118120	A	C	A	C	-0.0175	-0.0047	0.8534	0.858	FALSE	FALSE	FALSE	Lvei8Z	0.022	0.83	CKD	TRUE	reported	0.0033	1.709e-07	TRUE	reported	M01365	2	TRUE	0.00358147	28.1221
rs11118120	A	C	A	C	-0.0142	-0.0047	0.8514	0.858	FALSE	FALSE	FALSE	76xhYS	0.022	0.83	CKD	TRUE	reported	0.0031	6.009e-06	TRUE	reported	M01359	2	TRUE	0.00267462	20.9823
rs11118120	A	C	A	C	-0.0137	-0.0047	0.8495	0.858	FALSE	FALSE	FALSE	XktKBl	0.022	0.83	CKD	TRUE	reported	0.0029	3.158e-06	TRUE	reported	M01336	2	TRUE	0.00284433	22.3175
rs11118120	A	C	A	C	-0.0121	-0.0047	0.8531	0.858	FALSE	FALSE	FALSE	4vQ7Rg	0.022	0.83	CKD	TRUE	reported	0.0025	1.176e-06	TRUE	reported	M01358	2	TRUE	0.00298513	23.4256
rs11119547	A	G	A	G	0.0126	0.0096	0.4892	0.456	FALSE	FALSE	FALSE	UKxh6g	0.015	0.52	CKD	TRUE	reported	0.0026	1.849e-06	TRUE	reported	M20675	2	TRUE	0.0029927	23.4852
rs11119746	C	G	C	G	-0.0949	0.0035	0.9047	0.902	FALSE	TRUE	FALSE	zxZPiR	0.025	0.89	CKD	TRUE	reported	0.0211	6.687e-06	TRUE	reported	M35322	2	TRUE	0.0025788	20.2287
rs11119860	T	C	T	C	-0.0079	0.013	0.4341	0.451	FALSE	FALSE	FALSE	Z9vVel	0.015	0.39	CKD	TRUE	reported	0.0017	5.448e-06	TRUE	reported	M19362	2	TRUE	0.00275252	21.5952
rs11119951	T	C	T	C	0.0119	0.023	0.1175	0.116	FALSE	FALSE	FALSE	Ei9XC7	0.024	0.35	CKD	TRUE	reported	0.0026	4.358e-06	TRUE	reported	M02132	2	TRUE	0.00267028	20.9482
rs11120725	A	G	A	G	-0.0181	-0.0013	0.4596	0.377	FALSE	FALSE	FALSE	XIMKhO	0.015	0.93	CKD	TRUE	reported	0.0039	4.609e-06	TRUE	reported	M01564	2	TRUE	0.0027454	21.5391
rs11121663	T	C	T	C	0.0308	0.0083	0.7415	0.719	FALSE	FALSE	FALSE	FRl3pj	0.017	0.630001	CKD	TRUE	reported	0.0067	3.947e-06	TRUE	reported	M18494	2	TRUE	0.00269371	21.1325
rs11123838	A	G	A	G	-0.0168	-0.023	0.24	0.243	FALSE	FALSE	FALSE	nXzBuz	0.018	0.2	CKD	TRUE	reported	0.0037	4.239e-06	TRUE	reported	M34481	2	TRUE	0.00262811	20.6165
rs11124743	A	G	A	G	0.0043	0.015	0.6354	0.629	FALSE	FALSE	FALSE	Gci4YE	0.016	0.35	CKD	TRUE	reported	0.0009	1.91e-06	TRUE	reported	M00060	2	TRUE	0.00290909	22.8272
rs11125947	T	C	T	C	0.0177	-0.0089	0.3238	0.367	FALSE	FALSE	FALSE	1i1U9F	0.016	0.58	CKD	TRUE	reported	0.004	9.817e-06	TRUE	reported	M31555	2	TRUE	0.00249639	19.5806
rs11126005	A	G	A	G	0.0083	0.01	0.3729	0.358	FALSE	FALSE	FALSE	oZOoEq	0.016	0.52	CKD	TRUE	reported	0.0018	2.607e-06	TRUE	reported	M34283	2	TRUE	0.00271021	21.2623
rs11126153	A	G	A	G	-0.0205	-0.011	0.7711	0.769	FALSE	FALSE	FALSE	pL4kK0	0.019	0.56	CKD	TRUE	reported	0.0044	3.22e-06	TRUE	reported	M32388	2	TRUE	0.00276675	21.7071
rs11127379	A	G	A	G	-0.101	0.02	0.0764	0.108	FALSE	FALSE	FALSE	pCQAyM	0.031	0.52	CKD	TRUE	reported	0.0196	2.442e-07	TRUE	reported	M17799	2	TRUE	0.00338244	26.554
rs11128879	T	C	T	C	-0.0078	0.038	0.1208	0.085	FALSE	FALSE	FALSE	DfpkJp	0.023	0.0959997	CKD	TRUE	reported	0.0018	9.564e-06	TRUE	reported	M01125	2	TRUE	0.00239428	18.7778
rs11129047	A	C	A	C	0.0205	0.0096	0.7309	0.704	FALSE	FALSE	FALSE	QOfbjT	0.018	0.6	CKD	TRUE	reported	0.0045	6.283e-06	TRUE	reported	M34389	2	TRUE	0.00264547	20.7531
rs11130013	T	C	T	C	-0.0081	-0.0029	0.153	0.199	FALSE	FALSE	FALSE	nXDiMx	0.022	0.89	CKD	TRUE	reported	0.0018	5.094e-06	TRUE	reported	M01604	2	TRUE	0.00258151	20.25
rs11130715	C	G	C	G	-0.0092	-0.0095	0.4027	0.383	FALSE	TRUE	FALSE	BSn46e	0.015	0.53	CKD	TRUE	reported	0.0019	1.554e-06	TRUE	reported	M34912	2	TRUE	0.00298772	23.446
rs11131993	T	G	T	G	-0.0097	0.017	0.6998	0.631	FALSE	FALSE	FALSE	vX7E2C	0.017	0.29	CKD	TRUE	reported	0.0019	4.196e-07	TRUE	reported	M35137	2	TRUE	0.00332019	26.0637
rs11132011	A	G	A	G	-0.0085	0.0059	0.6439	0.562	FALSE	FALSE	FALSE	vX7E2C	0.016	0.709999	CKD	TRUE	reported	0.0019	8.624e-06	TRUE	reported	M35137	2	TRUE	0.00255148	20.0139
rs11133063	T	G	T	G	-0.0135	-0.015	0.5241	0.527	FALSE	FALSE	FALSE	RDfaXI	0.016	0.34	CKD	TRUE	reported	0.003	6.737e-06	TRUE	reported	M33204	2	TRUE	0.00258151	20.25
rs11133365	T	C	T	C	-0.0715	-0.021	0.9007	0.923	FALSE	FALSE	FALSE	JcmBtc	0.028	0.450001	CKD	TRUE	reported	0.016	7.617e-06	TRUE	reported	M32553	2	TRUE	0.00254587	19.9697
rs11133486	T	G	T	G	-0.0189	-0.0099	0.2844	0.267	FALSE	FALSE	FALSE	K0wFFU	0.017	0.56	CKD	TRUE	reported	0.0042	6.579e-06	TRUE	reported	M33968	2	TRUE	0.00258151	20.25
rs11133892	A	G	A	G	0.0089	-0.018	0.4427	0.388	FALSE	FALSE	FALSE	XktKBl	0.015	0.23	CKD	TRUE	reported	0.0017	1.559e-07	TRUE	reported	M01336	2	TRUE	0.00349088	27.4083
rs11133892	A	G	A	G	0.012	-0.018	0.4423	0.388	FALSE	FALSE	FALSE	76xhYS	0.015	0.23	CKD	TRUE	reported	0.0023	2.648e-07	TRUE	reported	M01359	2	TRUE	0.00346713	27.2212
rs11133892	A	G	A	G	0.0184	-0.018	0.4421	0.388	FALSE	FALSE	FALSE	GJQXCj	0.015	0.23	CKD	TRUE	reported	0.0039	2.127e-06	TRUE	reported	M33587	2	TRUE	0.0028369	22.259
rs11134486	T	C	T	C	-0.0154	-0.026	0.8302	0.805	FALSE	FALSE	FALSE	WdTngo	0.021	0.2	CKD	TRUE	reported	0.0035	9.082e-06	TRUE	reported	M22548	2	TRUE	0.00246833	19.36
rs11134995	T	C	T	C	0.0177	-0.0064	0.3569	0.376	FALSE	FALSE	FALSE	meJPQk	0.016	0.7	CKD	TRUE	reported	0.0038	2.959e-06	TRUE	reported	M32838	2	TRUE	0.00276534	21.696
rs1113643	T	C	T	C	0.0094	-0.0032	0.2769	0.239	FALSE	FALSE	FALSE	4UJl15	0.017	0.85	CKD	TRUE	reported	0.0018	2.236e-07	TRUE	reported	M01558	2	TRUE	0.00347353	27.2716
rs11136430	T	C	T	C	0.0231	0.0013	0.6198	0.58	FALSE	FALSE	FALSE	QxHn2R	0.016	0.94	CKD	TRUE	reported	0.0052	8.45e-06	TRUE	reported	M32869	2	TRUE	0.00251591	19.7341
rs11136678	A	G	A	G	-0.0119	-0.017	0.715	0.688	FALSE	FALSE	FALSE	1A6rE2	0.018	0.34	CKD	TRUE	reported	0.0026	7.493e-06	TRUE	reported	M22116	2	TRUE	0.00267028	20.9482
rs11140542	A	T	A	T	0.034	0.0045	0.1939	0.195	FALSE	TRUE	FALSE	Wuqcxv	0.019	0.82	CKD	TRUE	reported	0.0077	8.873e-06	TRUE	reported	M32691	2	TRUE	0.0024858	19.4974
rs1114130	T	C	T	C	-0.0042	-0.019	0.3401	0.31	FALSE	FALSE	FALSE	deOkMl	0.016	0.23	CKD	TRUE	reported	0.0009	4.284e-06	TRUE	reported	M15500	2	TRUE	0.00277573	21.7778
rs11141909	A	C	A	C	0.0808	0.019	0.0405	0.058	FALSE	FALSE	FALSE	w1rj1I	0.037	0.61	CKD	TRUE	reported	0.0182	9.02e-06	TRUE	reported	M01573	2	TRUE	0.0025128	19.7097
rs11144136	T	G	T	G	0.0097	0.065	0.1375	0.146	FALSE	FALSE	FALSE	R9FwsP	0.021	0.00219999	CKD	TRUE	reported	0.0018	4.862e-08	TRUE	reported	M01585	2	TRUE	0.00369795	29.0401
rs11144511	T	C	T	C	-0.0042	0.027	0.4497	0.513	FALSE	FALSE	FALSE	Gci4YE	0.017	0.1	CKD	TRUE	reported	0.0009	8.417e-06	TRUE	reported	M00060	2	TRUE	0.00277573	21.7778
rs11147404	T	G	T	G	0.0282	-0.0014	0.8872	0.885	FALSE	FALSE	FALSE	mtPmJr	0.023	0.95	CKD	TRUE	reported	0.0063	8.687e-06	TRUE	reported	M01107	2	TRUE	0.00255433	20.0363
rs11148029	A	G	A	G	-0.0405	-0.013	0.8748	0.892	FALSE	FALSE	FALSE	qeNWb2	0.023	0.57	CKD	TRUE	reported	0.0086	2.737e-06	TRUE	reported	M33652	2	TRUE	0.00282654	22.1775
rs11149935	A	G	A	G	-0.0349	0.045	0.1083	0.103	FALSE	FALSE	FALSE	N8PuaX	0.025	0.0769999	CKD	TRUE	reported	0.007	6.24e-07	TRUE	reported	M33488	2	TRUE	0.003167	24.8573
rs11150996	T	C	T	C	-0.0158	0.012	0.6181	0.652	FALSE	FALSE	FALSE	YONgu2	0.017	0.48	CKD	TRUE	reported	0.0034	3.543e-06	TRUE	reported	M35193	2	TRUE	0.00275252	21.5952
rs11151130	A	G	A	G	0.0085	0.0035	0.1379	0.103	FALSE	FALSE	FALSE	GLezLN	0.021	0.87	CKD	TRUE	reported	0.0018	1.786e-06	TRUE	reported	M01301	2	TRUE	0.00284203	22.2994
rs11151406	A	T	A	T	0.0301	0.041	0.9444	0.934	FALSE	TRUE	FALSE	sDhzUg	0.037	0.27	CKD	TRUE	reported	0.0066	5.611e-06	TRUE	reported	M02730	2	TRUE	0.00265133	20.7991
rs11151591	A	C	A	C	0.0213	0.0009	0.7667	0.729	FALSE	FALSE	FALSE	lg0g4H	0.022	0.97	CKD	TRUE	reported	0.0046	4.114e-06	TRUE	reported	M33937	2	TRUE	0.00273292	21.4409
rs11151740	A	G	A	G	-0.0115	-0.044	0.839	0.769	FALSE	FALSE	FALSE	L4FHb2	0.021	0.0409996	CKD	TRUE	reported	0.0026	9.284e-06	TRUE	reported	M18369	2	TRUE	0.00249422	19.5636
rs11151898	A	G	A	G	0.0407	0.032	0.3841	0.4	FALSE	FALSE	FALSE	Q4tODS	0.016	0.0379997	CKD	TRUE	reported	0.0092	9.227e-06	TRUE	reported	M33353	2	TRUE	0.00249517	19.571
rs11152132	A	G	A	G	-0.0162	-0.015	0.8149	0.819	FALSE	FALSE	FALSE	VqNYLB	0.02	0.450001	CKD	TRUE	reported	0.0036	6.234e-06	TRUE	reported	M35257	2	TRUE	0.00258151	20.25
rs11152903	T	G	T	G	-0.0089	-0.017	0.296	0.275	FALSE	FALSE	FALSE	0Gvufz	0.017	0.33	CKD	TRUE	reported	0.002	5.699e-06	TRUE	reported	M22177	2	TRUE	0.0025246	19.8025
rs11153306	A	G	A	G	-0.0194	0.014	0.4827	0.451	FALSE	FALSE	FALSE	ThU5EP	0.015	0.34	CKD	TRUE	reported	0.0044	8.831e-06	TRUE	reported	M34441	2	TRUE	0.00247851	19.4401
rs1115381	T	C	T	C	-0.0333	0.016	0.2625	0.292	FALSE	FALSE	FALSE	yiSMyy	0.017	0.36	CKD	TRUE	reported	0.0043	5.593e-15	TRUE	reported	M33138	2	TRUE	0.00760688	59.9724
rs11154157	T	C	T	C	0.0201	-0.029	0.676	0.681	FALSE	FALSE	FALSE	uEt088	0.016	0.0680002	CKD	TRUE	reported	0.0045	6.232e-06	TRUE	reported	M33638	2	TRUE	0.0025435	19.9511
rs11155259	A	G	A	G	-0.0914	0.019	0.066	0.058	FALSE	FALSE	FALSE	LAsmbg	0.031	0.54	CKD	TRUE	reported	0.0201	5.735e-06	TRUE	reported	M35451	2	TRUE	0.00263588	20.6776
rs11157393	T	C	T	C	0.0117	0.0043	0.5826	0.546	FALSE	FALSE	FALSE	WdTngo	0.015	0.780001	CKD	TRUE	reported	0.0025	3.69e-06	TRUE	reported	M22548	2	TRUE	0.00279157	21.9024
rs11158090	A	G	A	G	0.0787	-0.021	0.1877	0.201	FALSE	FALSE	FALSE	cNgYya	0.019	0.29	CKD	TRUE	reported	0.0178	9.636e-06	TRUE	reported	M31536	2	TRUE	0.00249228	19.5483
rs11159894	T	C	T	C	0.032	-0.018	0.3295	0.275	FALSE	FALSE	FALSE	fH89Ul	0.016	0.25	CKD	TRUE	reported	0.0067	1.769e-06	TRUE	reported	M01114	2	TRUE	0.00290708	22.8113
rs11160112	T	C	T	C	-0.0146	0.01	0.7128	0.696	FALSE	FALSE	FALSE	If9H3z	0.017	0.55	CKD	TRUE	reported	0.0026	2.337e-08	TRUE	reported	M22030	2	TRUE	0.00401406	31.5325
rs11160549	A	G	A	G	-0.0088	-0.036	0.2939	0.348	FALSE	FALSE	FALSE	q0sUDx	0.017	0.0350002	CKD	TRUE	reported	0.0018	1.538e-06	TRUE	reported	M33477	2	TRUE	0.00304556	23.9012
rs11161521	T	C	T	C	0.0608	-0.018	0.6983	0.696	FALSE	FALSE	FALSE	YeUoGq	0.016	0.27	CKD	TRUE	reported	0.0036	1.217e-63	TRUE	reported	M38178	2	TRUE	0.035174	285.235
rs11161521	T	C	T	C	0.0703	-0.018	0.6983	0.696	FALSE	FALSE	FALSE	QbmouZ	0.016	0.27	CKD	TRUE	reported	0.0033	6.42e-100	TRUE	reported	M32328	2	TRUE	0.0548235	453.819
rs11161851	T	C	T	C	0.0081	-0.0063	0.5897	0.584	FALSE	FALSE	FALSE	8erVKH	0.016	0.68	CKD	TRUE	reported	0.0018	5.409e-06	TRUE	reported	M32634	2	TRUE	0.00258151	20.25
rs11162752	A	G	A	G	-0.0077	0.0084	0.5972	0.585	FALSE	FALSE	FALSE	WizuMK	0.015	0.58	CKD	TRUE	reported	0.0017	8.076e-06	TRUE	reported	M15140	2	TRUE	0.00261528	20.5156
rs11163340	A	G	A	G	0.0118	0.013	0.3481	0.336	FALSE	FALSE	FALSE	wPB6NI	0.016	0.41	CKD	TRUE	reported	0.0026	5.791e-06	TRUE	reported	M34214	2	TRUE	0.00262571	20.5976
rs11163350	T	C	T	C	0.0272	-0.0097	0.3153	0.292	FALSE	FALSE	FALSE	qeNWb2	0.016	0.55	CKD	TRUE	reported	0.0061	8.698e-06	TRUE	reported	M33652	2	TRUE	0.00253482	19.8828
rs11163633	A	C	A	C	0.0508	0.0054	0.4597	0.383	FALSE	FALSE	FALSE	1l0SDx	0.016	0.73	CKD	TRUE	reported	0.0112	5.603e-06	TRUE	reported	M33883	2	TRUE	0.00262254	20.5727
rs11165454	T	C	T	C	0.0089	-0.016	0.5583	0.554	FALSE	FALSE	FALSE	A3x8jl	0.016	0.29	CKD	TRUE	reported	0.0017	2.786e-07	TRUE	reported	M02734	2	TRUE	0.00349088	27.4083
rs11166906	A	G	A	G	0.0124	0.0056	0.3594	0.303	FALSE	FALSE	FALSE	V4Mro5	0.016	0.719999	CKD	TRUE	reported	0.0027	5.595e-06	TRUE	reported	M32651	2	TRUE	0.00268855	21.0919
rs11167905	T	C	T	C	0.0804	-0.0001	0.8545	0.85	FALSE	FALSE	FALSE	C01SGO	0.022	0.99	CKD	TRUE	reported	0.0164	9.826e-07	TRUE	reported	M01640	2	TRUE	0.00306241	24.0339
rs1116866	T	C	T	C	0.0094	-0.02	0.1035	0.066	FALSE	FALSE	FALSE	GB4VN5	0.025	0.43	CKD	TRUE	reported	0.0018	2.866e-07	TRUE	reported	M00513	2	TRUE	0.00347353	27.2716
rs11170032	T	C	T	C	-0.0158	-0.0035	0.64	0.662	FALSE	FALSE	FALSE	Q8mEr8	0.016	0.83	CKD	TRUE	reported	0.0036	9.43e-06	TRUE	reported	M22032	2	TRUE	0.00245591	19.2623
rs11170032	T	C	T	C	-0.008	-0.0035	0.64	0.662	FALSE	FALSE	FALSE	4UJl15	0.016	0.83	CKD	TRUE	reported	0.0018	7.178e-06	TRUE	reported	M01558	2	TRUE	0.00251832	19.7531
rs11170195	T	C	T	C	0.0088	0.009	0.619	0.692	FALSE	FALSE	FALSE	oZOoEq	0.015	0.56	CKD	TRUE	reported	0.0018	5.987e-07	TRUE	reported	M34283	2	TRUE	0.00304556	23.9012
rs1117313	A	G	A	G	0.068	-0.0096	0.6636	0.611	FALSE	FALSE	FALSE	aKzSEP	0.016	0.55	CKD	TRUE	reported	0.0151	6.813e-06	TRUE	reported	M33391	2	TRUE	0.0025853	20.2798
rs11174282	T	C	T	C	-0.0615	-0.033	0.0957	0.093	FALSE	FALSE	FALSE	hbSwk1	0.026	0.2	CKD	TRUE	reported	0.0137	6.885e-06	TRUE	reported	M15677	2	TRUE	0.00256899	20.1516
rs11174493	A	G	A	G	0.0433	-0.0009	0.3526	0.46	FALSE	FALSE	FALSE	Hx2VaF	0.016	0.96	CKD	TRUE	reported	0.009	1.422e-06	TRUE	reported	M32762	2	TRUE	0.00294971	23.1468
rs11177273	A	T	A	T	0.0355	0.014	0.8925	0.918	FALSE	TRUE	FALSE	kMUUg8	0.024	0.55	CKD	TRUE	reported	0.0079	7.292e-06	TRUE	reported	M32445	2	TRUE	0.00257427	20.1931
rs11177672	T	C	T	C	0.0743	0.0038	0.1109	0.142	FALSE	FALSE	FALSE	lStkwq	0.024	0.88	CKD	TRUE	reported	0.0165	7.014e-06	TRUE	reported	M32863	2	TRUE	0.00258498	20.2773
rs11180679	A	G	A	G	0.1652	-0.029	0.3844	0.228	FALSE	FALSE	FALSE	JdWFdM	0.017	0.089	CKD	TRUE	reported	0.0366	6.309e-06	TRUE	reported	M34365	2	TRUE	0.00259717	20.3731
rs11180748	A	G	A	G	0.0398	0.015	0.1661	0.19	FALSE	FALSE	FALSE	Z25HWu	0.021	0.47	CKD	TRUE	reported	0.0082	1.331e-06	TRUE	reported	M37190	2	TRUE	0.00300195	23.558
rs11181433	A	G	A	G	-0.0078	-0.019	0.8492	0.836	FALSE	FALSE	FALSE	RKPlcp	0.022	0.37	CKD	TRUE	reported	0.0018	9.952e-06	TRUE	reported	M32867	2	TRUE	0.00239428	18.7778
rs11183616	A	C	A	C	-0.0155	0.013	0.8054	0.783	FALSE	FALSE	FALSE	J7bcxn	0.02	0.53	CKD	TRUE	reported	0.0035	9.015e-06	TRUE	reported	M34244	2	TRUE	0.00250041	19.6122
rs11183620	A	G	A	G	0.0041	0.0011	0.4676	0.504	FALSE	FALSE	FALSE	Gci4YE	0.015	0.94	CKD	TRUE	reported	0.0009	4.681e-06	TRUE	reported	M00060	2	TRUE	0.00264547	20.7531
rs11183620	A	G	A	G	0.005	0.0011	0.4676	0.504	FALSE	FALSE	FALSE	deOkMl	0.015	0.94	CKD	TRUE	reported	0.0009	3.003e-08	TRUE	reported	M15500	2	TRUE	0.00392931	30.8642
rs11183620	A	G	A	G	0.0082	0.0011	0.4679	0.504	FALSE	FALSE	FALSE	tXcZjI	0.015	0.94	CKD	TRUE	reported	0.0017	2.343e-06	TRUE	reported	M01898	2	TRUE	0.00296491	23.2664
rs11183620	A	G	A	G	0.0098	0.0011	0.4677	0.504	FALSE	FALSE	FALSE	yly0pE	0.015	0.94	CKD	TRUE	reported	0.0017	1.548e-08	TRUE	reported	M32339	2	TRUE	0.00422946	33.2318
rs11184443	T	C	T	C	0.025	-0.025	0.2471	0.275	FALSE	FALSE	FALSE	bDIRl3	0.018	0.18	CKD	TRUE	reported	0.0056	8.826e-06	TRUE	reported	M35978	2	TRUE	0.0025408	19.9298
rs11184997	A	T	A	T	0.0179	0.0043	0.2894	0.246	FALSE	TRUE	FALSE	4QuG2u	0.017	0.8	CKD	TRUE	reported	0.0039	6.013e-06	TRUE	reported	M01444	2	TRUE	0.00268522	21.0657
rs11185516	A	G	A	G	0.0305	0.012	0.3936	0.363	FALSE	FALSE	FALSE	FnlOjk	0.016	0.44	CKD	TRUE	reported	0.0054	1.389e-08	TRUE	reported	M32753	2	TRUE	0.00406084	31.9016
rs11188148	A	G	A	G	-0.066	-0.011	0.8756	0.863	FALSE	FALSE	FALSE	Y74kGr	0.023	0.630001	CKD	TRUE	reported	0.01	3.871e-11	TRUE	reported	M32549	2	TRUE	0.00553666	43.56
rs11188148	A	G	A	G	-0.0615	-0.011	0.8771	0.863	FALSE	FALSE	FALSE	eT3z3i	0.023	0.630001	CKD	TRUE	reported	0.0094	7.509e-11	TRUE	reported	M32786	2	TRUE	0.00544122	42.805
rs11188538	A	G	A	G	-0.0221	-0.025	0.8687	0.762	FALSE	FALSE	FALSE	JxsPtd	0.022	0.26	CKD	TRUE	reported	0.0044	4.854e-07	TRUE	reported	M19414	2	TRUE	0.00321405	25.2278
rs11188904	A	G	A	G	0.0082	-0.0013	0.6306	0.599	FALSE	FALSE	FALSE	cJH5hj	0.016	0.93	CKD	TRUE	reported	0.0017	2.772e-06	TRUE	reported	M35326	2	TRUE	0.00296491	23.2664
rs11189692	T	C	T	C	-0.0427	0.012	0.7797	0.81	FALSE	FALSE	FALSE	rR9Ki2	0.021	0.57	CKD	TRUE	reported	0.0061	2.255e-12	TRUE	reported	M33507	2	TRUE	0.0062238	49
rs11189833	A	G	A	G	0.0274	-0.019	0.179	0.119	FALSE	FALSE	FALSE	rR9Ki2	0.021	0.36	CKD	TRUE	reported	0.0061	6.034e-06	TRUE	reported	M33507	2	TRUE	0.00257214	20.1763
rs11190378	T	C	T	C	0.0353	0.012	0.5716	0.598	FALSE	FALSE	FALSE	6cR8na	0.015	0.42	CKD	TRUE	reported	0.0069	2.743e-07	TRUE	reported	M32846	2	TRUE	0.00333405	26.1729
rs11192313	A	G	A	G	0.0428	0.0049	0.4433	0.438	FALSE	FALSE	FALSE	WRBp4X	0.016	0.760001	CKD	TRUE	reported	0.0093	3.691e-06	TRUE	reported	M33195	2	TRUE	0.00269972	21.1798
rs11192702	A	G	A	G	-0.0275	-0.04	0.0456	0.04	FALSE	FALSE	FALSE	cFINC2	0.035	0.25	CKD	TRUE	reported	0.0062	7.881e-06	TRUE	reported	M12017	2	TRUE	0.0025082	19.6735
rs11193635	T	C	T	C	0.0084	-0.0058	0.6725	0.633	FALSE	FALSE	FALSE	Cj1siz	0.016	0.719999	CKD	TRUE	reported	0.0018	3.797e-06	TRUE	reported	M01645	2	TRUE	0.00277573	21.7778
rs11193635	T	C	T	C	0.0087	-0.0058	0.6724	0.633	FALSE	FALSE	FALSE	XktKBl	0.016	0.719999	CKD	TRUE	reported	0.0018	7.342e-07	TRUE	reported	M01336	2	TRUE	0.00297694	23.3611
rs11196097	A	G	A	G	0.0111	-0.02	0.1128	0.106	FALSE	FALSE	FALSE	q7LfRz	0.024	0.41	CKD	TRUE	reported	0.0025	9.828e-06	TRUE	reported	M10642	2	TRUE	0.0025133	19.7136
rs11199176	A	C	A	C	0.0077	0.012	0.5221	0.606	FALSE	FALSE	FALSE	A3x8jl	0.015	0.43	CKD	TRUE	reported	0.0017	9.328e-06	TRUE	reported	M02734	2	TRUE	0.00261528	20.5156
rs11199575	A	G	A	G	0.0088	-0.0054	0.2001	0.226	FALSE	FALSE	FALSE	nJ5FtP	0.019	0.780001	CKD	TRUE	reported	0.0018	8.702e-07	TRUE	reported	M36808	2	TRUE	0.00304556	23.9012
rs11201034	A	T	A	T	0.0043	0.013	0.6064	0.624	FALSE	TRUE	FALSE	pNeP5e	0.016	0.41	CKD	TRUE	reported	0.0009	1.888e-06	TRUE	reported	M00054	2	TRUE	0.00290909	22.8272
rs11202064	A	G	A	G	-0.0202	0.035	0.906	0.894	FALSE	FALSE	FALSE	GBanwS	0.026	0.17	CKD	TRUE	reported	0.0046	9.496e-06	TRUE	reported	M33228	2	TRUE	0.00245861	19.2836
rs11203041	A	G	A	G	-0.0043	0.0032	0.4458	0.487	FALSE	FALSE	FALSE	Gci4YE	0.015	0.84	CKD	TRUE	reported	0.0009	1.953e-06	TRUE	reported	M00060	2	TRUE	0.00290909	22.8272
rs11205537	T	G	T	G	-0.0779	-0.0057	0.043	0.032	FALSE	FALSE	FALSE	LQBFNR	0.033	0.86	CKD	TRUE	reported	0.0175	8.331e-06	TRUE	reported	M21049	2	TRUE	0.00252622	19.8152
rs11206237	A	C	A	C	0.0263	-0.038	0.1515	0.137	FALSE	FALSE	FALSE	vyEYH3	0.021	0.0690001	CKD	TRUE	reported	0.0059	8.557e-06	TRUE	reported	M32758	2	TRUE	0.00253324	19.8704
rs11206335	A	G	A	G	-0.0268	0.07	0.9237	0.924	FALSE	FALSE	FALSE	hbDWBh	0.028	0.0129999	CKD	TRUE	reported	0.006	6.715e-06	TRUE	reported	M32980	2	TRUE	0.0025435	19.9511
rs11210343	A	G	A	G	-0.0169	-0.0059	0.5311	0.491	FALSE	FALSE	FALSE	5HIt1M	0.015	0.7	CKD	TRUE	reported	0.0038	8.965e-06	TRUE	reported	M35320	2	TRUE	0.00252163	19.7791
rs11210537	A	G	A	G	0.0085	0.0063	0.3117	0.348	FALSE	FALSE	FALSE	vOdYyM	0.016	0.7	CKD	TRUE	reported	0.0019	4.963e-06	TRUE	reported	M17945	2	TRUE	0.00255148	20.0139
rs11211406	A	C	A	C	0.0279	-0.0066	0.7964	0.786	FALSE	FALSE	FALSE	TLYTDv	0.019	0.719999	CKD	TRUE	reported	0.0058	1.447e-06	TRUE	reported	M33250	2	TRUE	0.00294877	23.1394
rs11212873	C	G	C	G	-0.0088	0.013	0.7979	0.845	FALSE	TRUE	FALSE	HRvBiT	0.019	0.49	CKD	TRUE	reported	0.0018	7.817e-07	TRUE	reported	M33380	2	TRUE	0.00304556	23.9012
rs11213924	A	G	A	G	0.0298	0.017	0.0489	0.049	FALSE	FALSE	FALSE	198Xfp	0.034	0.62	CKD	TRUE	reported	0.0067	7.819e-06	TRUE	reported	M32497	2	TRUE	0.00252207	19.7826
rs11216267	T	C	T	C	0.0168	0.025	0.6435	0.705	FALSE	FALSE	FALSE	PepSru	0.016	0.11	CKD	TRUE	reported	0.0035	1.56e-06	TRUE	reported	M00599	2	TRUE	0.00293614	23.04
rs11218454	A	G	A	G	-0.0442	0.0075	0.5504	0.546	FALSE	FALSE	FALSE	OTGyw8	0.015	0.62	CKD	TRUE	reported	0.0094	2.49e-06	TRUE	reported	M33683	2	TRUE	0.00281796	22.11
rs11222082	C	G	C	G	-0.0137	-0.02	0.8851	0.877	FALSE	TRUE	FALSE	0Gvufz	0.024	0.41	CKD	TRUE	reported	0.0029	2.731e-06	TRUE	reported	M22177	2	TRUE	0.00284433	22.3175
rs11222450	T	C	T	C	-0.0078	0.0007	0.596	0.608	FALSE	FALSE	FALSE	rC9F7R	0.016	0.97	CKD	TRUE	reported	0.0018	9.182e-06	TRUE	reported	M37506	2	TRUE	0.00239428	18.7778
rs11222474	T	G	T	G	-0.0082	0.019	0.6036	0.593	FALSE	FALSE	FALSE	XktKBl	0.015	0.21	CKD	TRUE	reported	0.0017	1.42e-06	TRUE	reported	M01336	2	TRUE	0.00296491	23.2664
rs11223211	A	G	A	G	0.0047	-0.011	0.4713	0.509	FALSE	FALSE	FALSE	deOkMl	0.015	0.49	CKD	TRUE	reported	0.0009	1.712e-07	TRUE	reported	M15500	2	TRUE	0.00347353	27.2716
rs11224003	A	G	A	G	0.0419	-0.0061	0.177	0.162	FALSE	FALSE	FALSE	gZaPOL	0.019	0.760001	CKD	TRUE	reported	0.0093	7.072e-06	TRUE	reported	M00542	2	TRUE	0.00258766	20.2984
rs1122407	A	G	A	G	-0.0802	-0.048	0.9521	0.954	FALSE	FALSE	FALSE	fgBEpG	0.036	0.18	CKD	TRUE	reported	0.0181	9.724e-06	TRUE	reported	M33885	2	TRUE	0.00250308	19.6332
rs1122530	A	G	A	G	-0.0094	0.0042	0.8519	0.848	FALSE	FALSE	FALSE	HP6eQv	0.021	0.84	CKD	TRUE	reported	0.0018	1.491e-07	TRUE	reported	M12067	2	TRUE	0.00347353	27.2716
rs11228158	A	T	A	T	0.61	-0.068	0.9654	0.951	FALSE	TRUE	FALSE	9gAYdF	0.049	0.16	CKD	TRUE	reported	0.0865	1.724e-12	TRUE	reported	M33423	2	TRUE	0.00631607	49.731
rs11228368	A	G	A	G	-0.0225	-0.0024	0.4543	0.386	FALSE	FALSE	FALSE	UKe4DV	0.015	0.88	CKD	TRUE	reported	0.005	7.047e-06	TRUE	reported	M32757	2	TRUE	0.00258151	20.25
rs11228715	A	G	A	G	-0.0123	-0.044	0.6124	0.615	FALSE	FALSE	FALSE	J7bcxn	0.016	0.00560003	CKD	TRUE	reported	0.0027	4.139e-06	TRUE	reported	M34244	2	TRUE	0.00264547	20.7531
rs11230225	T	C	T	C	0.0366	0.023	0.8811	0.925	FALSE	FALSE	FALSE	RJ5uxb	0.023	0.31	CKD	TRUE	reported	0.0082	8.155e-06	TRUE	reported	M33510	2	TRUE	0.00253981	19.9221
rs11231630	T	C	T	C	0.0443	-0.0008	0.0486	0.088	FALSE	FALSE	FALSE	s7Kiij	0.032	0.98	CKD	TRUE	reported	0.0099	7.482e-06	TRUE	reported	M32855	2	TRUE	0.00255269	20.0234
rs11232103	A	C	A	C	0.0085	0.015	0.1151	0.129	FALSE	FALSE	FALSE	ajCKBN	0.023	0.51	CKD	TRUE	reported	0.0017	3.697e-07	TRUE	reported	M01302	2	TRUE	0.00318512	25
rs1123227	A	C	A	C	0.0171	0.032	0.7555	0.735	FALSE	FALSE	FALSE	xDdHr7	0.022	0.16	CKD	TRUE	reported	0.0039	9.799e-06	TRUE	reported	M32338	2	TRUE	0.00245114	19.2249
rs11232962	T	G	T	G	0.0176	-0.017	0.2475	0.305	FALSE	FALSE	FALSE	nJ5FtP	0.017	0.31	CKD	TRUE	reported	0.0037	1.598e-06	TRUE	reported	M36808	2	TRUE	0.00288363	22.6267
rs11233729	T	C	T	C	-0.0902	0.038	0.0578	0.023	FALSE	FALSE	FALSE	hW1cc2	0.032	0.23	CKD	TRUE	reported	0.0196	4.057e-06	TRUE	reported	M33137	2	TRUE	0.00269959	21.1788
rs11236516	T	C	T	C	0.0283	-0.02	0.897	0.881	FALSE	FALSE	FALSE	DEBWsM	0.025	0.41	CKD	TRUE	reported	0.0058	1.242e-06	TRUE	reported	M33969	2	TRUE	0.00303367	23.8077
rs11236675	T	C	T	C	0.0348	0.021	0.3167	0.238	FALSE	FALSE	FALSE	uONQEG	0.017	0.23	CKD	TRUE	reported	0.0074	2.58e-06	TRUE	reported	M27447	2	TRUE	0.00281864	22.1154
rs11236928	C	G	C	G	-0.0172	0.017	0.1592	0.131	FALSE	TRUE	FALSE	c1qOnK	0.022	0.44	CKD	TRUE	reported	0.0033	1.502e-07	TRUE	reported	M24074	2	TRUE	0.00346015	27.1662
rs11239545	A	T	A	T	-0.0132	-0.022	0.2416	0.226	FALSE	TRUE	FALSE	dF83tZ	0.017	0.2	CKD	TRUE	reported	0.0026	5.22e-07	TRUE	reported	M32452	2	TRUE	0.00328355	25.7751
rs11241111	A	G	A	G	0.0095	-0.0077	0.7231	0.725	FALSE	FALSE	FALSE	q0sUDx	0.017	0.649999	CKD	TRUE	reported	0.0018	2.152e-07	TRUE	reported	M33477	2	TRUE	0.00354756	27.8549
rs11241933	A	T	A	T	-0.061	-0.015	0.2705	0.254	FALSE	TRUE	FALSE	PrmqAL	0.017	0.38	CKD	TRUE	reported	0.0125	1.053e-06	TRUE	reported	M12261	2	TRUE	0.00303453	23.8144
rs11242955	A	G	A	G	-0.013	0.012	0.5528	0.527	FALSE	FALSE	FALSE	TLcNIY	0.015	0.44	CKD	TRUE	reported	0.0027	1.67e-06	TRUE	reported	M27513	2	TRUE	0.00295424	23.1824
rs1124386	T	C	T	C	-0.0209	0.038	0.0768	0.111	FALSE	FALSE	FALSE	XOxIkU	0.028	0.17	CKD	TRUE	reported	0.0045	3.222e-06	TRUE	reported	M34306	2	TRUE	0.00274943	21.5709
rs11243929	T	C	T	C	-0.0076	0.014	0.7731	0.761	FALSE	FALSE	FALSE	egOIB2	0.019	0.47	CKD	TRUE	reported	0.0017	8.328e-06	TRUE	reported	M01299	2	TRUE	0.00254796	19.9862
rs1124515	A	G	A	G	-0.0078	-0.029	0.2539	0.283	FALSE	FALSE	FALSE	Gjs5IK	0.018	0.1	CKD	TRUE	reported	0.0017	6.006e-06	TRUE	reported	M00063	2	TRUE	0.00268346	21.0519
rs11245200	T	C	T	C	0.018	-0.0074	0.1119	0.141	FALSE	FALSE	FALSE	MYinFQ	0.025	0.760001	CKD	TRUE	reported	0.004	8.941e-06	TRUE	reported	M01361	2	TRUE	0.00258151	20.25
rs11246881	C	G	C	G	-0.1783	-0.019	0.9677	0.953	FALSE	TRUE	FALSE	VW77CW	0.046	0.68	CKD	TRUE	reported	0.0382	3.031e-06	TRUE	reported	M31536	2	TRUE	0.00277677	21.7859
rs11250064	A	C	A	C	-0.0168	-0.0092	0.3131	0.301	FALSE	FALSE	FALSE	b1nvJW	0.017	0.59	CKD	TRUE	reported	0.0036	2.47e-06	TRUE	reported	M34416	2	TRUE	0.00277573	21.7778
rs1125232	C	G	C	G	-0.0126	-0.011	0.1533	0.138	FALSE	TRUE	FALSE	dF83tZ	0.021	0.62	CKD	TRUE	reported	0.0027	2.44e-06	TRUE	reported	M32452	2	TRUE	0.00277573	21.7778
rs11253967	T	C	T	C	0.0192	0.019	0.8515	0.854	FALSE	FALSE	FALSE	KvXELb	0.021	0.36	CKD	TRUE	reported	0.0043	7.982e-06	TRUE	reported	M36802	2	TRUE	0.00254174	19.9373
rs1125471	A	C	A	C	-0.0085	0.011	0.2928	0.295	FALSE	FALSE	FALSE	XIMKhO	0.017	0.54	CKD	TRUE	reported	0.0018	4.474e-06	TRUE	reported	M01564	2	TRUE	0.00284203	22.2994
rs11256026	A	G	A	G	-0.2061	-0.0052	0.6357	0.538	FALSE	FALSE	FALSE	ICWXUE	0.016	0.74	CKD	TRUE	reported	0.0409	4.601e-07	TRUE	reported	M01515	2	TRUE	0.00323499	25.3927
rs11256613	T	G	T	G	0.0347	0.026	0.8242	0.85	FALSE	FALSE	FALSE	8aIJbT	0.02	0.2	CKD	TRUE	reported	0.0078	9.273e-06	TRUE	reported	M32632	2	TRUE	0.00252315	19.7911
rs1125853	C	G	C	G	0.045	0.02	0.1705	0.175	FALSE	TRUE	FALSE	QSUREN	0.02	0.31	CKD	TRUE	reported	0.0095	2.077e-06	TRUE	reported	M32564	2	TRUE	0.0028596	22.4377
rs11259235	A	G	A	G	-0.0347	0.011	0.8943	0.907	FALSE	FALSE	FALSE	4stl3h	0.026	0.68	CKD	TRUE	reported	0.0074	2.387e-06	TRUE	reported	M35472	2	TRUE	0.00280251	21.9885
rs11259923	A	G	A	G	0.042	-0.018	0.8139	0.788	FALSE	FALSE	FALSE	PepSru	0.019	0.33	CKD	TRUE	reported	0.0091	3.916e-06	TRUE	reported	M00599	2	TRUE	0.00271523	21.3018
rs11263765	A	G	A	G	0.0132	-0.013	0.7777	0.777	FALSE	FALSE	FALSE	BSn46e	0.019	0.48	CKD	TRUE	reported	0.0028	2.014e-06	TRUE	reported	M34912	2	TRUE	0.00283251	22.2245
rs11263804	C	G	C	G	0.0122	0.019	0.2495	0.261	FALSE	TRUE	FALSE	vOdYyM	0.017	0.27	CKD	TRUE	reported	0.0026	2.761e-06	TRUE	reported	M17945	2	TRUE	0.00280623	22.0178
rs11265023	A	G	A	G	0.0125	0.0081	0.4733	0.513	FALSE	FALSE	FALSE	198Xfp	0.015	0.59	CKD	TRUE	reported	0.0026	1.849e-06	TRUE	reported	M32497	2	TRUE	0.00294553	23.1139
rs1127203	T	C	T	C	0.0178	0.066	0.0953	0.099	FALSE	FALSE	FALSE	6fjFYl	0.024	0.00729995	CKD	TRUE	reported	0.0036	1.03e-06	TRUE	reported	M37058	2	TRUE	0.00311495	24.4475
rs1131718	A	G	A	G	-0.0166	0.013	0.8565	0.894	FALSE	FALSE	FALSE	UKxh6g	0.023	0.57	CKD	TRUE	reported	0.0037	5.711e-06	TRUE	reported	M20675	2	TRUE	0.00256607	20.1286
rs1132054	T	C	T	C	0.02	0.037	0.575	0.562	FALSE	FALSE	FALSE	bW5u2m	0.017	0.032	CKD	TRUE	reported	0.0042	2.342e-06	TRUE	reported	M32672	2	TRUE	0.00288985	22.6757
rs1133034	T	C	T	C	0.032	0.018	0.0757	0.08	FALSE	FALSE	FALSE	PepSru	0.029	0.55	CKD	TRUE	reported	0.0069	3.906e-06	TRUE	reported	M00599	2	TRUE	0.00274145	21.5081
rs113515	C	G	C	G	-0.0109	0.014	0.5982	0.593	FALSE	TRUE	FALSE	bDFogO	0.015	0.37	CKD	TRUE	reported	0.0024	8.092e-06	TRUE	reported	M03127	2	TRUE	0.00262941	20.6267
rs1138253	A	G	A	G	0.0579	-0.0042	0.4619	0.447	FALSE	FALSE	FALSE	pCQAyM	0.016	0.79	CKD	TRUE	reported	0.0129	7.878e-06	TRUE	reported	M17799	2	TRUE	0.00256822	20.1455
rs1144963	T	C	T	C	-0.0046	0.021	0.5594	0.545	FALSE	FALSE	FALSE	deOkMl	0.016	0.18	CKD	TRUE	reported	0.0009	2.481e-07	TRUE	reported	M15500	2	TRUE	0.00332778	26.1235
rs1146579	T	C	T	C	-0.0196	-0.024	0.6674	0.65	FALSE	FALSE	FALSE	7O8br1	0.016	0.13	CKD	TRUE	reported	0.0036	5.777e-08	TRUE	reported	M33441	2	TRUE	0.0037743	29.642
rs1146975	A	G	A	G	0.0085	-0.017	0.3702	0.318	FALSE	FALSE	FALSE	oZOoEq	0.016	0.26	CKD	TRUE	reported	0.0018	1.545e-06	TRUE	reported	M34283	2	TRUE	0.00284203	22.2994
rs11485264	A	G	A	G	-0.0119	-0.014	0.8872	0.912	FALSE	FALSE	FALSE	qHuSl7	0.024	0.56	CKD	TRUE	reported	0.0026	6.736e-06	TRUE	reported	M32910	2	TRUE	0.00267028	20.9482
rs1151428	A	G	A	G	-0.0178	0.0035	0.1545	0.179	FALSE	FALSE	FALSE	zH0yt2	0.02	0.86	CKD	TRUE	reported	0.0039	4.769e-06	TRUE	reported	M35240	2	TRUE	0.00265538	20.831
rs1152592	A	G	A	G	-0.0092	-0.0076	0.6183	0.628	FALSE	FALSE	FALSE	hmLG7z	0.015	0.62	CKD	TRUE	reported	0.0018	1.568e-07	TRUE	reported	M32348	2	TRUE	0.00332778	26.1235
rs11532037	A	G	A	G	-0.0535	-0.047	0.9564	0.96	FALSE	FALSE	FALSE	arech8	0.036	0.19	CKD	TRUE	reported	0.011	1.174e-06	TRUE	reported	M34289	2	TRUE	0.00301427	23.655
rs11532668	A	G	A	G	0.0168	0.034	0.8339	0.792	FALSE	FALSE	FALSE	pfb8tH	0.027	0.2	CKD	TRUE	reported	0.0038	9.746e-06	TRUE	reported	M01769	2	TRUE	0.00249195	19.5457
rs1153452	T	C	T	C	-0.0616	-0.0097	0.8392	0.845	FALSE	FALSE	FALSE	TY25t3	0.022	0.649999	CKD	TRUE	reported	0.0133	3.619e-06	TRUE	reported	M33192	2	TRUE	0.00273426	21.4515
rs11535191	A	G	A	G	0.0277	-0.0051	0.8135	0.773	FALSE	FALSE	FALSE	RI89pv	0.019	0.8	CKD	TRUE	reported	0.0062	7.484e-06	TRUE	reported	M15753	2	TRUE	0.00254472	19.9607
rs1153699	T	G	T	G	0.0602	0.015	0.2385	0.208	FALSE	FALSE	FALSE	PrmqAL	0.019	0.43	CKD	TRUE	reported	0.013	3.891e-06	TRUE	reported	M12261	2	TRUE	0.00273331	21.444
rs1153903	A	G	A	G	-0.0106	-0.0014	0.3856	0.372	FALSE	FALSE	FALSE	iVMdAM	0.016	0.93	CKD	TRUE	reported	0.0023	4.187e-06	TRUE	reported	M01638	2	TRUE	0.00270738	21.2401
rs11539202	A	G	A	G	-0.007	-0.0072	0.6685	0.633	FALSE	FALSE	FALSE	mJAz1i	0.017	0.67	CKD	TRUE	reported	0.0016	9.773e-06	TRUE	reported	M15488	2	TRUE	0.00244043	19.1406
rs1154486	T	C	T	C	0.0183	0.031	0.943	0.931	FALSE	FALSE	FALSE	HRvBiT	0.037	0.41	CKD	TRUE	reported	0.004	3.705e-06	TRUE	reported	M33380	2	TRUE	0.00266804	20.9306
rs1155457	T	C	T	C	0.0041	0.02	0.4623	0.482	FALSE	FALSE	FALSE	deOkMl	0.015	0.2	CKD	TRUE	reported	0.0009	5.674e-06	TRUE	reported	M15500	2	TRUE	0.00264547	20.7531
rs11563191	C	G	C	G	0.0299	0.0065	0.0722	0.085	FALSE	TRUE	FALSE	KgFQmv	0.03	0.83	CKD	TRUE	reported	0.0066	5.344e-06	TRUE	reported	M33140	2	TRUE	0.0026163	20.5236
rs11563248	T	G	T	G	-0.0212	0.018	0.4486	0.487	FALSE	FALSE	FALSE	yiSMyy	0.016	0.26	CKD	TRUE	reported	0.0042	6.18e-07	TRUE	reported	M33138	2	TRUE	0.00324588	25.4785
rs11563251	T	C	T	C	-0.0342	-0.0061	0.1081	0.125	FALSE	FALSE	FALSE	yiSMyy	0.025	0.81	CKD	TRUE	reported	0.0062	4.069e-08	TRUE	reported	M33138	2	TRUE	0.00387395	30.4277
rs11563459	T	C	T	C	-0.0914	-0.0003	0.8849	0.908	FALSE	FALSE	FALSE	4x0z5b	0.023	0.99	CKD	TRUE	reported	0.0202	5.778e-06	TRUE	reported	M33751	2	TRUE	0.00260991	20.4734
rs11564087	T	C	T	C	-0.028	-0.06	0.053	0.054	FALSE	FALSE	FALSE	1A6rE2	0.037	0.11	CKD	TRUE	reported	0.006	3.061e-06	TRUE	reported	M22116	2	TRUE	0.00277573	21.7778
rs11564118	A	G	A	G	0.0395	-0.0004	0.9236	0.923	FALSE	FALSE	FALSE	G9XvOS	0.028	0.99	CKD	TRUE	reported	0.0082	1.578e-06	TRUE	reported	M32759	2	TRUE	0.002957	23.2042
rs11564552	A	G	A	G	0.0303	-0.027	0.4808	0.412	FALSE	FALSE	FALSE	b1M0tV	0.016	0.0860003	CKD	TRUE	reported	0.0066	3.871e-06	TRUE	reported	M31548	2	TRUE	0.00268658	21.0764
rs11564708	C	G	C	G	0.0155	-0.0097	0.8162	0.757	FALSE	TRUE	FALSE	UKxh6g	0.02	0.630001	CKD	TRUE	reported	0.0034	6.395e-06	TRUE	reported	M20675	2	TRUE	0.00264926	20.7829
rs11564710	A	C	A	C	0.0166	0.0054	0.3886	0.422	FALSE	FALSE	FALSE	cFINC2	0.018	0.760001	CKD	TRUE	reported	0.0034	9.788e-07	TRUE	reported	M12017	2	TRUE	0.00303744	23.8374
rs11572082	C	G	C	G	0.0284	-0.016	0.876	0.889	FALSE	TRUE	FALSE	zI16sp	0.023	0.49	CKD	TRUE	reported	0.0055	2.164e-07	TRUE	reported	M32587	2	TRUE	0.00339629	26.6631
rs11576061	A	G	A	G	-0.0158	-0.0012	0.1125	0.111	FALSE	FALSE	FALSE	tH0Iyv	0.027	0.96	CKD	TRUE	reported	0.0034	3.188e-06	TRUE	reported	M27273	2	TRUE	0.00275252	21.5952
rs11577512	A	G	A	G	0.0085	0.032	0.4077	0.438	FALSE	FALSE	FALSE	484Pz1	0.016	0.0439997	CKD	TRUE	reported	0.0019	5.281e-06	TRUE	reported	M33389	2	TRUE	0.00255148	20.0139
rs11577980	T	C	T	C	0.0503	0.06	0.0809	0.093	FALSE	FALSE	FALSE	eKyMnm	0.029	0.0430002	CKD	TRUE	reported	0.0114	9.864e-06	TRUE	reported	M34530	2	TRUE	0.00248209	19.4682
rs11578	T	C	T	C	0.0142	0.0086	0.2919	0.321	FALSE	FALSE	FALSE	xDdHr7	0.021	0.68	CKD	TRUE	reported	0.0027	1.928e-07	TRUE	reported	M32338	2	TRUE	0.0035228	27.6598
rs11578466	C	G	C	G	-0.0251	0.0064	0.8688	0.877	FALSE	TRUE	FALSE	HaAGll	0.021	0.760001	CKD	TRUE	reported	0.0056	8.404e-06	TRUE	reported	M36754	2	TRUE	0.00256111	20.0896
rs11578928	A	C	A	C	0.0041	0.013	0.4246	0.438	FALSE	FALSE	FALSE	Gci4YE	0.016	0.4	CKD	TRUE	reported	0.0009	4.748e-06	TRUE	reported	M00060	2	TRUE	0.00264547	20.7531
rs11580613	T	C	T	C	0.0188	-0.007	0.1344	0.12	FALSE	FALSE	FALSE	UKxh6g	0.023	0.760001	CKD	TRUE	reported	0.0042	8.682e-06	TRUE	reported	M20675	2	TRUE	0.00255433	20.0363
rs11581618	A	G	A	G	-0.013	-0.021	0.3437	0.354	FALSE	FALSE	FALSE	KYeu1a	0.016	0.19	CKD	TRUE	reported	0.0029	6.594e-06	TRUE	reported	M36553	2	TRUE	0.00256182	20.0951
rs11582143	C	G	C	G	-0.0112	-0.02	0.1443	0.165	FALSE	TRUE	FALSE	Q4RmPc	0.021	0.35	CKD	TRUE	reported	0.0023	9.315e-07	TRUE	reported	M01494	2	TRUE	0.0030216	23.7127
rs11583844	A	C	A	C	0.0134	-0.0015	0.9439	0.938	FALSE	FALSE	FALSE	npACyZ	0.031	0.96	CKD	TRUE	reported	0.0027	6.34e-07	TRUE	reported	M34062	2	TRUE	0.00313825	24.631
rs11585904	C	G	C	G	0.0219	0.012	0.1296	0.188	FALSE	TRUE	FALSE	tOPOvY	0.024	0.61	CKD	TRUE	reported	0.0049	9.227e-06	TRUE	reported	M36300	2	TRUE	0.00254659	19.9754
rs11588513	T	C	T	C	0.0197	-0.014	0.955	0.885	FALSE	FALSE	FALSE	8la4gv	0.029	0.62	CKD	TRUE	reported	0.0044	9.583e-06	TRUE	reported	M33422	2	TRUE	0.00255557	20.046
rs11588956	C	G	C	G	-0.0177	-0.0034	0.6174	0.65	FALSE	TRUE	FALSE	3pEUIK	0.017	0.84	CKD	TRUE	reported	0.0038	3.573e-06	TRUE	reported	M36673	2	TRUE	0.00276534	21.696
rs1158932	A	C	A	C	0.0122	0.033	0.5676	0.523	FALSE	FALSE	FALSE	EeiHbI	0.016	0.0340001	CKD	TRUE	reported	0.0027	4.597e-06	TRUE	reported	M34123	2	TRUE	0.00260274	20.417
rs11589817	A	G	A	G	0.0124	0.015	0.7885	0.765	FALSE	FALSE	FALSE	9xwEwx	0.018	0.41	CKD	TRUE	reported	0.0026	2.464e-06	TRUE	reported	M32654	2	TRUE	0.00289873	22.7456
rs11589855	T	C	T	C	-0.0084	-0.0094	0.3809	0.389	FALSE	FALSE	FALSE	Cj1siz	0.016	0.55	CKD	TRUE	reported	0.0018	2.222e-06	TRUE	reported	M01645	2	TRUE	0.00277573	21.7778
rs11589858	T	G	T	G	-0.0041	0.024	0.3573	0.327	FALSE	FALSE	FALSE	deOkMl	0.016	0.14	CKD	TRUE	reported	0.0009	5.262e-06	TRUE	reported	M15500	2	TRUE	0.00264547	20.7531
rs11591344	A	T	A	T	-0.045	0.021	0.0643	0.056	FALSE	TRUE	FALSE	1g1QO9	0.03	0.48	CKD	TRUE	reported	0.0099	5.049e-06	TRUE	reported	M33415	2	TRUE	0.00263379	20.6612
rs11592475	T	C	T	C	-0.0081	0.019	0.7736	0.743	FALSE	FALSE	FALSE	fra7i0	0.019	0.33	CKD	TRUE	reported	0.0018	5.268e-06	TRUE	reported	M35327	2	TRUE	0.00258151	20.25
rs1159296	T	C	T	C	-0.061	-0.026	0.7444	0.737	FALSE	FALSE	FALSE	UvYQZG	0.017	0.13	CKD	TRUE	reported	0.0135	6.598e-06	TRUE	reported	M35551	2	TRUE	0.00260274	20.417
rs11593042	A	T	A	T	0.0151	0.021	0.0919	0.169	FALSE	TRUE	FALSE	WizuMK	0.026	0.41	CKD	TRUE	reported	0.0033	4.545e-06	TRUE	reported	M15140	2	TRUE	0.00266893	20.9376
rs11593054	T	G	T	G	0.0123	0.0051	0.2479	0.199	FALSE	FALSE	FALSE	SPcFPm	0.018	0.77	CKD	TRUE	reported	0.0025	1.12e-06	TRUE	reported	M36776	2	TRUE	0.00308432	24.2064
rs1159317	C	G	C	G	-0.0149	-0.022	0.2439	0.292	FALSE	TRUE	FALSE	Gkbgsn	0.021	0.29	CKD	TRUE	reported	0.0034	9.272e-06	TRUE	reported	M15365	2	TRUE	0.00244862	19.205
rs11593247	A	G	A	G	-0.0494	-0.016	0.937	0.929	FALSE	FALSE	FALSE	5g6Ieh	0.032	0.61	CKD	TRUE	reported	0.0101	1.068e-06	TRUE	reported	M33131	2	TRUE	0.00304829	23.9228
rs11594263	A	G	A	G	0.0339	-0.0018	0.0971	0.071	FALSE	FALSE	FALSE	nE2wGL	0.027	0.95	CKD	TRUE	reported	0.0074	5.217e-06	TRUE	reported	M33910	2	TRUE	0.00267512	20.9863
rs11594597	C	G	C	G	0.0336	0.027	0.1287	0.155	FALSE	TRUE	FALSE	sQQEBu	0.022	0.22	CKD	TRUE	reported	0.0074	6.1e-06	TRUE	reported	M34106	2	TRUE	0.00262811	20.6165
rs11595079	T	G	T	G	-0.0214	0.03	0.0951	0.102	FALSE	FALSE	FALSE	bDFogO	0.025	0.24	CKD	TRUE	reported	0.0045	1.888e-06	TRUE	reported	M03127	2	TRUE	0.00288217	22.6153
rs11595763	A	C	A	C	-0.0863	-0.034	0.8295	0.805	FALSE	FALSE	FALSE	rR9Ki2	0.02	0.0980009	CKD	TRUE	reported	0.0061	8.344e-46	TRUE	reported	M33507	2	TRUE	0.0249438	200.153
rs11597065	T	C	T	C	-0.018	0.0066	0.7513	0.739	FALSE	FALSE	FALSE	vEqLiA	0.017	0.709999	CKD	TRUE	reported	0.0036	5.272e-07	TRUE	reported	M16818	2	TRUE	0.00318512	25
rs11598738	A	G	A	G	0.0085	-0.03	0.212	0.199	FALSE	FALSE	FALSE	diodhN	0.019	0.11	CKD	TRUE	reported	0.0017	7.224e-07	TRUE	reported	M33132	2	TRUE	0.00318512	25
rs1159893	A	T	A	T	0.016	0.0053	0.1347	0.154	FALSE	TRUE	FALSE	If9H3z	0.022	0.81	CKD	TRUE	reported	0.0035	3.545e-06	TRUE	reported	M22030	2	TRUE	0.00266389	20.898
rs11599171	A	G	A	G	0.0123	-0.0003	0.2372	0.208	FALSE	FALSE	FALSE	TEpnQV	0.018	0.99	CKD	TRUE	reported	0.0026	2.794e-06	TRUE	reported	M32198	2	TRUE	0.00285229	22.3802
rs11600689	A	T	A	T	-0.0103	-0.02	0.1616	0.175	FALSE	TRUE	FALSE	GLezLN	0.02	0.32	CKD	TRUE	reported	0.0023	9.136e-06	TRUE	reported	M01301	2	TRUE	0.00255669	20.0548
rs11601438	A	G	A	G	-0.0042	0.011	0.3912	0.312	FALSE	FALSE	FALSE	deOkMl	0.015	0.49	CKD	TRUE	reported	0.0009	2.887e-06	TRUE	reported	M15500	2	TRUE	0.00277573	21.7778
rs11602382	A	G	A	G	-0.1147	-0.03	0.0779	0.073	FALSE	FALSE	FALSE	pCQAyM	0.04	0.450001	CKD	TRUE	reported	0.0224	3.203e-07	TRUE	reported	M17799	2	TRUE	0.00334002	26.2199
rs1160269	TRUE	C	TRUE	C	-0.0326	-0.015	0.4442	0.408	FALSE	FALSE	FALSE	VRHKjj	0.015	0.33	CKD	TRUE	reported	0.0071	3.702e-06	TRUE	reported	M33390	2	TRUE	0.00268733	21.0823
rs11603772	A	G	A	G	-0.0292	-0.022	0.269	0.206	FALSE	FALSE	FALSE	t3MbGQ	0.017	0.2	CKD	TRUE	reported	0.0062	2.315e-06	TRUE	reported	M36009	2	TRUE	0.00282699	22.1811
rs11605057	T	C	T	C	-0.0202	0.037	0.8787	0.858	FALSE	FALSE	FALSE	zWsD8y	0.023	0.11	CKD	TRUE	reported	0.0043	2.238e-06	TRUE	reported	M12129	2	TRUE	0.00281264	22.0681
rs11606364	T	C	T	C	0.0084	0.025	0.1149	0.076	FALSE	FALSE	FALSE	R9FwsP	0.025	0.33	CKD	TRUE	reported	0.0019	9.266e-06	TRUE	reported	M01585	2	TRUE	0.00249195	19.5457
rs11606597	A	C	A	C	-0.0092	0.0098	0.3632	0.358	FALSE	FALSE	FALSE	BSn46e	0.015	0.53	CKD	TRUE	reported	0.0019	1.109e-06	TRUE	reported	M34912	2	TRUE	0.00298772	23.446
rs11607529	T	C	T	C	0.009	0.027	0.5424	0.594	FALSE	FALSE	FALSE	BSn46e	0.015	0.0769999	CKD	TRUE	reported	0.0019	1.817e-06	TRUE	reported	M34912	2	TRUE	0.0028596	22.4377
rs11607704	T	C	T	C	0.0093	-0.002	0.8783	0.859	FALSE	FALSE	FALSE	NyhA6j	0.024	0.93	CKD	TRUE	reported	0.0019	6.939e-07	TRUE	reported	M00606	2	TRUE	0.00305283	23.9584
rs11608731	T	G	T	G	0.1062	-0.0047	0.8494	0.903	FALSE	FALSE	FALSE	irFjSc	0.023	0.84	CKD	TRUE	reported	0.0223	1.82e-06	TRUE	reported	M33178	2	TRUE	0.00289037	22.6798
rs11610936	T	C	T	C	-0.0121	0.029	0.0989	0.119	FALSE	FALSE	FALSE	Gjs5IK	0.026	0.26	CKD	TRUE	reported	0.0025	1.343e-06	TRUE	reported	M00063	2	TRUE	0.00298513	23.4256
rs11611311	A	T	A	T	0.0463	0.0069	0.8579	0.833	FALSE	TRUE	FALSE	bFIxOs	0.024	0.77	CKD	TRUE	reported	0.0058	1.646e-15	TRUE	reported	M32412	2	TRUE	0.00807894	63.7244
rs11613221	C	G	C	G	0.0334	-0.011	0.8706	0.869	FALSE	TRUE	FALSE	n0gku0	0.023	0.64	CKD	TRUE	reported	0.0072	4.046e-06	TRUE	reported	M36399	2	TRUE	0.00274288	21.5193
rs11613331	A	G	A	G	0.0374	0.037	0.5532	0.633	FALSE	FALSE	FALSE	bW5u2m	0.015	0.0129999	CKD	TRUE	reported	0.0036	2.228e-25	TRUE	reported	M32672	2	TRUE	0.0136069	107.929
rs11614616	A	C	A	C	-0.0083	-0.0011	0.7392	0.688	FALSE	FALSE	FALSE	J83cPs	0.017	0.95	CKD	TRUE	reported	0.0018	5.839e-06	TRUE	reported	M32518	2	TRUE	0.00271021	21.2623
rs11615860	A	G	A	G	-0.009	0.02	0.3917	0.367	FALSE	FALSE	FALSE	SiQShc	0.016	0.19	CKD	TRUE	reported	0.0017	1.335e-07	TRUE	reported	M15676	2	TRUE	0.00356948	28.0277
rs11616655	A	G	A	G	-0.1069	0.014	0.9444	0.946	FALSE	FALSE	FALSE	RWn7TC	0.032	0.649999	CKD	TRUE	reported	0.0237	6.369e-06	TRUE	reported	M01123	2	TRUE	0.00259359	20.345
rs11617124	A	C	A	C	-0.0081	0.005	0.8238	0.757	FALSE	FALSE	FALSE	2iOAKa	0.021	0.81	CKD	TRUE	reported	0.0018	3.783e-06	TRUE	reported	M33442	2	TRUE	0.00258151	20.25
rs1161762	T	C	T	C	0.0123	0.0051	0.7232	0.688	FALSE	FALSE	FALSE	RS1Wus	0.017	0.760001	CKD	TRUE	reported	0.0027	4.019e-06	TRUE	reported	M35186	2	TRUE	0.00264547	20.7531
rs11618222	T	C	T	C	-0.0182	-0.0083	0.1008	0.071	FALSE	FALSE	FALSE	QvG3o8	0.025	0.74	CKD	TRUE	reported	0.004	5.999e-06	TRUE	reported	M01572	2	TRUE	0.00263904	20.7025
rs11620434	A	C	A	C	0.033	-0.024	0.9383	0.945	FALSE	FALSE	FALSE	hbDWBh	0.045	0.59	CKD	TRUE	reported	0.0074	7.305e-06	TRUE	reported	M32980	2	TRUE	0.00253532	19.8868
rs11620793	A	T	A	T	-0.0857	0.0034	0.705	0.655	FALSE	TRUE	FALSE	irFjSc	0.016	0.84	CKD	TRUE	reported	0.019	6.643e-06	TRUE	reported	M33178	2	TRUE	0.00259357	20.3448
rs11620955	A	G	A	G	-0.0051	0.012	0.4767	0.482	FALSE	FALSE	FALSE	deOkMl	0.015	0.42	CKD	TRUE	reported	0.0009	1.632e-08	TRUE	reported	M15500	2	TRUE	0.00408741	32.1111
rs11620973	A	G	A	G	-0.0051	0.0084	0.6326	0.692	FALSE	FALSE	FALSE	deOkMl	0.016	0.59	CKD	TRUE	reported	0.0009	2.346e-08	TRUE	reported	M15500	2	TRUE	0.00408741	32.1111
rs11623007	A	C	A	C	0.0083	0.009	0.5662	0.638	FALSE	FALSE	FALSE	8erVKH	0.015	0.55	CKD	TRUE	reported	0.0018	3.246e-06	TRUE	reported	M32634	2	TRUE	0.00271021	21.2623
rs11623007	A	C	A	C	0.012	0.009	0.5644	0.638	FALSE	FALSE	FALSE	JxsPtd	0.015	0.55	CKD	TRUE	reported	0.0027	8.617e-06	TRUE	reported	M19414	2	TRUE	0.00251832	19.7531
rs11623335	A	G	A	G	-0.008	0.004	0.8018	0.779	FALSE	FALSE	FALSE	ZdTGpo	0.019	0.83	CKD	TRUE	reported	0.0017	3.481e-06	TRUE	reported	M20489	2	TRUE	0.00282245	22.1453
rs11623367	T	C	T	C	0.016	0.01	0.0594	0.045	FALSE	FALSE	FALSE	8la4gv	0.031	0.74	CKD	TRUE	reported	0.0035	5.598e-06	TRUE	reported	M33422	2	TRUE	0.00266389	20.898
rs11623436	T	C	T	C	-0.0296	0.036	0.4589	0.42	FALSE	FALSE	FALSE	uXSVQJ	0.015	0.0179999	CKD	TRUE	reported	0.0062	1.483e-06	TRUE	reported	M33531	2	TRUE	0.00290474	22.7929
rs11623441	T	C	T	C	0.0121	-0.0092	0.6919	0.692	FALSE	FALSE	FALSE	jpVKOS	0.016	0.57	CKD	TRUE	reported	0.0027	7.84e-06	TRUE	reported	M18349	2	TRUE	0.00256036	20.0837
rs11623995	A	G	A	G	-0.0086	-0.019	0.3453	0.348	FALSE	FALSE	FALSE	cJH5hj	0.016	0.23	CKD	TRUE	reported	0.0018	9.228e-07	TRUE	reported	M35326	2	TRUE	0.00290909	22.8272
rs11627218	A	T	A	T	0.013	0.015	0.7766	0.773	FALSE	TRUE	FALSE	SPcFPm	0.019	0.44	CKD	TRUE	reported	0.0026	6.458e-07	TRUE	reported	M36776	2	TRUE	0.00318512	25
rs11627310	A	G	A	G	0.0084	0.018	0.251	0.248	FALSE	FALSE	FALSE	rC9F7R	0.017	0.3	CKD	TRUE	reported	0.0019	7.06e-06	TRUE	reported	M37506	2	TRUE	0.00249195	19.5457
rs11627546	A	C	A	C	0.0294	0.015	0.1703	0.183	FALSE	FALSE	FALSE	bcKXuC	0.019	0.46	CKD	TRUE	reported	0.0065	6.873e-06	TRUE	reported	M21184	2	TRUE	0.00260798	20.4582
rs11629133	T	C	T	C	-0.0201	-0.0065	0.1656	0.212	FALSE	FALSE	FALSE	8aIJbT	0.021	0.75	CKD	TRUE	reported	0.0043	3.085e-06	TRUE	reported	M32632	2	TRUE	0.00278494	21.8502
rs11630130	A	G	A	G	0.0092	0.041	0.1395	0.161	FALSE	FALSE	FALSE	deOkMl	0.022	0.0649995	CKD	TRUE	reported	0.002	5.781e-06	TRUE	reported	M15500	2	TRUE	0.0026972	21.16
rs11630571	A	C	A	C	0.0115	-0.011	0.4793	0.554	FALSE	FALSE	FALSE	ZUX5zR	0.015	0.48	CKD	TRUE	reported	0.0026	8.048e-06	TRUE	reported	M32814	2	TRUE	0.00249422	19.5636
rs11630705	C	G	C	G	0.0045	0.011	0.407	0.42	FALSE	TRUE	FALSE	deOkMl	0.016	0.46	CKD	TRUE	reported	0.0009	5.143e-07	TRUE	reported	M15500	2	TRUE	0.00318512	25
rs11631900	T	C	T	C	-0.0192	0.075	0.424	0.445	FALSE	FALSE	FALSE	hUmx0V	0.028	0.00629999	CKD	TRUE	reported	0.0043	8.947e-06	TRUE	reported	M27256	2	TRUE	0.00254174	19.9373
rs1163251	T	C	T	C	0.0188	-0.0086	0.6	0.609	FALSE	FALSE	FALSE	WxmRVL	0.015	0.57	CKD	TRUE	reported	0.0017	7.05e-27	TRUE	reported	M32315	2	TRUE	0.0153905	122.298
rs11633642	A	G	A	G	-0.0296	-0.0097	0.3194	0.354	FALSE	FALSE	FALSE	5g6Ieh	0.018	0.6	CKD	TRUE	reported	0.0063	2.354e-06	TRUE	reported	M33131	2	TRUE	0.00281352	22.0751
rs11633975	A	G	A	G	1.5086	-0.027	0.9833	0.938	FALSE	FALSE	FALSE	9gAYdF	0.05	0.59	CKD	TRUE	reported	0.3324	5.673e-06	TRUE	reported	M33423	2	TRUE	0.00262576	20.5981
rs11634716	A	G	A	G	-0.0206	0.0071	0.3458	0.27	FALSE	FALSE	FALSE	arech8	0.016	0.649999	CKD	TRUE	reported	0.0044	2.839e-06	TRUE	reported	M34289	2	TRUE	0.00279374	21.9194
rs11635023	A	G	A	G	-0.0152	0.0087	0.508	0.458	FALSE	FALSE	FALSE	If9H3z	0.016	0.6	CKD	TRUE	reported	0.0028	4.248e-08	TRUE	reported	M22030	2	TRUE	0.0037524	29.4694
rs11636541	T	G	T	G	0.0192	0.051	0.1055	0.142	FALSE	FALSE	FALSE	6rPIqV	0.025	0.04	CKD	TRUE	reported	0.0042	3.989e-06	TRUE	reported	M35718	2	TRUE	0.00266389	20.898
rs11637751	A	G	A	G	0.0155	0.027	0.1659	0.144	FALSE	FALSE	FALSE	6fjFYl	0.021	0.19	CKD	TRUE	reported	0.0027	1.774e-08	TRUE	reported	M37058	2	TRUE	0.00419451	32.9561
rs11638382	T	C	T	C	-0.0171	0.043	0.1875	0.188	FALSE	FALSE	FALSE	GB4VN5	0.023	0.0659994	CKD	TRUE	reported	0.0038	5.062e-06	TRUE	reported	M00513	2	TRUE	0.00258151	20.25
rs11638718	A	G	A	G	0.0081	-0.027	0.7783	0.826	FALSE	FALSE	FALSE	nJ5FtP	0.018	0.15	CKD	TRUE	reported	0.0018	4.623e-06	TRUE	reported	M36808	2	TRUE	0.00258151	20.25
rs11642383	A	G	A	G	0.0113	0.024	0.753	0.752	FALSE	FALSE	FALSE	tH0Iyv	0.017	0.16	CKD	TRUE	reported	0.0025	7.792e-06	TRUE	reported	M27273	2	TRUE	0.00260445	20.4304
rs11643275	C	G	C	G	-0.0128	-0.0007	0.7236	0.7	FALSE	TRUE	FALSE	I4ug72	0.017	0.97	CKD	TRUE	reported	0.0027	2.036e-06	TRUE	reported	M16821	2	TRUE	0.0028643	22.4746
rs11644920	A	T	A	T	-0.0233	0.019	0.6891	0.721	FALSE	TRUE	FALSE	1g1QO9	0.016	0.25	CKD	TRUE	reported	0.0052	6.851e-06	TRUE	reported	M33415	2	TRUE	0.00255955	20.0773
rs11646849	A	G	A	G	-0.0086	-0.0011	0.5005	0.447	FALSE	FALSE	FALSE	WizuMK	0.015	0.94	CKD	TRUE	reported	0.0017	6.403e-07	TRUE	reported	M15140	2	TRUE	0.00326026	25.5917
rs11647589	A	G	A	G	0.0303	0.0062	0.7151	0.757	FALSE	FALSE	FALSE	IbGBrp	0.017	0.719999	CKD	TRUE	reported	0.0045	2.854e-11	TRUE	reported	M15749	2	TRUE	0.00576132	45.3378
rs11647589	A	G	A	G	0.0404	0.0062	0.7186	0.757	FALSE	FALSE	FALSE	R6DNat	0.017	0.719999	CKD	TRUE	reported	0.0047	1.302e-17	TRUE	reported	M32795	2	TRUE	0.00935527	73.8868
rs11647808	A	C	A	C	0.0249	0.029	0.0735	0.036	FALSE	FALSE	FALSE	jpVKOS	0.028	0.31	CKD	TRUE	reported	0.0051	8.569e-07	TRUE	reported	M18349	2	TRUE	0.00303744	23.8374
rs11648287	A	G	A	G	0.0355	-0.0006	0.1198	0.154	FALSE	FALSE	FALSE	kMUUg8	0.023	0.98	CKD	TRUE	reported	0.008	8.63e-06	TRUE	reported	M32445	2	TRUE	0.00251048	19.6914
rs1164883	A	G	A	G	-0.0085	0.011	0.5161	0.55	FALSE	FALSE	FALSE	6fjFYl	0.016	0.49	CKD	TRUE	reported	0.0019	6.381e-06	TRUE	reported	M37058	2	TRUE	0.00255148	20.0139
rs11650196	A	G	A	G	0.03	0.015	0.0782	0.063	FALSE	FALSE	FALSE	TLcNIY	0.028	0.59	CKD	TRUE	reported	0.0061	7.59e-07	TRUE	reported	M27513	2	TRUE	0.00308186	24.187
rs11650615	C	G	C	G	0.0081	0.023	0.6907	0.743	FALSE	TRUE	FALSE	4UJl15	0.017	0.16	CKD	TRUE	reported	0.0018	5.987e-06	TRUE	reported	M01558	2	TRUE	0.00258151	20.25
rs11651624	A	G	A	G	0.009	0.0027	0.321	0.269	FALSE	FALSE	FALSE	8erVKH	0.021	0.9	CKD	TRUE	reported	0.002	6.795e-06	TRUE	reported	M32634	2	TRUE	0.00258151	20.25
rs1165165	T	C	T	C	0.0439	-0.011	0.2392	0.264	FALSE	FALSE	FALSE	VlAL53	0.018	0.55	CKD	TRUE	reported	0.0079	2.366e-08	TRUE	reported	M36098	2	TRUE	0.00393129	30.8798
rs1165189	A	C	A	C	-0.0254	0.011	0.7496	0.739	FALSE	FALSE	FALSE	uEt088	0.017	0.55	CKD	TRUE	reported	0.0053	1.456e-06	TRUE	reported	M33638	2	TRUE	0.00292694	22.9676
rs1165196	A	G	A	G	-0.0409	0.017	0.549	0.549	FALSE	FALSE	FALSE	Y74kGr	0.015	0.27	CKD	TRUE	reported	0.0066	4.795e-10	TRUE	reported	M32549	2	TRUE	0.00488431	38.4024
rs1165209	A	G	A	G	-0.0226	0.015	0.5531	0.549	FALSE	FALSE	FALSE	OKBmBR	0.015	0.32	CKD	TRUE	reported	0.0036	5.13e-10	TRUE	reported	M34040	2	TRUE	0.00501188	39.4105
rs11652554	T	C	T	C	0.0087	-0.0015	0.3265	0.31	FALSE	FALSE	FALSE	yly0pE	0.017	0.93	CKD	TRUE	reported	0.0018	1.521e-06	TRUE	reported	M32339	2	TRUE	0.00297694	23.3611
rs11653272	T	G	T	G	-0.0087	-0.019	0.721	0.738	FALSE	FALSE	FALSE	cJH5hj	0.016	0.24	CKD	TRUE	reported	0.0018	1.049e-06	TRUE	reported	M35326	2	TRUE	0.00297694	23.3611
rs11654066	T	C	T	C	0.009	0.0034	0.5837	0.575	FALSE	FALSE	FALSE	6PfRsc	0.015	0.82	CKD	TRUE	reported	0.0018	8.675e-07	TRUE	reported	M32644	2	TRUE	0.00318512	25
rs11654527	T	G	T	G	0.0081	-0.024	0.1988	0.208	FALSE	FALSE	FALSE	iUBnsV	0.019	0.21	CKD	TRUE	reported	0.0018	8.238e-06	TRUE	reported	M33955	2	TRUE	0.00258151	20.25
rs11655421	A	T	A	T	0.0145	0.0046	0.1996	0.269	FALSE	TRUE	FALSE	1nYLXy	0.018	0.8	CKD	TRUE	reported	0.0032	5.821e-06	TRUE	reported	M33939	2	TRUE	0.00261739	20.5322
rs11656215	T	C	T	C	-0.0079	0.0075	0.498	0.496	FALSE	FALSE	FALSE	vXchKK	0.016	0.64	CKD	TRUE	reported	0.0015	7.478e-08	TRUE	reported	M15506	2	TRUE	0.00353269	27.7378
rs11657003	T	G	T	G	-0.0091	-0.027	0.7079	0.719	FALSE	FALSE	FALSE	vX7E2C	0.017	0.11	CKD	TRUE	reported	0.0019	2.229e-06	TRUE	reported	M35137	2	TRUE	0.00292331	22.9391
rs11657125	T	C	T	C	0.0041	0.0041	0.5604	0.554	FALSE	FALSE	FALSE	Gci4YE	0.015	0.780001	CKD	TRUE	reported	0.0009	5.71e-06	TRUE	reported	M00060	2	TRUE	0.00264547	20.7531
rs11659807	C	G	C	G	-0.0082	-0.0078	0.1964	0.257	FALSE	TRUE	FALSE	GLezLN	0.019	0.68	CKD	TRUE	reported	0.0017	2.155e-06	TRUE	reported	M01301	2	TRUE	0.00296491	23.2664
rs11660053	T	C	T	C	-0.0326	-0.0043	0.8153	0.805	FALSE	FALSE	FALSE	ls17BF	0.019	0.82	CKD	TRUE	reported	0.007	3.676e-06	TRUE	reported	M18394	2	TRUE	0.00276445	21.689
rs11660401	T	C	T	C	0.0095	-0.031	0.604	0.602	FALSE	FALSE	FALSE	G0EGIv	0.015	0.0420001	CKD	TRUE	reported	0.0018	2.212e-07	TRUE	reported	M33515	2	TRUE	0.00354756	27.8549
rs11664183	A	G	A	G	-0.0244	-0.0087	0.8302	0.821	FALSE	FALSE	FALSE	QOfbjT	0.02	0.66	CKD	TRUE	reported	0.0054	6.662e-06	TRUE	reported	M34389	2	TRUE	0.00260274	20.417
rs11664190	T	C	T	C	-0.0082	0.0066	0.592	0.575	FALSE	FALSE	FALSE	q7LfRz	0.016	0.67	CKD	TRUE	reported	0.0016	6.471e-07	TRUE	reported	M10642	2	TRUE	0.00334583	26.2656
rs11666603	T	C	T	C	0.0234	-0.016	0.2406	0.219	FALSE	FALSE	FALSE	dQFLDA	0.019	0.41	CKD	TRUE	reported	0.004	6.962e-09	TRUE	reported	M34527	2	TRUE	0.00435499	34.2225
rs11667602	A	C	A	C	-0.015	-0.034	0.239	0.246	FALSE	FALSE	FALSE	Z0Kb5v	0.019	0.0810009	CKD	TRUE	reported	0.003	5.733e-07	TRUE	reported	M35439	2	TRUE	0.00318512	25
rs11669552	A	G	A	G	-0.0395	0.0057	0.5468	0.5	FALSE	FALSE	FALSE	GMAxoT	0.015	0.709999	CKD	TRUE	reported	0.0065	1.472e-09	TRUE	reported	M37202	2	TRUE	0.00469779	36.929
rs11669776	T	C	T	C	0.0278	0.014	0.138	0.173	FALSE	FALSE	FALSE	PV89da	0.021	0.51	CKD	TRUE	reported	0.0062	8.005e-06	TRUE	reported	M33221	2	TRUE	0.00256308	20.1051
rs11670375	A	G	A	G	-0.0208	-0.037	0.864	0.867	FALSE	FALSE	FALSE	tOPOvY	0.023	0.11	CKD	TRUE	reported	0.0044	2.711e-06	TRUE	reported	M36300	2	TRUE	0.00284809	22.3471
rs11670965	A	G	A	G	0.0347	-0.003	0.3127	0.358	FALSE	FALSE	FALSE	UKe4DV	0.017	0.86	CKD	TRUE	reported	0.0055	3.445e-10	TRUE	reported	M32757	2	TRUE	0.00506175	39.8046
rs11671495	A	G	A	G	0.1123	-0.077	0.0411	0.032	FALSE	FALSE	FALSE	nE2wGL	0.042	0.0669993	CKD	TRUE	reported	0.0247	5.227e-06	TRUE	reported	M33910	2	TRUE	0.00263506	20.6712
rs11671900	A	C	A	C	0.0205	0.0017	0.7672	0.743	FALSE	FALSE	FALSE	MIPXMo	0.018	0.92	CKD	TRUE	reported	0.0044	3.631e-06	TRUE	reported	M35255	2	TRUE	0.00276675	21.7071
rs11674467	T	C	T	C	0.0148	0.025	0.4181	0.447	FALSE	FALSE	FALSE	4KPpps	0.017	0.14	CKD	TRUE	reported	0.003	7.005e-07	TRUE	reported	M01356	2	TRUE	0.00310101	24.3378
rs11674647	C	G	C	G	-0.0381	-0.0058	0.1049	0.138	FALSE	TRUE	FALSE	eyuNQR	0.025	0.81	CKD	TRUE	reported	0.0075	3.46e-07	TRUE	reported	M36756	2	TRUE	0.00328752	25.8064
rs11675864	T	C	T	C	0.0119	-0.03	0.7367	0.688	FALSE	FALSE	FALSE	WdTngo	0.018	0.0860003	CKD	TRUE	reported	0.0026	5.837e-06	TRUE	reported	M22548	2	TRUE	0.00267028	20.9482
rs11676273	A	G	A	G	-0.0348	0.018	0.2042	0.226	FALSE	FALSE	FALSE	N4bhiw	0.019	0.35	CKD	TRUE	reported	0.0075	3.857e-06	TRUE	reported	M33508	2	TRUE	0.00274419	21.5296
rs11676911	A	G	A	G	-0.0429	-0.042	0.0216	0.045	FALSE	FALSE	FALSE	77K4ys	0.044	0.34	CKD	TRUE	reported	0.0084	3.659e-07	TRUE	reported	M00584	2	TRUE	0.00332263	26.0829
rs11678851	T	C	T	C	0.0041	-0.028	0.4138	0.425	FALSE	FALSE	FALSE	pNeP5e	0.015	0.0739997	CKD	TRUE	reported	0.0009	5.943e-06	TRUE	reported	M00054	2	TRUE	0.00264547	20.7531
rs11679051	T	C	T	C	0.0081	-0.01	0.7521	0.801	FALSE	FALSE	FALSE	nJ5FtP	0.018	0.56	CKD	TRUE	reported	0.0018	4.141e-06	TRUE	reported	M36808	2	TRUE	0.00258151	20.25
rs11679513	A	G	A	G	-0.0702	0.021	0.0743	0.071	FALSE	FALSE	FALSE	fgBEpG	0.03	0.48	CKD	TRUE	reported	0.0147	1.891e-06	TRUE	reported	M33885	2	TRUE	0.00290634	22.8055
rs11680604	C	G	C	G	0.0168	0.0056	0.7095	0.68	FALSE	TRUE	FALSE	198Xfp	0.017	0.75	CKD	TRUE	reported	0.0033	3.475e-07	TRUE	reported	M32497	2	TRUE	0.00330161	25.9174
rs11681014	A	G	A	G	-0.013	0.037	0.3403	0.315	FALSE	FALSE	FALSE	XOxIkU	0.016	0.0239999	CKD	TRUE	reported	0.0027	1.266e-06	TRUE	reported	M34306	2	TRUE	0.00295424	23.1824
rs11681355	A	G	A	G	0.0275	-0.021	0.318	0.357	FALSE	FALSE	FALSE	nVn65Q	0.016	0.19	CKD	TRUE	reported	0.0061	7.564e-06	TRUE	reported	M33675	2	TRUE	0.0025909	20.3238
rs11681627	T	G	T	G	-0.0076	0.012	0.4034	0.451	FALSE	FALSE	FALSE	PErCqE	0.016	0.450001	CKD	TRUE	reported	0.0016	2.985e-06	TRUE	reported	M35397	2	TRUE	0.00287546	22.5625
rs11682640	A	G	A	G	0.0082	0.0019	0.5871	0.585	FALSE	FALSE	FALSE	rC9F7R	0.015	0.9	CKD	TRUE	reported	0.0018	2.657e-06	TRUE	reported	M37506	2	TRUE	0.00264547	20.7531
rs11683662	A	G	A	G	0.0202	0.015	0.6195	0.619	FALSE	FALSE	FALSE	ThU5EP	0.015	0.34	CKD	TRUE	reported	0.0044	4.384e-06	TRUE	reported	M34441	2	TRUE	0.00268658	21.0764
rs1168556	A	G	A	G	0.0089	0.0016	0.6358	0.635	FALSE	FALSE	FALSE	6fjFYl	0.016	0.92	CKD	TRUE	reported	0.0019	1.474e-06	TRUE	reported	M37058	2	TRUE	0.00279658	21.9418
rs11686391	T	C	T	C	-0.1328	-0.025	0.8106	0.832	FALSE	FALSE	FALSE	wQYLqX	0.019	0.21	CKD	TRUE	reported	0.0285	3.271e-06	TRUE	reported	M34516	2	TRUE	0.00276741	21.7123
rs11687801	T	C	T	C	-0.0217	0.0042	0.3033	0.292	FALSE	FALSE	FALSE	N8PuaX	0.017	0.8	CKD	TRUE	reported	0.0045	1.383e-06	TRUE	reported	M33488	2	TRUE	0.00296331	23.2538
rs11687942	T	G	T	G	-0.0484	-0.013	0.5576	0.566	FALSE	FALSE	FALSE	TY25t3	0.015	0.37	CKD	TRUE	reported	0.0097	6.025e-07	TRUE	reported	M33192	2	TRUE	0.00317204	24.897
rs11690780	C	G	C	G	0.051	0.0059	0.1054	0.131	FALSE	TRUE	FALSE	1CD0aM	0.025	0.81	CKD	TRUE	reported	0.0109	3.099e-06	TRUE	reported	M32800	2	TRUE	0.00279026	21.8921
rs11691877	T	C	T	C	-0.009	0.031	0.3084	0.314	FALSE	FALSE	FALSE	ozbLNi	0.016	0.0580003	CKD	TRUE	reported	0.0018	2.827e-07	TRUE	reported	M32740	2	TRUE	0.00318512	25
rs11692169	T	C	T	C	0.0122	-0.038	0.2324	0.203	FALSE	FALSE	FALSE	1nYLXy	0.018	0.0369999	CKD	TRUE	reported	0.0027	4.697e-06	TRUE	reported	M33939	2	TRUE	0.00260274	20.417
rs11692794	T	C	T	C	-0.008	0.013	0.432	0.452	FALSE	FALSE	FALSE	rC9F7R	0.016	0.43	CKD	TRUE	reported	0.0018	6.684e-06	TRUE	reported	M37506	2	TRUE	0.00251832	19.7531
rs11692971	T	C	T	C	-0.0352	-0.014	0.0955	0.098	FALSE	FALSE	FALSE	L3gqp9	0.028	0.62	CKD	TRUE	reported	0.0071	8.402e-07	TRUE	reported	M15630	2	TRUE	0.00313168	24.5793
rs11694063	T	C	T	C	-0.0224	-0.026	0.1962	0.168	FALSE	FALSE	FALSE	uNK8of	0.019	0.16	CKD	TRUE	reported	0.0046	1.367e-06	TRUE	reported	M27718	2	TRUE	0.0030216	23.7127
rs11694230	T	C	T	C	-0.0075	0.0047	0.3363	0.375	FALSE	FALSE	FALSE	GB4VN5	0.016	0.77	CKD	TRUE	reported	0.0017	9.003e-06	TRUE	reported	M00513	2	TRUE	0.00248151	19.4637
rs1169758	A	G	A	G	0.0683	0.0082	0.4496	0.451	FALSE	FALSE	FALSE	irFjSc	0.015	0.59	CKD	TRUE	reported	0.0153	8.467e-06	TRUE	reported	M33178	2	TRUE	0.00254053	19.9278
rs11698602	A	G	A	G	-0.0235	-0.0061	0.828	0.847	FALSE	FALSE	FALSE	3pEUIK	0.019	0.75	CKD	TRUE	reported	0.0047	6.701e-07	TRUE	reported	M36673	2	TRUE	0.00318512	25
rs1169961	A	C	A	C	-0.0277	-0.0025	0.8781	0.912	FALSE	FALSE	FALSE	bFIxOs	0.023	0.91	CKD	TRUE	reported	0.006	3.201e-06	TRUE	reported	M32412	2	TRUE	0.00271673	21.3136
rs11701867	A	C	A	C	-0.0136	0.0017	0.1761	0.141	FALSE	FALSE	FALSE	MUpN4p	0.02	0.93	CKD	TRUE	reported	0.0027	2.753e-07	TRUE	reported	M01493	2	TRUE	0.00323233	25.3717
rs11704875	T	C	T	C	-0.0186	0.019	0.1373	0.146	FALSE	FALSE	FALSE	198Xfp	0.022	0.39	CKD	TRUE	reported	0.0042	8.547e-06	TRUE	reported	M32497	2	TRUE	0.00250041	19.6122
rs11705028	A	G	A	G	-0.0206	-0.0079	0.0859	0.141	FALSE	FALSE	FALSE	NyhA6j	0.038	0.83	CKD	TRUE	reported	0.0046	8.848e-06	TRUE	reported	M00606	2	TRUE	0.00255669	20.0548
rs11707952	A	G	A	G	-0.0046	0.0047	0.5684	0.611	FALSE	FALSE	FALSE	deOkMl	0.015	0.760001	CKD	TRUE	reported	0.0009	3.932e-07	TRUE	reported	M15500	2	TRUE	0.00332778	26.1235
rs11708412	A	G	A	G	0.0259	0.0037	0.2657	0.252	FALSE	FALSE	FALSE	5g6Ieh	0.019	0.84	CKD	TRUE	reported	0.0058	8.735e-06	TRUE	reported	M33131	2	TRUE	0.0025422	19.9408
rs11709408	A	G	A	G	0.0198	0.0092	0.3576	0.312	FALSE	FALSE	FALSE	K0wFFU	0.016	0.57	CKD	TRUE	reported	0.0044	5.632e-06	TRUE	reported	M33968	2	TRUE	0.00258151	20.25
rs11709408	A	G	A	G	0.0241	0.0092	0.3574	0.312	FALSE	FALSE	FALSE	4stl3h	0.016	0.57	CKD	TRUE	reported	0.0052	3.454e-06	TRUE	reported	M35472	2	TRUE	0.00273784	21.4797
rs11709500	A	G	A	G	-0.0351	0	0.2757	0.274	FALSE	FALSE	FALSE	HAcHLg	0.017	1	CKD	TRUE	reported	0.0079	9.028e-06	TRUE	reported	M32346	2	TRUE	0.00251673	19.7406
rs11711357	A	T	A	T	0.0297	-0.011	0.582	0.611	FALSE	TRUE	FALSE	Weu8bW	0.016	0.5	CKD	TRUE	reported	0.0061	9.666e-07	TRUE	reported	M32808	2	TRUE	0.00302072	23.7057
rs11711582	A	G	A	G	-0.0077	-0.016	0.4815	0.425	FALSE	FALSE	FALSE	f5eMLm	0.015	0.28	CKD	TRUE	reported	0.0017	5.187e-06	TRUE	reported	M36552	2	TRUE	0.00261528	20.5156
rs11712564	T	C	T	C	0.0164	0.017	0.311	0.327	FALSE	FALSE	FALSE	VqNYLB	0.016	0.3	CKD	TRUE	reported	0.0034	1.501e-06	TRUE	reported	M35257	2	TRUE	0.00296491	23.2664
rs11713161	A	G	A	G	-0.017	0.0096	0.8575	0.774	FALSE	FALSE	FALSE	G8v1FH	0.021	0.649999	CKD	TRUE	reported	0.0034	5.626e-07	TRUE	reported	M31453	2	TRUE	0.00318512	25
rs11713787	A	G	A	G	-0.009	0.021	0.6291	0.602	FALSE	FALSE	FALSE	6fjFYl	0.016	0.19	CKD	TRUE	reported	0.0019	1.703e-06	TRUE	reported	M37058	2	TRUE	0.0028596	22.4377
rs11715915	T	C	T	C	-0.0076	-0.018	0.2789	0.274	FALSE	FALSE	FALSE	SQ5Vri	0.017	0.27	CKD	TRUE	reported	0.0016	3.766e-06	TRUE	reported	M12593	2	TRUE	0.00287546	22.5625
rs1171614	T	C	T	C	-0.0423	-0.022	0.2233	0.196	FALSE	FALSE	FALSE	hNv8Su	0.018	0.23	CKD	TRUE	reported	0.0056	6.681e-14	TRUE	reported	M32578	2	TRUE	0.00723969	57.0564
rs1171614	T	C	T	C	-0.0279	-0.022	0.2231	0.196	FALSE	FALSE	FALSE	TEpnQV	0.018	0.23	CKD	TRUE	reported	0.0028	3.375e-23	TRUE	reported	M32198	2	TRUE	0.012531	99.287
rs1171614	T	C	T	C	-0.0263	-0.022	0.2232	0.196	FALSE	FALSE	FALSE	oMu641	0.018	0.23	CKD	TRUE	reported	0.0047	2.549e-08	TRUE	reported	M34539	2	TRUE	0.00398614	31.3124
rs1171614	T	C	T	C	-0.0252	-0.022	0.219	0.196	FALSE	FALSE	FALSE	7O8br1	0.018	0.23	CKD	TRUE	reported	0.0048	1.696e-07	TRUE	reported	M33441	2	TRUE	0.00351045	27.5625
rs1171615	T	C	T	C	-0.0476	0.023	0.7791	0.805	FALSE	FALSE	FALSE	nXzBuz	0.018	0.22	CKD	TRUE	reported	0.0039	3.186e-34	TRUE	reported	M34481	2	TRUE	0.0186838	148.965
rs1171615	T	C	T	C	0.0246	0.023	0.7778	0.805	FALSE	FALSE	FALSE	QbmouZ	0.018	0.22	CKD	TRUE	reported	0.0037	4.046e-11	TRUE	reported	M32328	2	TRUE	0.00561812	44.2045
rs1171617	T	G	T	G	0.0358	0.022	0.7771	0.805	FALSE	FALSE	FALSE	bFIxOs	0.018	0.24	CKD	TRUE	reported	0.0047	1.611e-14	TRUE	reported	M32412	2	TRUE	0.00736093	58.019
rs1171618	T	C	T	C	-0.0151	-0.007	0.6192	0.664	FALSE	FALSE	FALSE	deOkMl	0.016	0.66	CKD	TRUE	reported	0.0009	1.582e-59	TRUE	reported	M15500	2	TRUE	0.0347288	281.494
rs1171650	T	C	T	C	-0.0228	-0.0057	0.2361	0.203	FALSE	FALSE	FALSE	nXzBuz	0.018	0.75	CKD	TRUE	reported	0.0036	2.095e-10	TRUE	reported	M34481	2	TRUE	0.00510053	40.1111
rs1171660	A	G	A	G	-0.0189	-0.0096	0.6827	0.761	FALSE	FALSE	FALSE	meJPQk	0.016	0.55	CKD	TRUE	reported	0.0038	6.892e-07	TRUE	reported	M32838	2	TRUE	0.00315179	24.7375
rs11717068	T	C	T	C	-0.0087	-0.017	0.6324	0.554	FALSE	FALSE	FALSE	484Pz1	0.016	0.29	CKD	TRUE	reported	0.0019	2.935e-06	TRUE	reported	M33389	2	TRUE	0.00267264	20.9668
rs11717259	A	G	A	G	-0.0201	-0.015	0.6186	0.619	FALSE	FALSE	FALSE	G2cWF0	0.016	0.37	CKD	TRUE	reported	0.0044	4.327e-06	TRUE	reported	M33884	2	TRUE	0.00266012	20.8683
rs11718405	T	C	T	C	0.0216	-0.025	0.8358	0.879	FALSE	FALSE	FALSE	4QuG2u	0.021	0.23	CKD	TRUE	reported	0.0048	8.433e-06	TRUE	reported	M01444	2	TRUE	0.00258151	20.25
rs11719633	A	G	A	G	-0.0206	-0.015	0.0945	0.125	FALSE	FALSE	FALSE	oRj2Ib	0.027	0.59	CKD	TRUE	reported	0.0044	3.012e-06	TRUE	reported	M01508	2	TRUE	0.00279374	21.9194
rs11719883	C	G	C	G	-0.0524	-0.009	0.8445	0.854	FALSE	TRUE	FALSE	gZaPOL	0.021	0.68	CKD	TRUE	reported	0.0103	3.864e-07	TRUE	reported	M00542	2	TRUE	0.00329705	25.8814
rs11719883	C	G	C	G	-0.0174	-0.009	0.8444	0.854	FALSE	TRUE	FALSE	rE3SrI	0.021	0.68	CKD	TRUE	reported	0.0034	3.567e-07	TRUE	reported	M01105	2	TRUE	0.00333626	26.1903
rs11720619	T	C	T	C	0.0233	-0.033	0.2508	0.239	FALSE	FALSE	FALSE	aIFM0S	0.017	0.0599998	CKD	TRUE	reported	0.0051	4.864e-06	TRUE	reported	M35678	2	TRUE	0.00266064	20.8724
rs11720862	T	G	T	G	-0.0046	0.012	0.6034	0.54	FALSE	FALSE	FALSE	pNeP5e	0.016	0.42	CKD	TRUE	reported	0.0009	3.583e-07	TRUE	reported	M00054	2	TRUE	0.00332778	26.1235
rs11721313	T	C	T	C	-0.0959	0.0087	0.0704	0.054	FALSE	FALSE	FALSE	i8ZTWZ	0.03	0.77	CKD	TRUE	reported	0.0217	9.834e-06	TRUE	reported	M16823	2	TRUE	0.00249004	19.5307
rs11721811	T	C	T	C	0.0174	-0.027	0.6543	0.675	FALSE	FALSE	FALSE	gXDxPb	0.016	0.0830004	CKD	TRUE	reported	0.0038	3.422e-06	TRUE	reported	M32405	2	TRUE	0.00267264	20.9668
rs11722368	T	C	T	C	0.013	-0.028	0.3602	0.367	FALSE	FALSE	FALSE	UKxh6g	0.017	0.0909997	CKD	TRUE	reported	0.0027	1.032e-06	TRUE	reported	M20675	2	TRUE	0.00295424	23.1824
rs11722868	A	G	A	G	0.0312	0.0024	0.3074	0.335	FALSE	FALSE	FALSE	qTcLQO	0.016	0.88	CKD	TRUE	reported	0.0041	4.86e-14	TRUE	reported	M33941	2	TRUE	0.007347	57.9084
rs11722928	T	C	T	C	-0.0307	-0.041	0.8291	0.841	FALSE	FALSE	FALSE	J3QCKj	0.019	0.032	CKD	TRUE	reported	0.0066	3.736e-06	TRUE	reported	M36559	2	TRUE	0.00275779	21.6366
rs11723606	T	C	T	C	0.0121	0.027	0.1817	0.241	FALSE	FALSE	FALSE	5wT48Z	0.021	0.2	CKD	TRUE	reported	0.0027	8.026e-06	TRUE	reported	M21047	2	TRUE	0.00256036	20.0837
rs11724197	A	G	A	G	0.0159	-0.02	0.8734	0.828	FALSE	FALSE	FALSE	QvG3o8	0.022	0.36	CKD	TRUE	reported	0.0034	2.294e-06	TRUE	reported	M01572	2	TRUE	0.00278737	21.8694
rs11725128	A	C	A	C	-0.0306	-0.049	0.0325	0.059	FALSE	FALSE	FALSE	efkjrO	0.042	0.24	CKD	TRUE	reported	0.0069	9.22e-06	TRUE	reported	M33666	2	TRUE	0.00250741	19.6673
rs11725533	A	G	A	G	-0.2122	-0.051	0.9605	0.951	FALSE	FALSE	FALSE	jvRocI	0.036	0.15	CKD	TRUE	reported	0.0467	5.425e-06	TRUE	reported	M34338	2	TRUE	0.00263199	20.647
rs11726946	A	G	A	G	-0.0187	-0.0066	0.8837	0.894	FALSE	FALSE	FALSE	zH0yt2	0.023	0.77	CKD	TRUE	reported	0.0042	9.318e-06	TRUE	reported	M35240	2	TRUE	0.0025273	19.8237
rs11727631	T	C	T	C	0.017	-0.0009	0.2943	0.269	FALSE	FALSE	FALSE	bW5u2m	0.017	0.96	CKD	TRUE	reported	0.0037	5.184e-06	TRUE	reported	M32672	2	TRUE	0.00269089	21.1103
rs11728793	T	C	T	C	-0.0215	-0.012	0.7844	0.801	FALSE	FALSE	FALSE	Ljn0Th	0.018	0.51	CKD	TRUE	reported	0.0044	1.095e-06	TRUE	reported	M33447	2	TRUE	0.00304242	23.8765
rs11728793	T	C	T	C	-0.021	-0.012	0.7845	0.801	FALSE	FALSE	FALSE	6e8Irm	0.018	0.51	CKD	TRUE	reported	0.0042	7.146e-07	TRUE	reported	M32418	2	TRUE	0.00318512	25
rs11729049	A	G	A	G	0.0173	0.0087	0.6296	0.621	FALSE	FALSE	FALSE	bW5u2m	0.016	0.6	CKD	TRUE	reported	0.0037	3.667e-06	TRUE	reported	M32672	2	TRUE	0.00278643	21.8619
rs11729080	A	G	A	G	-0.0128	0.0005	0.1591	0.124	FALSE	FALSE	FALSE	B6Q8hE	0.021	0.98	CKD	TRUE	reported	0.0028	3.429e-06	TRUE	reported	M34419	2	TRUE	0.00266389	20.898
rs11729831	T	G	T	G	0.004	-0.038	0.6133	0.577	FALSE	FALSE	FALSE	pNeP5e	0.015	0.0129999	CKD	TRUE	reported	0.0009	8.61e-06	TRUE	reported	M00054	2	TRUE	0.00251832	19.7531
rs11730219	T	C	T	C	-0.0078	-0.015	0.495	0.5	FALSE	FALSE	FALSE	f5eMLm	0.015	0.32	CKD	TRUE	reported	0.0017	3.423e-06	TRUE	reported	M36552	2	TRUE	0.00268346	21.0519
rs11731100	A	T	A	T	-0.0116	-0.0061	0.3502	0.389	FALSE	TRUE	FALSE	nXDiMx	0.016	0.709999	CKD	TRUE	reported	0.0016	9.972e-13	TRUE	reported	M01604	2	TRUE	0.00667328	52.5625
rs11731117	A	G	A	G	0.0081	-0.04	0.5958	0.578	FALSE	FALSE	FALSE	Cj1siz	0.015	0.00850002	CKD	TRUE	reported	0.0018	4.324e-06	TRUE	reported	M01645	2	TRUE	0.00258151	20.25
rs11731427	C	G	C	G	0.0169	-0.016	0.9058	0.952	FALSE	TRUE	FALSE	k6iSJ3	0.027	0.56	CKD	TRUE	reported	0.0035	1.69e-06	TRUE	reported	M35675	2	TRUE	0.00297109	23.3151
rs1173242	T	C	T	C	-0.0163	-0.011	0.7205	0.717	FALSE	FALSE	FALSE	nXzBuz	0.017	0.52	CKD	TRUE	reported	0.0036	5.11e-06	TRUE	reported	M34481	2	TRUE	0.00261339	20.5008
rs11734001	T	C	T	C	-0.0256	0.018	0.5271	0.527	FALSE	FALSE	FALSE	ls17BF	0.015	0.24	CKD	TRUE	reported	0.0054	1.772e-06	TRUE	reported	M18394	2	TRUE	0.0028643	22.4746
rs11734331	A	G	A	G	-0.0119	-0.022	0.3779	0.403	FALSE	FALSE	FALSE	5WD7XV	0.016	0.16	CKD	TRUE	reported	0.0027	7.813e-06	TRUE	reported	M12768	2	TRUE	0.00247663	19.4252
rs11734565	T	C	T	C	0.0248	0.039	0.0402	0.051	FALSE	FALSE	FALSE	QKWSYo	0.038	0.32	CKD	TRUE	reported	0.0056	9.288e-06	TRUE	reported	M12035	2	TRUE	0.00250041	19.6122
rs11736580	T	C	T	C	-0.0332	-0.024	0.7281	0.723	FALSE	FALSE	FALSE	TZ3JLj	0.017	0.15	CKD	TRUE	reported	0.0064	2.188e-07	TRUE	reported	M32586	2	TRUE	0.00342765	26.9102
rs11737601	A	G	A	G	0.0104	-0.026	0.6847	0.708	FALSE	FALSE	FALSE	nXDiMx	0.017	0.12	CKD	TRUE	reported	0.0016	1.335e-10	TRUE	reported	M01604	2	TRUE	0.00537105	42.25
rs11741189	T	C	T	C	-0.0087	-0.0068	0.177	0.207	FALSE	FALSE	FALSE	nXDiMx	0.02	0.73	CKD	TRUE	reported	0.0017	3.781e-07	TRUE	reported	M01604	2	TRUE	0.00333626	26.1903
rs11741189	T	C	T	C	-0.0086	-0.0068	0.1763	0.207	FALSE	FALSE	FALSE	FuA9ms	0.02	0.73	CKD	TRUE	reported	0.0017	8.971e-07	TRUE	reported	M32675	2	TRUE	0.00326026	25.5917
rs11743823	T	C	T	C	0.0545	0.013	0.2041	0.228	FALSE	FALSE	FALSE	vLdkcL	0.019	0.5	CKD	TRUE	reported	0.0114	1.64e-06	TRUE	reported	M34535	2	TRUE	0.00291265	22.8551
rs11745804	T	G	T	G	-0.0079	-0.028	0.2292	0.177	FALSE	FALSE	FALSE	nJ5FtP	0.018	0.12	CKD	TRUE	reported	0.0018	8.79e-06	TRUE	reported	M36808	2	TRUE	0.00245591	19.2623
rs11747325	T	C	T	C	-0.0228	0.0004	0.2853	0.252	FALSE	FALSE	FALSE	8L5SdF	0.017	0.98	CKD	TRUE	reported	0.0051	6.45e-06	TRUE	reported	M16634	2	TRUE	0.00254796	19.9862
rs11747400	A	T	A	T	0.2269	0.0029	0.0366	0.062	FALSE	TRUE	FALSE	X2DQhS	0.051	0.95	CKD	TRUE	reported	0.0461	8.779e-07	TRUE	reported	M33610	2	TRUE	0.00308671	24.2252
rs11749272	T	C	T	C	0.0235	0.015	0.3113	0.362	FALSE	FALSE	FALSE	utzuJY	0.016	0.36	CKD	TRUE	reported	0.0052	6.358e-06	TRUE	reported	M33009	2	TRUE	0.00260356	20.4234
rs11749983	T	C	T	C	0.0162	-0.015	0.3334	0.344	FALSE	FALSE	FALSE	YeUoGq	0.016	0.34	CKD	TRUE	reported	0.0037	8.961e-06	TRUE	reported	M38178	2	TRUE	0.00244419	19.1702
rs11751412	T	G	T	G	-0.0508	-0.045	0.7454	0.655	FALSE	FALSE	FALSE	UZ3Xhx	0.019	0.017	CKD	TRUE	reported	0.0114	8.255e-06	TRUE	reported	M34420	2	TRUE	0.00253156	19.8572
rs11752994	T	C	T	C	0.0927	0.029	0.0666	0.031	FALSE	FALSE	FALSE	cubZ3e	0.048	0.55	CKD	TRUE	reported	0.0191	1.257e-06	TRUE	reported	M34878	2	TRUE	0.00300164	23.5555
rs11753326	T	C	T	C	0.0112	0.044	0.9099	0.924	FALSE	FALSE	FALSE	FuA9ms	0.026	0.0879995	CKD	TRUE	reported	0.0025	9.631e-06	TRUE	reported	M32675	2	TRUE	0.00255867	20.0704
rs11753418	A	G	A	G	-0.3374	-0.07	0.0208	0.071	FALSE	FALSE	FALSE	irFjSc	0.047	0.14	CKD	TRUE	reported	0.0741	5.318e-06	TRUE	reported	M33178	2	TRUE	0.00264287	20.7326
rs11753995	A	G	A	G	-0.0229	-0.0004	0.1568	0.168	FALSE	FALSE	FALSE	QbmouZ	0.02	0.98	CKD	TRUE	reported	0.0042	7.242e-08	TRUE	reported	M32328	2	TRUE	0.00378527	29.7285
rs11754288	A	G	A	G	0.0434	-0.012	0.4387	0.442	FALSE	FALSE	FALSE	eT3z3i	0.015	0.42	CKD	TRUE	reported	0.0062	1.878e-12	TRUE	reported	M32786	2	TRUE	0.0062238	49
rs11754288	A	G	A	G	0.0488	-0.012	0.4322	0.442	FALSE	FALSE	FALSE	QCKCHu	0.015	0.42	CKD	TRUE	reported	0.0077	2.246e-10	TRUE	reported	M31787	2	TRUE	0.00510747	40.166
rs11758777	T	C	T	C	0.0184	-0.019	0.7686	0.715	FALSE	FALSE	FALSE	1i1U9F	0.018	0.29	CKD	TRUE	reported	0.0041	7.668e-06	TRUE	reported	M31555	2	TRUE	0.00256757	20.1404
rs11758990	A	C	A	C	-0.0147	0.026	0.8954	0.894	FALSE	FALSE	FALSE	ERt7m3	0.024	0.27	CKD	TRUE	reported	0.0033	7.349e-06	TRUE	reported	M32492	2	TRUE	0.00252975	19.843
rs11760350	A	G	A	G	-0.0075	-0.0033	0.1238	0.173	FALSE	FALSE	FALSE	ajCKBN	0.022	0.88	CKD	TRUE	reported	0.0017	7.77e-06	TRUE	reported	M01302	2	TRUE	0.00248151	19.4637
rs11760565	T	C	T	C	-0.0356	0.046	0.1482	0.137	FALSE	FALSE	FALSE	t3MbGQ	0.021	0.0259998	CKD	TRUE	reported	0.008	8.13e-06	TRUE	reported	M36009	2	TRUE	0.0025246	19.8025
rs11761528	T	C	T	C	-0.0696	0.017	0.074	0.034	FALSE	FALSE	FALSE	GMAxoT	0.028	0.56	CKD	TRUE	reported	0.012	6.269e-09	TRUE	reported	M37202	2	TRUE	0.00428118	33.64
rs11761528	T	C	T	C	-0.0675	0.017	0.0736	0.034	FALSE	FALSE	FALSE	sXCuk4	0.028	0.56	CKD	TRUE	reported	0.009	6.701e-14	TRUE	reported	M32425	2	TRUE	0.0071381	56.25
rs11762932	A	G	A	G	0.0363	0.018	0.7833	0.774	FALSE	FALSE	FALSE	1g1QO9	0.018	0.3	CKD	TRUE	reported	0.0059	6.253e-10	TRUE	reported	M33415	2	TRUE	0.00481487	37.8538
rs1176413	T	C	T	C	-0.1032	0.022	0.1873	0.056	FALSE	FALSE	FALSE	hEOCXg	0.02	0.25	CKD	TRUE	reported	0.0219	2.545e-06	TRUE	reported	M00553	2	TRUE	0.00283016	22.206
rs11768283	A	G	A	G	0.05	0.0069	0.0589	0.071	FALSE	FALSE	FALSE	1g1QO9	0.034	0.84	CKD	TRUE	reported	0.011	5.899e-06	TRUE	reported	M33415	2	TRUE	0.00263379	20.6612
rs11772501	T	C	T	C	0.1134	0.0043	0.1441	0.153	FALSE	FALSE	FALSE	JdWFdM	0.021	0.83	CKD	TRUE	reported	0.0252	6.923e-06	TRUE	reported	M34365	2	TRUE	0.00258151	20.25
rs11772826	A	G	A	G	0.009	0.024	0.323	0.381	FALSE	FALSE	FALSE	4TlH8p	0.018	0.18	CKD	TRUE	reported	0.002	6.795e-06	TRUE	reported	M32729	2	TRUE	0.00258151	20.25
rs11772826	A	G	A	G	0.01	0.024	0.323	0.381	FALSE	FALSE	FALSE	484Pz1	0.018	0.18	CKD	TRUE	reported	0.002	5.733e-07	TRUE	reported	M33389	2	TRUE	0.00318512	25
rs11773215	A	G	A	G	0.0974	0.0085	0.2525	0.245	FALSE	FALSE	FALSE	UBgeGg	0.017	0.62	CKD	TRUE	reported	0.0219	8.623e-06	TRUE	reported	M21151	2	TRUE	0.00252176	19.7802
rs11773405	T	C	T	C	-0.0169	0.01	0.7497	0.752	FALSE	FALSE	FALSE	vOJQBw	0.018	0.56	CKD	TRUE	reported	0.0037	5.304e-06	TRUE	reported	M33822	2	TRUE	0.00265941	20.8627
rs11773897	T	G	T	G	0.0276	0.0086	0.4957	0.518	FALSE	FALSE	FALSE	HYuEMW	0.015	0.58	CKD	TRUE	reported	0.0062	7.513e-06	TRUE	reported	M36131	2	TRUE	0.00252643	19.8169
rs11776015	T	C	T	C	0.0125	-0.013	0.8309	0.783	FALSE	FALSE	FALSE	oe4dM5	0.02	0.54	CKD	TRUE	reported	0.0027	3.517e-06	TRUE	reported	M22649	2	TRUE	0.00273197	21.4335
rs11776902	A	G	A	G	-0.0091	0.0035	0.6567	0.637	FALSE	FALSE	FALSE	0Gvufz	0.016	0.83	CKD	TRUE	reported	0.0019	3.214e-06	TRUE	reported	M22177	2	TRUE	0.00292331	22.9391
rs11776904	C	G	C	G	0.0214	0.0024	0.1522	0.154	FALSE	TRUE	FALSE	A3x8jl	0.021	0.91	CKD	TRUE	reported	0.0048	7.47e-06	TRUE	reported	M02734	2	TRUE	0.00253404	19.8767
rs11778205	A	G	A	G	-0.0227	-0.0081	0.6564	0.662	FALSE	FALSE	FALSE	rR9Ki2	0.016	0.62	CKD	TRUE	reported	0.0051	8.924e-06	TRUE	reported	M33507	2	TRUE	0.00252571	19.8112
rs11778288	A	G	A	G	0.008	0.0056	0.3156	0.345	FALSE	FALSE	FALSE	ozbLNi	0.016	0.73	CKD	TRUE	reported	0.0017	5.027e-06	TRUE	reported	M32740	2	TRUE	0.00282245	22.1453
rs11778747	T	C	T	C	-0.0194	0.026	0.2583	0.288	FALSE	FALSE	FALSE	oZOoEq	0.018	0.13	CKD	TRUE	reported	0.0043	5.246e-06	TRUE	reported	M34283	2	TRUE	0.00259483	20.3548
rs11778877	T	C	T	C	-0.063	0.0006	0.9184	0.954	FALSE	FALSE	FALSE	93rZxK	0.027	0.98	CKD	TRUE	reported	0.0141	8.412e-06	TRUE	reported	M34344	2	TRUE	0.00254511	19.9638
rs11779285	A	T	A	T	0.0231	-0.01	0.3845	0.336	FALSE	TRUE	FALSE	JcmBtc	0.017	0.54	CKD	TRUE	reported	0.0051	6.499e-06	TRUE	reported	M32553	2	TRUE	0.00261528	20.5156
rs11780215	A	G	A	G	0.0157	-0.0077	0.8469	0.823	FALSE	FALSE	FALSE	Z0Kb5v	0.02	0.69	CKD	TRUE	reported	0.0034	3.669e-06	TRUE	reported	M35439	2	TRUE	0.00271788	21.3227
rs11780588	T	G	T	G	0.0114	-0.043	0.9029	0.876	FALSE	FALSE	FALSE	HRvBiT	0.024	0.0739997	CKD	TRUE	reported	0.0026	9.162e-06	TRUE	reported	M33380	2	TRUE	0.00245114	19.2249
rs11780703	T	C	T	C	-0.0127	0.025	0.7557	0.754	FALSE	FALSE	FALSE	4KPpps	0.018	0.15	CKD	TRUE	reported	0.0026	9.892e-07	TRUE	reported	M01356	2	TRUE	0.00304025	23.8595
rs11781043	T	C	T	C	-0.0187	-0.0024	0.6731	0.695	FALSE	FALSE	FALSE	QAVm3d	0.018	0.9	CKD	TRUE	reported	0.0042	8.808e-06	TRUE	reported	M02342	2	TRUE	0.0025273	19.8237
rs11782386	T	C	T	C	-0.0137	-0.001	0.1092	0.036	FALSE	FALSE	FALSE	rC9F7R	0.025	0.97	CKD	TRUE	reported	0.0027	3.094e-07	TRUE	reported	M37506	2	TRUE	0.00327988	25.7462
rs11782826	T	C	T	C	-0.0579	0.0086	0.1295	0.164	FALSE	FALSE	FALSE	Q4tODS	0.021	0.68	CKD	TRUE	reported	0.0131	9.76e-06	TRUE	reported	M33353	2	TRUE	0.00249059	19.5351
rs11783678	C	G	C	G	-0.0916	0.0098	0.8364	0.885	FALSE	TRUE	FALSE	pY6Ri3	0.021	0.649999	CKD	TRUE	reported	0.0201	5.451e-06	TRUE	reported	M33203	2	TRUE	0.00264739	20.7682
rs11784679	T	G	T	G	-0.0116	0.007	0.7763	0.761	FALSE	FALSE	FALSE	tXcZjI	0.02	0.73	CKD	TRUE	reported	0.0025	3.615e-06	TRUE	reported	M01898	2	TRUE	0.00274419	21.5296
rs11786174	A	C	A	C	-0.0519	-0.017	0.1501	0.159	FALSE	FALSE	FALSE	vaLH4u	0.025	0.51	CKD	TRUE	reported	0.0112	3.614e-06	TRUE	reported	M36468	2	TRUE	0.00273703	21.4733
rs11786713	C	G	C	G	-0.0094	-0.024	0.6543	0.669	FALSE	TRUE	FALSE	484Pz1	0.016	0.15	CKD	TRUE	reported	0.0019	4.261e-07	TRUE	reported	M33389	2	TRUE	0.00311862	24.4765
rs11787088	A	G	A	G	0.0221	0.049	0.0475	0.027	FALSE	FALSE	FALSE	4xK1mb	0.033	0.15	CKD	TRUE	reported	0.0046	1.634e-06	TRUE	reported	M19934	2	TRUE	0.00294144	23.0818
rs11787684	T	C	T	C	-0.0084	-0.022	0.7863	0.82	FALSE	FALSE	FALSE	ZdTGpo	0.019	0.24	CKD	TRUE	reported	0.0018	3.518e-06	TRUE	reported	M20489	2	TRUE	0.00277573	21.7778
rs11788042	A	G	A	G	0.0163	0.0077	0.2425	0.301	FALSE	FALSE	FALSE	weM0d0	0.017	0.66	CKD	TRUE	reported	0.0034	1.938e-06	TRUE	reported	M21044	2	TRUE	0.00292897	22.9836
rs11791164	T	G	T	G	0.0196	-0.0002	0.0803	0.074	FALSE	FALSE	FALSE	MYinFQ	0.027	0.99	CKD	TRUE	reported	0.0043	4.345e-06	TRUE	reported	M01361	2	TRUE	0.00264847	20.7766
rs11792920	A	G	A	G	-0.4893	0.014	0.1274	0.119	FALSE	FALSE	FALSE	dioPLM	0.022	0.53	CKD	TRUE	reported	0.1084	6.39e-06	TRUE	reported	M36097	2	TRUE	0.00259737	20.3747
rs1179368	T	C	T	C	-0.0533	-0.048	0.9551	0.951	FALSE	FALSE	FALSE	bFIxOs	0.037	0.2	CKD	TRUE	reported	0.0096	2.835e-08	TRUE	reported	M32412	2	TRUE	0.00392442	30.8256
rs1179636	A	C	A	C	-0.0045	-0.022	0.5356	0.518	FALSE	FALSE	FALSE	pNeP5e	0.016	0.16	CKD	TRUE	reported	0.001	1.825e-06	TRUE	reported	M00054	2	TRUE	0.00258151	20.25
rs1179979	A	G	A	G	-0.0128	0.0054	0.9214	0.923	FALSE	FALSE	FALSE	GLezLN	0.029	0.85	CKD	TRUE	reported	0.0026	9.489e-07	TRUE	reported	M01301	2	TRUE	0.00308817	24.2367
rs11801253	A	G	A	G	-0.0094	-0.025	0.5459	0.527	FALSE	FALSE	FALSE	oZOoEq	0.016	0.12	CKD	TRUE	reported	0.0019	5.677e-07	TRUE	reported	M34283	2	TRUE	0.00311862	24.4765
rs11802105	A	G	A	G	-0.0094	-0.033	0.5682	0.576	FALSE	FALSE	FALSE	BSn46e	0.015	0.0280001	CKD	TRUE	reported	0.0019	6.795e-07	TRUE	reported	M34912	2	TRUE	0.00311862	24.4765
rs11802417	T	C	T	C	-0.0041	0.011	0.5816	0.584	FALSE	FALSE	FALSE	pNeP5e	0.015	0.49	CKD	TRUE	reported	0.0009	4.469e-06	TRUE	reported	M00054	2	TRUE	0.00264547	20.7531
rs11802885	A	T	A	T	0.0098	-0.013	0.3634	0.415	FALSE	TRUE	FALSE	tXcZjI	0.016	0.42	CKD	TRUE	reported	0.0018	2.327e-08	TRUE	reported	M01898	2	TRUE	0.0037743	29.642
rs11803189	T	C	T	C	0.0164	0.0031	0.8545	0.883	FALSE	FALSE	FALSE	1p4iLr	0.022	0.89	CKD	TRUE	reported	0.0035	3.957e-06	TRUE	reported	M32709	2	TRUE	0.00279837	21.9559
rs11803192	T	C	T	C	0.1002	-0.016	0.9061	0.951	FALSE	FALSE	FALSE	pCQAyM	0.027	0.56	CKD	TRUE	reported	0.0172	6.104e-09	TRUE	reported	M17799	2	TRUE	0.00431887	33.9374
rs11804149	T	C	T	C	0.0041	0.0082	0.4678	0.594	FALSE	FALSE	FALSE	pNeP5e	0.015	0.59	CKD	TRUE	reported	0.0009	4.612e-06	TRUE	reported	M00054	2	TRUE	0.00264547	20.7531
rs11806477	T	C	T	C	0.0083	-0.018	0.3749	0.367	FALSE	FALSE	FALSE	G0EGIv	0.016	0.24	CKD	TRUE	reported	0.0018	6.101e-06	TRUE	reported	M33515	2	TRUE	0.00271021	21.2623
rs11807	T	C	T	C	-0.0123	0.003	0.7967	0.805	FALSE	FALSE	FALSE	9xwEwx	0.019	0.88	CKD	TRUE	reported	0.0026	2.415e-06	TRUE	reported	M32654	2	TRUE	0.00285229	22.3802
rs11811387	A	T	A	T	0.016	-0.012	0.8227	0.835	FALSE	TRUE	FALSE	J7bcxn	0.019	0.55	CKD	TRUE	reported	0.0036	7.038e-06	TRUE	reported	M34244	2	TRUE	0.00251832	19.7531
rs11813145	A	G	A	G	0.0076	-0.017	0.3414	0.332	FALSE	FALSE	FALSE	Gjs5IK	0.016	0.3	CKD	TRUE	reported	0.0017	5.867e-06	TRUE	reported	M00063	2	TRUE	0.00254796	19.9862
rs11813961	A	G	A	G	-0.0119	-0.0015	0.0801	0.067	FALSE	FALSE	FALSE	diodhN	0.028	0.96	CKD	TRUE	reported	0.0027	9.124e-06	TRUE	reported	M33132	2	TRUE	0.00247663	19.4252
rs11814841	T	C	T	C	-0.1595	0.023	0.9778	0.961	FALSE	FALSE	FALSE	LAsmbg	0.039	0.55	CKD	TRUE	reported	0.0339	2.481e-06	TRUE	reported	M35451	2	TRUE	0.00282141	22.1372
rs11815032	T	C	T	C	0.1134	0.087	0.0578	0.058	FALSE	FALSE	FALSE	pY6Ri3	0.034	0.0109999	CKD	TRUE	reported	0.0252	6.972e-06	TRUE	reported	M33203	2	TRUE	0.00258151	20.25
rs11815675	A	G	A	G	-0.0124	0.0076	0.1429	0.183	FALSE	FALSE	FALSE	ERt7m3	0.022	0.73	CKD	TRUE	reported	0.0026	1.933e-06	TRUE	reported	M32492	2	TRUE	0.00289873	22.7456
rs1181723	A	G	A	G	0.0116	0.0082	0.2086	0.181	FALSE	FALSE	FALSE	77K4ys	0.019	0.66	CKD	TRUE	reported	0.0026	5.629e-06	TRUE	reported	M00584	2	TRUE	0.00253768	19.9053
rs11822822	A	G	A	G	0.0084	-0.0063	0.7848	0.752	FALSE	FALSE	FALSE	8SLyRW	0.018	0.73	CKD	TRUE	reported	0.0018	4.303e-06	TRUE	reported	M35270	2	TRUE	0.00277573	21.7778
rs11822948	T	C	T	C	0.0477	-0.022	0.8079	0.779	FALSE	FALSE	FALSE	hXDGQ7	0.019	0.25	CKD	TRUE	reported	0.0105	5.692e-06	TRUE	reported	M34499	2	TRUE	0.00263078	20.6376
rs11824477	T	C	T	C	0.0951	-0.015	0.5787	0.625	FALSE	FALSE	FALSE	3LRFY4	0.017	0.37	CKD	TRUE	reported	0.0215	9.593e-06	TRUE	reported	M18281	2	TRUE	0.00249443	19.5652
rs11825181	A	G	A	G	0.0761	0.034	0.0766	0.009	FALSE	FALSE	FALSE	uONQEG	0.03	0.25	CKD	TRUE	reported	0.0114	2.934e-11	TRUE	reported	M27447	2	TRUE	0.00566323	44.5615
rs11830144	T	G	T	G	0.088	-0.053	0.0928	0.071	FALSE	FALSE	FALSE	8p9cXR	0.03	0.0729995	CKD	TRUE	reported	0.0185	2.002e-06	TRUE	reported	M33609	2	TRUE	0.00288363	22.6267
rs11834359	A	C	A	C	0.0349	0.011	0.807	0.831	FALSE	FALSE	FALSE	s7Kiij	0.02	0.59	CKD	TRUE	reported	0.005	2.646e-12	TRUE	reported	M32855	2	TRUE	0.00618851	48.7204
rs11837423	A	G	A	G	0.0385	0.035	0.088	0.035	FALSE	FALSE	FALSE	cNls62	0.029	0.23	CKD	TRUE	reported	0.008	1.519e-06	TRUE	reported	M01110	2	TRUE	0.00295141	23.1602
rs11842833	A	G	A	G	0.2985	0.0069	0.9424	0.815	FALSE	FALSE	FALSE	rS3QAF	0.03	0.82	CKD	TRUE	reported	0.0647	3.971e-06	TRUE	reported	M34109	2	TRUE	0.00271313	21.2853
rs11843600	A	G	A	G	-0.0082	-0.0027	0.5105	0.5	FALSE	FALSE	FALSE	jb2iPL	0.015	0.86	CKD	TRUE	reported	0.0018	2.853e-06	TRUE	reported	M34359	2	TRUE	0.00264547	20.7531
rs11847947	T	C	T	C	-0.0217	0.017	0.3031	0.258	FALSE	FALSE	FALSE	IbGBrp	0.017	0.29	CKD	TRUE	reported	0.0045	1.535e-06	TRUE	reported	M15749	2	TRUE	0.00296331	23.2538
rs11848063	A	G	A	G	0.0087	-0.022	0.5861	0.522	FALSE	FALSE	FALSE	tXcZjI	0.016	0.17	CKD	TRUE	reported	0.0018	7.138e-07	TRUE	reported	M01898	2	TRUE	0.00297694	23.3611
rs11848784	A	T	A	T	-0.0161	-0.0015	0.2102	0.213	FALSE	TRUE	FALSE	4hMNtb	0.019	0.94	CKD	TRUE	reported	0.0035	3.164e-06	TRUE	reported	M33163	2	TRUE	0.0026972	21.16
rs11852566	T	C	T	C	-0.0253	0.027	0.1197	0.07	FALSE	FALSE	FALSE	HaAGll	0.025	0.28	CKD	TRUE	reported	0.0057	7.905e-06	TRUE	reported	M36754	2	TRUE	0.00251171	19.7011
rs1185260	A	G	A	G	-0.0191	-0.0027	0.1225	0.124	FALSE	FALSE	FALSE	zWsD8y	0.022	0.9	CKD	TRUE	reported	0.0036	1.143e-07	TRUE	reported	M12129	2	TRUE	0.00358487	28.1489
rs11852692	T	C	T	C	-0.0446	-0.066	0.934	0.925	FALSE	FALSE	FALSE	QxHn2R	0.03	0.0280001	CKD	TRUE	reported	0.0099	6.41e-06	TRUE	reported	M32869	2	TRUE	0.00258729	20.2955
rs11853577	T	C	T	C	0.0076	-0.0024	0.6055	0.603	FALSE	FALSE	FALSE	ZdTGpo	0.016	0.88	CKD	TRUE	reported	0.0016	3.746e-06	TRUE	reported	M20489	2	TRUE	0.00287546	22.5625
rs11854497	A	G	A	G	0.0869	-0.021	0.0972	0.115	FALSE	FALSE	FALSE	GJUgvk	0.026	0.42	CKD	TRUE	reported	0.0192	6.161e-06	TRUE	reported	M18474	2	TRUE	0.0026114	20.4851
rs11854705	A	G	A	G	-0.0079	-0.0069	0.4635	0.369	FALSE	FALSE	FALSE	Z9vVel	0.015	0.649999	CKD	TRUE	reported	0.0017	4.572e-06	TRUE	reported	M19362	2	TRUE	0.00275252	21.5952
rs11855284	T	C	T	C	-0.0088	-0.036	0.8068	0.796	FALSE	FALSE	FALSE	hUmx0V	0.019	0.064	CKD	TRUE	reported	0.0018	1.931e-06	TRUE	reported	M27256	2	TRUE	0.00304556	23.9012
rs11856353	T	C	T	C	-0.0162	0.031	0.8796	0.908	FALSE	FALSE	FALSE	esBy5J	0.024	0.19	CKD	TRUE	reported	0.0035	2.873e-06	TRUE	reported	M16822	2	TRUE	0.00273072	21.4237
rs11857879	T	G	T	G	0.0112	-0.01	0.1952	0.226	FALSE	FALSE	FALSE	Cj1siz	0.022	0.64	CKD	TRUE	reported	0.0025	8.18e-06	TRUE	reported	M01645	2	TRUE	0.00255867	20.0704
rs1185800	T	C	T	C	-0.0408	-0.0064	0.8867	0.895	FALSE	FALSE	FALSE	t3MbGQ	0.023	0.780001	CKD	TRUE	reported	0.0086	2.279e-06	TRUE	reported	M36009	2	TRUE	0.00286845	22.5073
rs11858062	T	C	T	C	0.0213	0.072	0.9142	0.855	FALSE	FALSE	FALSE	zWsD8y	0.024	0.0032	CKD	TRUE	reported	0.0044	1.654e-06	TRUE	reported	M12129	2	TRUE	0.00298625	23.4344
rs1186055	A	C	A	C	-0.0344	-0.0006	0.2939	0.35	FALSE	FALSE	FALSE	bFIxOs	0.017	0.97	CKD	TRUE	reported	0.0043	1.299e-15	TRUE	reported	M32412	2	TRUE	0.00811359	64
rs11864324	T	G	T	G	0.0327	-0.0089	0.7671	0.811	FALSE	FALSE	FALSE	nitwQu	0.02	0.66	CKD	TRUE	reported	0.0074	9.394e-06	TRUE	reported	M25599	2	TRUE	0.00248955	19.5268
rs11865240	T	G	T	G	-0.0085	0.018	0.5259	0.536	FALSE	FALSE	FALSE	oZOoEq	0.015	0.24	CKD	TRUE	reported	0.0018	2.376e-06	TRUE	reported	M34283	2	TRUE	0.00284203	22.2994
rs11865472	A	G	A	G	-0.0146	-0.0043	0.506	0.531	FALSE	FALSE	FALSE	WdTngo	0.023	0.85	CKD	TRUE	reported	0.0027	6.708e-08	TRUE	reported	M22548	2	TRUE	0.00372331	29.2401
rs11866781	T	C	T	C	0.0075	-0.029	0.4199	0.46	FALSE	FALSE	FALSE	L4FHb2	0.016	0.0569994	CKD	TRUE	reported	0.0017	9.429e-06	TRUE	reported	M18369	2	TRUE	0.00248151	19.4637
rs11868948	A	G	A	G	-0.0042	-0.0026	0.6435	0.681	FALSE	FALSE	FALSE	Gci4YE	0.016	0.87	CKD	TRUE	reported	0.0009	4.628e-06	TRUE	reported	M00060	2	TRUE	0.00277573	21.7778
rs11869714	A	G	A	G	-0.0126	0.0009	0.7762	0.799	FALSE	FALSE	FALSE	zWsD8y	0.018	0.96	CKD	TRUE	reported	0.0027	4.245e-06	TRUE	reported	M12129	2	TRUE	0.00277573	21.7778
rs11871671	T	C	T	C	0.0537	0.0023	0.2673	0.292	FALSE	FALSE	FALSE	ubXrSi	0.018	0.9	CKD	TRUE	reported	0.0113	2.178e-06	TRUE	reported	M34339	2	TRUE	0.00287813	22.5835
rs11872932	A	T	A	T	0.0128	0.022	0.201	0.221	FALSE	TRUE	FALSE	cWt0ij	0.018	0.23	CKD	TRUE	reported	0.0027	1.486e-06	TRUE	reported	M01644	2	TRUE	0.0028643	22.4746
rs11872932	A	T	A	T	0.0202	0.022	0.1999	0.221	FALSE	TRUE	FALSE	qmmf2o	0.018	0.23	CKD	TRUE	reported	0.0045	6.605e-06	TRUE	reported	M19324	2	TRUE	0.00256881	20.1501
rs11873891	A	G	A	G	0.0085	0.025	0.6166	0.593	FALSE	FALSE	FALSE	dF83tZ	0.016	0.1	CKD	TRUE	reported	0.0018	3.34e-06	TRUE	reported	M32452	2	TRUE	0.00284203	22.2994
rs1187601	T	C	T	C	-0.0128	-0.045	0.1123	0.097	FALSE	FALSE	FALSE	cJH5hj	0.025	0.0700003	CKD	TRUE	reported	0.0026	1.146e-06	TRUE	reported	M35326	2	TRUE	0.00308817	24.2367
rs11879267	A	G	A	G	-0.0138	-0.0008	0.17	0.181	FALSE	FALSE	FALSE	hmLG7z	0.021	0.97	CKD	TRUE	reported	0.0026	8.697e-08	TRUE	reported	M32348	2	TRUE	0.00358775	28.1716
rs11880965	T	C	T	C	-0.0219	-0.016	0.7491	0.748	FALSE	FALSE	FALSE	uoOpP5	0.017	0.36	CKD	TRUE	reported	0.0045	1.281e-06	TRUE	reported	M22138	2	TRUE	0.00301802	23.6844
rs1188240	A	C	A	C	0.0721	0.011	0.5129	0.515	FALSE	FALSE	FALSE	ubXrSi	0.015	0.44	CKD	TRUE	reported	0.0154	2.934e-06	TRUE	reported	M34339	2	TRUE	0.00279374	21.9194
rs11883258	C	G	C	G	0.0208	0.012	0.3339	0.325	FALSE	TRUE	FALSE	G2cWF0	0.016	0.47	CKD	TRUE	reported	0.0043	1.049e-06	TRUE	reported	M33884	2	TRUE	0.0029817	23.3986
rs1188542	T	C	T	C	-0.0256	-0.0088	0.6033	0.603	FALSE	FALSE	FALSE	sQQEBu	0.016	0.58	CKD	TRUE	reported	0.0056	5.098e-06	TRUE	reported	M34106	2	TRUE	0.00266389	20.898
rs1188542	T	C	T	C	-0.0182	-0.0088	0.605	0.603	FALSE	FALSE	FALSE	yiSMyy	0.016	0.58	CKD	TRUE	reported	0.0041	7.965e-06	TRUE	reported	M33138	2	TRUE	0.0025122	19.7049
rs1188542	T	C	T	C	-0.0154	-0.0088	0.603	0.603	FALSE	FALSE	FALSE	3fYxIi	0.016	0.58	CKD	TRUE	reported	0.0033	3.204e-06	TRUE	reported	M34409	2	TRUE	0.00277573	21.7778
rs11885422	A	T	A	T	0.0084	-0.0001	0.2326	0.3	FALSE	TRUE	FALSE	J83cPs	0.018	1	CKD	TRUE	reported	0.0018	4.343e-06	TRUE	reported	M32518	2	TRUE	0.00277573	21.7778
rs11885653	T	C	T	C	-0.0084	-0.0012	0.485	0.447	FALSE	FALSE	FALSE	hmLG7z	0.015	0.94	CKD	TRUE	reported	0.0018	1.758e-06	TRUE	reported	M32348	2	TRUE	0.00277573	21.7778
rs11885739	A	T	A	T	0.0824	0.012	0.6877	0.641	FALSE	TRUE	FALSE	GOBlT1	0.018	0.51	CKD	TRUE	reported	0.018	4.69e-06	TRUE	reported	M34404	2	TRUE	0.00267128	20.956
rs1188774	T	C	T	C	-0.0222	-0.0081	0.0826	0.115	FALSE	FALSE	FALSE	zH0yt2	0.028	0.77	CKD	TRUE	reported	0.005	9.955e-06	TRUE	reported	M35240	2	TRUE	0.0025133	19.7136
rs1188835	T	C	T	C	-0.0155	0.0039	0.5436	0.548	FALSE	FALSE	FALSE	EM9bmz	0.015	0.8	CKD	TRUE	reported	0.0034	4.088e-06	TRUE	reported	M22189	2	TRUE	0.00264926	20.7829
rs11889985	T	C	T	C	0.0493	0.026	0.7004	0.659	FALSE	FALSE	FALSE	5HIt1M	0.017	0.12	CKD	TRUE	reported	0.0104	2.118e-06	TRUE	reported	M35320	2	TRUE	0.00286387	22.4712
rs11890704	T	C	T	C	-0.0257	0.025	0.9322	0.942	FALSE	FALSE	FALSE	CumRg6	0.03	0.39	CKD	TRUE	reported	0.0051	4.825e-07	TRUE	reported	M27278	2	TRUE	0.00323512	25.3937
rs11891974	A	G	A	G	-0.0183	0.0092	0.3109	0.385	FALSE	FALSE	FALSE	3n1dGy	0.017	0.59	CKD	TRUE	reported	0.0038	1.347e-06	TRUE	reported	M27722	2	TRUE	0.00295543	23.1918
rs11893311	A	G	A	G	0.2928	0.008	0.0187	0.085	FALSE	FALSE	FALSE	irFjSc	0.033	0.81	CKD	TRUE	reported	0.0654	7.702e-06	TRUE	reported	M33178	2	TRUE	0.00255533	20.0441
rs11893386	T	C	T	C	0.0172	0.012	0.9023	0.916	FALSE	FALSE	FALSE	Sl3CAI	0.026	0.64	CKD	TRUE	reported	0.0038	6.615e-06	TRUE	reported	M30805	2	TRUE	0.00261171	20.4875
rs11893991	A	G	A	G	0.0089	0.002	0.4228	0.469	FALSE	FALSE	FALSE	yly0pE	0.016	0.9	CKD	TRUE	reported	0.0018	8.888e-07	TRUE	reported	M32339	2	TRUE	0.00311495	24.4475
rs11895467	T	G	T	G	0.008	0.028	0.38	0.389	FALSE	FALSE	FALSE	IMLtmu	0.016	0.0710003	CKD	TRUE	reported	0.0018	9.71e-06	TRUE	reported	M32489	2	TRUE	0.00251832	19.7531
rs11895467	T	G	T	G	0.0094	0.028	0.3807	0.389	FALSE	FALSE	FALSE	QKWSYo	0.016	0.0710003	CKD	TRUE	reported	0.0018	8.425e-08	TRUE	reported	M12035	2	TRUE	0.00347353	27.2716
rs11896523	A	G	A	G	-0.0098	0.011	0.3492	0.375	FALSE	FALSE	FALSE	6PfRsc	0.016	0.51	CKD	TRUE	reported	0.0019	1.28e-07	TRUE	reported	M32644	2	TRUE	0.00338877	26.6039
rs11898021	T	C	T	C	0.0091	-0.0055	0.7118	0.79	FALSE	FALSE	FALSE	484Pz1	0.017	0.74	CKD	TRUE	reported	0.0019	1.057e-06	TRUE	reported	M33389	2	TRUE	0.00292331	22.9391
rs11905775	A	C	A	C	0.0111	0.015	0.1708	0.137	FALSE	FALSE	FALSE	5wT48Z	0.021	0.48	CKD	TRUE	reported	0.0024	3.959e-06	TRUE	reported	M21047	2	TRUE	0.00272652	21.3906
rs11905798	A	G	A	G	-0.0997	0.0017	0.0405	0.018	FALSE	FALSE	FALSE	quzcBN	0.039	0.96	CKD	TRUE	reported	0.0212	2.498e-06	TRUE	reported	M34469	2	TRUE	0.0028188	22.1166
rs11905915	A	G	A	G	-0.0166	-0.0015	0.5878	0.621	FALSE	FALSE	FALSE	4Z45eI	0.016	0.92	CKD	TRUE	reported	0.0035	1.917e-06	TRUE	reported	M32755	2	TRUE	0.00286685	22.4947
rs1190713	T	G	T	G	0.031	-0.029	0.94	0.916	FALSE	FALSE	FALSE	TCG7v5	0.036	0.41	CKD	TRUE	reported	0.007	9.486e-06	TRUE	reported	M38768	2	TRUE	0.00250041	19.6122
rs11912450	A	T	A	T	-0.0078	-0.029	0.1939	0.192	FALSE	TRUE	FALSE	HP6eQv	0.019	0.13	CKD	TRUE	reported	0.0018	8.581e-06	TRUE	reported	M12067	2	TRUE	0.00239428	18.7778
rs11915024	T	G	T	G	-0.0044	-0.0094	0.402	0.391	FALSE	FALSE	FALSE	deOkMl	0.015	0.54	CKD	TRUE	reported	0.0009	9.59e-07	TRUE	reported	M15500	2	TRUE	0.00304556	23.9012
rs11915489	T	C	T	C	0.0085	-0.028	0.7958	0.797	FALSE	FALSE	FALSE	hUmx0V	0.019	0.13	CKD	TRUE	reported	0.0018	1.866e-06	TRUE	reported	M27256	2	TRUE	0.00284203	22.2994
rs11915650	A	G	A	G	-0.0474	0.012	0.1557	0.164	FALSE	FALSE	FALSE	UsRC2Y	0.022	0.58	CKD	TRUE	reported	0.01	2.221e-06	TRUE	reported	M18254	2	TRUE	0.0028634	22.4676
rs119194	A	C	A	C	-0.0091	0.0087	0.2105	0.154	FALSE	FALSE	FALSE	8la4gv	0.018	0.630001	CKD	TRUE	reported	0.0018	4.326e-07	TRUE	reported	M33422	2	TRUE	0.00325606	25.5586
rs11919637	A	G	A	G	0.0195	-0.0022	0.7317	0.788	FALSE	FALSE	FALSE	FiWpYZ	0.017	0.9	CKD	TRUE	reported	0.0043	5.958e-06	TRUE	reported	M34761	2	TRUE	0.00262158	20.5652
rs11920551	A	G	A	G	0.0174	-0.0057	0.218	0.221	FALSE	FALSE	FALSE	CARCPK	0.019	0.760001	CKD	TRUE	reported	0.0033	1.634e-07	TRUE	reported	M35127	2	TRUE	0.0035408	27.8017
rs11921520	A	G	A	G	-0.0303	0.0009	0.1844	0.199	FALSE	FALSE	FALSE	J3QCKj	0.02	0.96	CKD	TRUE	reported	0.0066	4.992e-06	TRUE	reported	M36559	2	TRUE	0.00268658	21.0764
rs11921640	A	T	A	T	0.0113	0.014	0.8546	0.802	FALSE	TRUE	FALSE	ZdTGpo	0.021	0.52	CKD	TRUE	reported	0.0024	3.437e-06	TRUE	reported	M20489	2	TRUE	0.00282538	22.1684
rs1192325	A	G	A	G	-0.0419	0.018	0.9158	0.938	FALSE	FALSE	FALSE	FD4nnR	0.028	0.52	CKD	TRUE	reported	0.009	3.301e-06	TRUE	reported	M32836	2	TRUE	0.00276257	21.6742
rs11924406	T	C	T	C	-0.0692	-0.037	0.8796	0.898	FALSE	FALSE	FALSE	zxZPiR	0.025	0.14	CKD	TRUE	reported	0.0156	8.67e-06	TRUE	reported	M35322	2	TRUE	0.00250867	19.6772
rs1192458	A	G	A	G	0.034	-0.0017	0.6223	0.584	FALSE	FALSE	FALSE	zFYMEa	0.016	0.91	CKD	TRUE	reported	0.0071	1.891e-06	TRUE	reported	M36376	2	TRUE	0.00292241	22.932
rs1192521	A	T	A	T	-0.0163	-0.041	0.7755	0.746	FALSE	TRUE	FALSE	MUpN4p	0.021	0.0530005	CKD	TRUE	reported	0.0031	1.402e-07	TRUE	reported	M01493	2	TRUE	0.0035212	27.6472
rs11930385	T	C	T	C	-0.0043	0.014	0.4025	0.367	FALSE	FALSE	FALSE	deOkMl	0.015	0.35	CKD	TRUE	reported	0.0009	2.054e-06	TRUE	reported	M15500	2	TRUE	0.00290909	22.8272
rs11930490	A	G	A	G	-0.0076	-0.018	0.803	0.836	FALSE	FALSE	FALSE	vXchKK	0.018	0.32	CKD	TRUE	reported	0.0016	1.523e-06	TRUE	reported	M15506	2	TRUE	0.00287546	22.5625
rs11931868	A	T	A	T	0.0441	-0.0013	0.7962	0.779	FALSE	TRUE	FALSE	tUOoSJ	0.019	0.95	CKD	TRUE	reported	0.0099	7.788e-06	TRUE	reported	M36099	2	TRUE	0.00252975	19.843
rs11932470	A	G	A	G	0.0361	-0.04	0.4287	0.434	FALSE	FALSE	FALSE	CG5GRM	0.015	0.00819993	CKD	TRUE	reported	0.0076	2.418e-06	TRUE	reported	M35527	2	TRUE	0.00287546	22.5625
rs11933242	A	G	A	G	-0.0341	0.0091	0.3129	0.321	FALSE	FALSE	FALSE	b1M0tV	0.02	0.64	CKD	TRUE	reported	0.0075	5.314e-06	TRUE	reported	M31548	2	TRUE	0.00263519	20.6722
rs1193345	A	G	A	G	-0.0216	-0.037	0.9357	0.915	FALSE	FALSE	FALSE	RMuqoK	0.034	0.28	CKD	TRUE	reported	0.0045	1.434e-06	TRUE	reported	M00527	2	TRUE	0.00293614	23.04
rs11933479	T	G	T	G	-0.0082	-0.017	0.3025	0.305	FALSE	FALSE	FALSE	IMLtmu	0.016	0.3	CKD	TRUE	reported	0.0018	6.538e-06	TRUE	reported	M32489	2	TRUE	0.00264547	20.7531
rs11934095	A	G	A	G	-0.0082	-0.013	0.7176	0.717	FALSE	FALSE	FALSE	4xK1mb	0.017	0.43	CKD	TRUE	reported	0.0018	3.067e-06	TRUE	reported	M19934	2	TRUE	0.00264547	20.7531
rs11934821	A	G	A	G	0.0354	0.0007	0.8122	0.823	FALSE	FALSE	FALSE	eIBusu	0.019	0.97	CKD	TRUE	reported	0.0079	7.798e-06	TRUE	reported	M33633	2	TRUE	0.00255983	20.0795
rs11935679	A	G	A	G	-0.0155	-0.0037	0.202	0.181	FALSE	FALSE	FALSE	0Kz0mY	0.019	0.84	CKD	TRUE	reported	0.0034	6.795e-06	TRUE	reported	M16816	2	TRUE	0.00264926	20.7829
rs11937702	A	G	A	G	0.0157	0.042	0.1122	0.097	FALSE	FALSE	FALSE	QKWSYo	0.024	0.08	CKD	TRUE	reported	0.0033	2.387e-06	TRUE	reported	M12035	2	TRUE	0.00288462	22.6345
rs11938858	T	C	T	C	-0.0084	-0.028	0.3657	0.323	FALSE	FALSE	FALSE	rC9F7R	0.016	0.0700003	CKD	TRUE	reported	0.0018	1.588e-06	TRUE	reported	M37506	2	TRUE	0.00277573	21.7778
rs11940037	T	C	T	C	0.0121	0.009	0.8408	0.876	FALSE	FALSE	FALSE	XktKBl	0.021	0.67	CKD	TRUE	reported	0.0025	1.241e-06	TRUE	reported	M01336	2	TRUE	0.00298513	23.4256
rs11940037	T	C	T	C	0.0125	0.009	0.8408	0.876	FALSE	FALSE	FALSE	4vQ7Rg	0.021	0.67	CKD	TRUE	reported	0.0025	7.006e-07	TRUE	reported	M01358	2	TRUE	0.00318512	25
rs11940037	T	C	T	C	0.019	0.009	0.842	0.876	FALSE	FALSE	FALSE	39vLgR	0.021	0.67	CKD	TRUE	reported	0.0041	2.821e-06	TRUE	reported	M01121	2	TRUE	0.00273729	21.4753
rs11941943	A	G	A	G	-0.0202	0.015	0.2281	0.235	FALSE	FALSE	FALSE	K0wFFU	0.018	0.4	CKD	TRUE	reported	0.0043	2.817e-06	TRUE	reported	M33968	2	TRUE	0.00281264	22.0681
rs11943623	A	G	A	G	-0.0115	0.012	0.1709	0.154	FALSE	FALSE	FALSE	ATDZYf	0.02	0.56	CKD	TRUE	reported	0.0026	8.402e-06	TRUE	reported	M03141	2	TRUE	0.00249422	19.5636
rs11945259	T	C	T	C	-0.033	0.029	0.0592	0.062	FALSE	FALSE	FALSE	9pfFS7	0.031	0.36	CKD	TRUE	reported	0.0071	3.816e-06	TRUE	reported	M35433	2	TRUE	0.0027535	21.6029
rs11947369	T	C	T	C	-0.1138	-0.023	0.727	0.778	FALSE	FALSE	FALSE	wQYLqX	0.018	0.2	CKD	TRUE	reported	0.0253	7.073e-06	TRUE	reported	M34516	2	TRUE	0.00257925	20.2322
rs11947970	T	C	T	C	-0.0119	0.029	0.1515	0.164	FALSE	FALSE	FALSE	R4wHmG	0.02	0.15	CKD	TRUE	reported	0.0026	5.033e-06	TRUE	reported	M12774	2	TRUE	0.00267028	20.9482
rs11949031	A	G	A	G	0.0662	-0.0035	0.1629	0.173	FALSE	FALSE	FALSE	PrmqAL	0.025	0.89	CKD	TRUE	reported	0.0138	1.522e-06	TRUE	reported	M12261	2	TRUE	0.0029326	23.0122
rs11949991	C	G	C	G	0.0159	-0.015	0.8327	0.831	FALSE	TRUE	FALSE	ulfHqT	0.021	0.450001	CKD	TRUE	reported	0.0035	5.611e-06	TRUE	reported	M35253	2	TRUE	0.00263078	20.6376
rs11950562	A	C	A	C	0.0297	0	0.5264	0.535	FALSE	FALSE	FALSE	utzuJY	0.015	1	CKD	TRUE	reported	0.0046	6.745e-11	TRUE	reported	M33009	2	TRUE	0.00529981	41.6867
rs11950562	A	C	A	C	0.0362	0	0.5231	0.535	FALSE	FALSE	FALSE	h0Eg4y	0.015	1	CKD	TRUE	reported	0.0027	2.309e-41	TRUE	reported	M34407	2	TRUE	0.0224593	179.759
rs11951976	A	G	A	G	-0.0493	0.017	0.352	0.396	FALSE	FALSE	FALSE	TYtjpD	0.017	0.33	CKD	TRUE	reported	0.0106	3.147e-06	TRUE	reported	M32560	2	TRUE	0.00275711	21.6313
rs1195226	T	C	T	C	0.0154	-0.02	0.8642	0.823	FALSE	FALSE	FALSE	6rPIqV	0.022	0.37	CKD	TRUE	reported	0.0035	8.149e-06	TRUE	reported	M35718	2	TRUE	0.00246833	19.36
rs11952637	A	G	A	G	0.0043	0.018	0.4212	0.447	FALSE	FALSE	FALSE	Gci4YE	0.015	0.24	CKD	TRUE	reported	0.0009	4.313e-06	TRUE	reported	M00060	2	TRUE	0.00290909	22.8272
rs11954900	T	C	T	C	0.012	-0.0017	0.8579	0.863	FALSE	FALSE	FALSE	hmLG7z	0.021	0.94	CKD	TRUE	reported	0.0026	3.595e-06	TRUE	reported	M32348	2	TRUE	0.00271523	21.3018
rs1195892	T	C	T	C	-0.0188	-0.013	0.5662	0.567	FALSE	FALSE	FALSE	quzcBN	0.016	0.42	CKD	TRUE	reported	0.0042	6.155e-06	TRUE	reported	M34469	2	TRUE	0.00255433	20.0363
rs11965227	A	C	A	C	0.0965	0.018	0.3865	0.344	FALSE	FALSE	FALSE	JdWFdM	0.016	0.26	CKD	TRUE	reported	0.0187	2.53e-07	TRUE	reported	M34365	2	TRUE	0.00339209	26.63
rs11966463	A	C	A	C	-0.0504	0.015	0.9515	0.947	FALSE	FALSE	FALSE	utzuJY	0.033	0.66	CKD	TRUE	reported	0.0109	4.192e-06	TRUE	reported	M33009	2	TRUE	0.00272517	21.38
rs11966563	C	G	C	G	0.0305	0.033	0.8182	0.734	FALSE	TRUE	FALSE	645I3a	0.024	0.17	CKD	TRUE	reported	0.0063	1.305e-06	TRUE	reported	M34221	2	TRUE	0.00298669	23.4379
rs1196661	A	G	A	G	-0.0191	-0.058	0.8665	0.854	FALSE	FALSE	FALSE	qK6eqk	0.024	0.0140001	CKD	TRUE	reported	0.0042	5.886e-06	TRUE	reported	M32739	2	TRUE	0.00263629	20.6808
rs1196687	T	C	T	C	0.0078	-0.029	0.6211	0.588	FALSE	FALSE	FALSE	SiQShc	0.016	0.0580003	CKD	TRUE	reported	0.0017	5.818e-06	TRUE	reported	M15676	2	TRUE	0.00268346	21.0519
rs11978239	A	G	A	G	0.0145	-0.0079	0.7091	0.69	FALSE	FALSE	FALSE	1p4iLr	0.016	0.630001	CKD	TRUE	reported	0.0026	4.746e-08	TRUE	reported	M32709	2	TRUE	0.00395947	31.1021
rs11978728	A	T	A	T	-0.0089	-0.016	0.6876	0.683	FALSE	TRUE	FALSE	Cj1siz	0.016	0.33	CKD	TRUE	reported	0.0018	5.182e-07	TRUE	reported	M01645	2	TRUE	0.00311495	24.4475
rs11979077	A	G	A	G	-0.0091	0.0023	0.7762	0.686	FALSE	FALSE	FALSE	8SLyRW	0.018	0.9	CKD	TRUE	reported	0.0018	5.12e-07	TRUE	reported	M35270	2	TRUE	0.00325606	25.5586
rs11981478	T	C	T	C	-0.1844	0.034	0.0861	0.085	FALSE	FALSE	FALSE	mvMVWm	0.029	0.25	CKD	TRUE	reported	0.01	2.801e-75	TRUE	reported	M33973	2	TRUE	0.0416502	340.034
rs11982	A	G	A	G	0.0385	0.053	0.0691	0.075	FALSE	FALSE	FALSE	s7Kiij	0.029	0.0669993	CKD	TRUE	reported	0.0081	2.26e-06	TRUE	reported	M32855	2	TRUE	0.00287919	22.5918
rs11982782	A	T	A	T	-0.0169	-0.032	0.0817	0.058	FALSE	TRUE	FALSE	WxmRVL	0.029	0.26	CKD	TRUE	reported	0.0038	7.913e-06	TRUE	reported	M32315	2	TRUE	0.00252163	19.7791
rs11983172	A	G	A	G	-0.0326	-0.053	0.1593	0.167	FALSE	FALSE	FALSE	IbGBrp	0.022	0.015	CKD	TRUE	reported	0.0073	8.633e-06	TRUE	reported	M15749	2	TRUE	0.00254247	19.943
rs11987983	T	C	T	C	-0.0457	0.027	0.099	0.1	FALSE	FALSE	FALSE	DbXOHu	0.03	0.37	CKD	TRUE	reported	0.0102	7.164e-06	TRUE	reported	M01712	2	TRUE	0.00255912	20.0739
rs11988092	T	C	T	C	-0.0046	0.0027	0.6185	0.637	FALSE	FALSE	FALSE	Gci4YE	0.016	0.86	CKD	TRUE	reported	0.0009	3.287e-07	TRUE	reported	M00060	2	TRUE	0.00332778	26.1235
rs11988968	T	C	T	C	-0.0086	-0.011	0.7043	0.723	FALSE	FALSE	FALSE	k6iSJ3	0.017	0.52	CKD	TRUE	reported	0.0019	4.153e-06	TRUE	reported	M35675	2	TRUE	0.00261171	20.4875
rs11992435	A	G	A	G	0.0327	-0.049	0.9488	0.962	FALSE	FALSE	FALSE	v09Mdj	0.032	0.13	CKD	TRUE	reported	0.0072	6.383e-06	TRUE	reported	M01561	2	TRUE	0.00262941	20.6267
rs11993007	A	G	A	G	-0.0127	0.027	0.3167	0.363	FALSE	FALSE	FALSE	Ei9XC7	0.018	0.14	CKD	TRUE	reported	0.0028	5.239e-06	TRUE	reported	M02132	2	TRUE	0.00262254	20.5727
rs11999261	A	T	A	T	-0.0087	-0.044	0.0943	0.089	FALSE	TRUE	FALSE	Gci4YE	0.026	0.0980009	CKD	TRUE	reported	0.0017	6.559e-07	TRUE	reported	M00060	2	TRUE	0.00333626	26.1903
rs11999484	A	G	A	G	0.0384	-0.0072	0.8305	0.862	FALSE	FALSE	FALSE	BNaVCN	0.021	0.73	CKD	TRUE	reported	0.0085	6.469e-06	TRUE	reported	M33009	2	TRUE	0.00260174	20.4091
rs12005082	A	T	A	T	0.1232	0.013	0.1814	0.226	FALSE	TRUE	FALSE	ICWXUE	0.022	0.54	CKD	TRUE	reported	0.0265	3.354e-06	TRUE	reported	M01515	2	TRUE	0.00275488	21.6137
rs12005759	A	G	A	G	0.0909	0.017	0.4099	0.465	FALSE	FALSE	FALSE	JdWFdM	0.016	0.28	CKD	TRUE	reported	0.0197	4.024e-06	TRUE	reported	M34365	2	TRUE	0.00271385	21.291
rs12005871	A	T	A	T	0.5499	0.034	0.8885	0.845	FALSE	TRUE	FALSE	dioPLM	0.025	0.18	CKD	TRUE	reported	0.1218	6.394e-06	TRUE	reported	M36097	2	TRUE	0.00259845	20.3832
rs1201686	C	G	C	G	-0.0422	-0.045	0.0467	0.058	FALSE	TRUE	FALSE	vgBLHE	0.035	0.19	CKD	TRUE	reported	0.0088	1.598e-06	TRUE	reported	M32504	2	TRUE	0.0029306	22.9964
rs12021584	A	G	A	G	0.0311	0.021	0.3846	0.325	FALSE	FALSE	FALSE	VlAL53	0.016	0.2	CKD	TRUE	reported	0.0069	6.003e-06	TRUE	reported	M36098	2	TRUE	0.00258981	20.3153
rs12022877	A	G	A	G	-0.0403	0.021	0.8244	0.862	FALSE	FALSE	FALSE	CGxFkb	0.021	0.31	CKD	TRUE	reported	0.0087	4.172e-06	TRUE	reported	M35754	2	TRUE	0.00273497	21.4571
rs12026398	T	C	T	C	-0.0197	0.017	0.898	0.828	FALSE	FALSE	FALSE	L0wlkm	0.022	0.46	CKD	TRUE	reported	0.0043	4.102e-06	TRUE	reported	M21188	2	TRUE	0.00267549	20.9892
rs12026398	T	C	T	C	-0.0143	0.017	0.8948	0.828	FALSE	FALSE	FALSE	ERt7m3	0.022	0.46	CKD	TRUE	reported	0.0032	8.891e-06	TRUE	reported	M32492	2	TRUE	0.00254587	19.9697
rs12026398	T	C	T	C	-0.014	0.017	0.8893	0.828	FALSE	FALSE	FALSE	q7LfRz	0.022	0.46	CKD	TRUE	reported	0.0029	9.427e-07	TRUE	reported	M10642	2	TRUE	0.00296988	23.3056
rs12026640	A	C	A	C	-0.0392	-0.019	0.9001	0.902	FALSE	FALSE	FALSE	diBS9h	0.025	0.450001	CKD	TRUE	reported	0.0089	9.542e-06	TRUE	reported	M34533	2	TRUE	0.00247336	19.3996
rs12029258	A	C	A	C	0.0132	-0.016	0.1421	0.14	FALSE	FALSE	FALSE	dF83tZ	0.022	0.47	CKD	TRUE	reported	0.0028	1.57e-06	TRUE	reported	M32452	2	TRUE	0.00283251	22.2245
rs12037134	A	G	A	G	-0.0291	0.054	0.9401	0.938	FALSE	FALSE	FALSE	mDnKAj	0.031	0.0810009	CKD	TRUE	reported	0.0066	9.37e-06	TRUE	reported	M33892	2	TRUE	0.00247851	19.4401
rs12038241	A	G	A	G	0.0258	-0.0001	0.4301	0.443	FALSE	FALSE	FALSE	UKe4DV	0.015	0.99	CKD	TRUE	reported	0.0049	1.843e-07	TRUE	reported	M32757	2	TRUE	0.00353087	27.7234
rs12039115	T	C	T	C	-0.0088	0.028	0.1289	0.1	FALSE	FALSE	FALSE	vXchKK	0.023	0.23	CKD	TRUE	reported	0.0017	1.93e-07	TRUE	reported	M15506	2	TRUE	0.00341314	26.7958
rs12041762	T	C	T	C	-0.0075	0.018	0.2706	0.265	FALSE	FALSE	FALSE	2iOAKa	0.017	0.3	CKD	TRUE	reported	0.0017	7.845e-06	TRUE	reported	M33442	2	TRUE	0.00248151	19.4637
rs12042948	A	G	A	G	-0.0084	-0.013	0.8045	0.817	FALSE	FALSE	FALSE	SQ5Vri	0.019	0.5	CKD	TRUE	reported	0.0017	1.402e-06	TRUE	reported	M12593	2	TRUE	0.00311085	24.4152
rs12046325	A	C	A	C	-0.0493	-0.021	0.7637	0.761	FALSE	FALSE	FALSE	AIA63Y	0.018	0.24	CKD	TRUE	reported	0.0107	4.14e-06	TRUE	reported	M34329	2	TRUE	0.00270596	21.2288
rs12046664	A	G	A	G	0.0142	-0.0095	0.1454	0.186	FALSE	FALSE	FALSE	YiVnrO	0.021	0.66	CKD	TRUE	reported	0.0032	7.69e-06	TRUE	reported	M32393	2	TRUE	0.00251048	19.6914
rs12047385	T	C	T	C	0.298	-0.022	0.9679	0.942	FALSE	FALSE	FALSE	rS3QAF	0.035	0.53	CKD	TRUE	reported	0.0657	5.795e-06	TRUE	reported	M34109	2	TRUE	0.0026226	20.5732
rs12047618	T	G	T	G	0.0046	-0.0068	0.3271	0.323	FALSE	FALSE	FALSE	Gci4YE	0.016	0.67	CKD	TRUE	reported	0.0009	4.25e-07	TRUE	reported	M00060	2	TRUE	0.00332778	26.1235
rs12049480	T	G	T	G	0.0273	0.023	0.744	0.731	FALSE	FALSE	FALSE	3S9KLW	0.017	0.18	CKD	TRUE	reported	0.0057	1.806e-06	TRUE	reported	M35114	2	TRUE	0.00292331	22.9391
rs12049798	A	G	A	G	0.0132	0.01	0.1285	0.111	FALSE	FALSE	FALSE	cJH5hj	0.023	0.66	CKD	TRUE	reported	0.0025	1.993e-07	TRUE	reported	M35326	2	TRUE	0.00355054	27.8784
rs12050440	A	T	A	T	-0.044	-0.0023	0.656	0.621	FALSE	TRUE	FALSE	Q4tODS	0.016	0.88	CKD	TRUE	reported	0.0087	4.103e-07	TRUE	reported	M33353	2	TRUE	0.00325852	25.578
rs12050606	C	G	C	G	-0.0662	0.053	0.0791	0.07	FALSE	TRUE	FALSE	fgBEpG	0.028	0.061	CKD	TRUE	reported	0.0146	5.726e-06	TRUE	reported	M33885	2	TRUE	0.00262085	20.5594
rs12051514	A	G	A	G	0.1668	0.0075	0.0791	0.01	FALSE	FALSE	FALSE	JdWFdM	0.028	0.79	CKD	TRUE	reported	0.0344	1.243e-06	TRUE	reported	M34365	2	TRUE	0.00299601	23.5112
rs12051797	A	G	A	G	-0.0812	-0.017	0.923	0.946	FALSE	FALSE	FALSE	Q4tODS	0.029	0.56	CKD	TRUE	reported	0.0176	4.014e-06	TRUE	reported	M33353	2	TRUE	0.00271318	21.2856
rs12052015	C	G	C	G	-0.056	-0.0064	0.6242	0.665	FALSE	TRUE	FALSE	pY6Ri3	0.016	0.68	CKD	TRUE	reported	0.0125	7.299e-06	TRUE	reported	M33203	2	TRUE	0.00255867	20.0704
rs12052126	T	C	T	C	0.0389	0.0062	0.1205	0.162	FALSE	FALSE	FALSE	G8v1FH	0.035	0.86	CKD	TRUE	reported	0.0085	4.182e-06	TRUE	reported	M31453	2	TRUE	0.00266976	20.9441
rs1205497	A	G	A	G	-0.0205	-0.007	0.6371	0.685	FALSE	FALSE	FALSE	hNv8Su	0.016	0.66	CKD	TRUE	reported	0.0045	6.094e-06	TRUE	reported	M32578	2	TRUE	0.00264547	20.7531
rs12066643	T	C	T	C	-0.0482	-0.029	0.0891	0.08	FALSE	FALSE	FALSE	TyIeA4	0.03	0.32	CKD	TRUE	reported	0.0106	4.937e-06	TRUE	reported	M33801	2	TRUE	0.00263577	20.6768
rs12070179	T	C	T	C	-0.2041	-0.0039	0.951	0.964	FALSE	FALSE	FALSE	F8iEtx	0.031	0.9	CKD	TRUE	reported	0.0432	2.308e-06	TRUE	reported	M18497	2	TRUE	0.0028448	22.3213
rs12070845	A	G	A	G	0.0414	0.012	0.0702	0.07	FALSE	FALSE	FALSE	aIFM0S	0.029	0.69	CKD	TRUE	reported	0.0089	3.157e-06	TRUE	reported	M35678	2	TRUE	0.00275799	21.6382
rs12070861	T	C	T	C	-0.1619	-0.069	0.9323	0.937	FALSE	FALSE	FALSE	78LPFG	0.03	0.021	CKD	TRUE	reported	0.0338	1.699e-06	TRUE	reported	M34322	2	TRUE	0.00292388	22.9435
rs12071018	T	C	T	C	0.1843	0.0019	0.2889	0.327	FALSE	FALSE	FALSE	jvRocI	0.018	0.92	CKD	TRUE	reported	0.0387	1.962e-06	TRUE	reported	M34338	2	TRUE	0.0028903	22.6793
rs12071803	A	G	A	G	-0.0122	0.0039	0.3609	0.358	FALSE	FALSE	FALSE	YONgu2	0.016	0.81	CKD	TRUE	reported	0.0028	9.921e-06	TRUE	reported	M35193	2	TRUE	0.0024206	18.9847
rs12074764	T	C	T	C	-0.2212	-0.011	0.9521	0.942	FALSE	FALSE	FALSE	JdWFdM	0.035	0.75	CKD	TRUE	reported	0.0498	9.081e-06	TRUE	reported	M34365	2	TRUE	0.0025153	19.7293
rs12075728	T	G	T	G	-0.4196	-0.013	0.9442	NA	FALSE	FALSE	FALSE	ICWXUE	0.034	0.7	CKD	TRUE	reported	0.0922	5.394e-06	TRUE	reported	M01515	2	TRUE	0.00264017	20.7114
rs12079356	A	G	A	G	-0.0291	0.0092	0.7102	0.704	FALSE	FALSE	FALSE	w7HP1u	0.019	0.630001	CKD	TRUE	reported	0.0065	8.421e-06	TRUE	reported	M32379	2	TRUE	0.00255517	20.0428
rs12082398	T	C	T	C	0.0117	0.034	0.5855	0.6	FALSE	FALSE	FALSE	WizuMK	0.017	0.0439997	CKD	TRUE	reported	0.0024	9.332e-07	TRUE	reported	M15140	2	TRUE	0.00302833	23.7656
rs12083531	T	C	T	C	0.0527	0.021	0.2656	0.292	FALSE	FALSE	FALSE	UZ3Xhx	0.017	0.2	CKD	TRUE	reported	0.0117	6.82e-06	TRUE	reported	M34420	2	TRUE	0.0025864	20.2885
rs12083933	T	C	T	C	0.0274	0.0005	0.1261	0.128	FALSE	FALSE	FALSE	oMu641	0.023	0.98	CKD	TRUE	reported	0.006	4.495e-06	TRUE	reported	M34539	2	TRUE	0.00265836	20.8544
rs12086247	A	G	A	G	-0.0123	-0.0013	0.1209	0.137	FALSE	FALSE	FALSE	6PfRsc	0.023	0.96	CKD	TRUE	reported	0.0027	5.774e-06	TRUE	reported	M32644	2	TRUE	0.00264547	20.7531
rs12096170	A	G	A	G	0.0082	0.035	0.4016	0.431	FALSE	FALSE	FALSE	q0sUDx	0.016	0.025	CKD	TRUE	reported	0.0018	4.965e-06	TRUE	reported	M33477	2	TRUE	0.00264547	20.7531
rs12098538	T	C	T	C	0.0642	0.0013	0.0626	0.067	FALSE	FALSE	FALSE	e9Pu89	0.033	0.97	CKD	TRUE	reported	0.0124	2.209e-07	TRUE	reported	M36738	2	TRUE	0.00341438	26.8057
rs12100123	A	G	A	G	-0.0295	0.062	0.0425	0.023	FALSE	FALSE	FALSE	B7COsA	0.036	0.0860003	CKD	TRUE	reported	0.0065	5.234e-06	TRUE	reported	M19364	2	TRUE	0.00262571	20.5976
rs12100883	T	C	T	C	-0.0266	-0.035	0.1216	0.081	FALSE	FALSE	FALSE	8II1Gz	0.024	0.14	CKD	TRUE	reported	0.006	9.11e-06	TRUE	reported	M33957	2	TRUE	0.00250578	19.6544
rs12104496	A	T	A	T	-0.0395	0.033	0.1572	0.18	FALSE	TRUE	FALSE	FRl3pj	0.021	0.12	CKD	TRUE	reported	0.0084	2.698e-06	TRUE	reported	M18494	2	TRUE	0.00281826	22.1124
rs12104569	T	C	T	C	0.2036	-0.0063	0.0335	0.089	FALSE	FALSE	FALSE	ZEgAvE	0.029	0.83	CKD	TRUE	reported	0.0459	9.247e-06	TRUE	reported	M33190	2	TRUE	0.00250848	19.6757
rs12104774	T	G	T	G	-0.0178	0.027	0.0562	0.076	FALSE	FALSE	FALSE	diodhN	0.031	0.38	CKD	TRUE	reported	0.0033	5.71e-08	TRUE	reported	M33132	2	TRUE	0.00370486	29.0946
rs12105001	A	G	A	G	-0.0131	0.017	0.0487	0.08	FALSE	FALSE	FALSE	vXchKK	0.035	0.62	CKD	TRUE	reported	0.0029	7.549e-06	TRUE	reported	M15506	2	TRUE	0.00260128	20.4055
rs12107009	T	C	T	C	0.1196	0.054	0.0368	0.059	FALSE	FALSE	FALSE	LAsmbg	0.037	0.15	CKD	TRUE	reported	0.0268	7.913e-06	TRUE	reported	M35451	2	TRUE	0.00253898	19.9156
rs12114477	A	G	A	G	-0.009	0.013	0.4738	0.456	FALSE	FALSE	FALSE	6fjFYl	0.015	0.38	CKD	TRUE	reported	0.0018	1.218e-06	TRUE	reported	M37058	2	TRUE	0.00318512	25
rs12117697	T	C	T	C	0.0192	-0.03	0.7484	0.696	FALSE	FALSE	FALSE	iFBxCB	0.019	0.11	CKD	TRUE	reported	0.0042	5.244e-06	TRUE	reported	M33364	2	TRUE	0.00266389	20.898
rs12119234	T	C	T	C	0.0095	0.012	0.2374	0.243	FALSE	FALSE	FALSE	mJAz1i	0.021	0.57	CKD	TRUE	reported	0.0018	7.106e-08	TRUE	reported	M15488	2	TRUE	0.00354756	27.8549
rs12119789	A	G	A	G	-0.0082	-0.016	0.4048	0.429	FALSE	FALSE	FALSE	Z9vVel	0.016	0.32	CKD	TRUE	reported	0.0017	2.382e-06	TRUE	reported	M19362	2	TRUE	0.00296491	23.2664
rs12121428	T	C	T	C	-0.0197	0.023	0.0535	0.054	FALSE	FALSE	FALSE	XIMKhO	0.037	0.53	CKD	TRUE	reported	0.0044	6.094e-06	TRUE	reported	M01564	2	TRUE	0.00255557	20.046
rs12121588	A	G	A	G	-0.0289	-0.0057	0.2068	0.226	FALSE	FALSE	FALSE	sXCuk4	0.019	0.760001	CKD	TRUE	reported	0.0058	5.428e-07	TRUE	reported	M32425	2	TRUE	0.00316326	24.8279
rs12126220	A	G	A	G	0.0082	-0.032	0.2807	0.328	FALSE	FALSE	FALSE	fra7i0	0.017	0.0629999	CKD	TRUE	reported	0.0017	3.014e-06	TRUE	reported	M35327	2	TRUE	0.00296491	23.2664
rs12127701	A	G	A	G	-0.0263	-0.021	0.9446	0.915	FALSE	FALSE	FALSE	FPazxs	0.034	0.53	CKD	TRUE	reported	0.0059	9.562e-06	TRUE	reported	M35464	2	TRUE	0.00253324	19.8704
rs12131781	A	G	A	G	0.0126	-0.038	0.7091	0.692	FALSE	FALSE	FALSE	cFINC2	0.017	0.021	CKD	TRUE	reported	0.0027	2.588e-06	TRUE	reported	M12017	2	TRUE	0.00277573	21.7778
rs12132780	T	C	T	C	0.0082	0.0024	0.3331	0.314	FALSE	FALSE	FALSE	tclBS6	0.016	0.88	CKD	TRUE	reported	0.0018	6.82e-06	TRUE	reported	M15778	2	TRUE	0.00264547	20.7531
rs12133462	A	G	A	G	-0.0547	0.0056	0.5082	0.425	FALSE	FALSE	FALSE	pCQAyM	0.015	0.709999	CKD	TRUE	reported	0.0124	9.515e-06	TRUE	reported	M17799	2	TRUE	0.00248098	19.4595
rs12134225	A	G	A	G	0.012	0.02	0.0991	0.105	FALSE	FALSE	FALSE	ZdTGpo	0.026	0.43	CKD	TRUE	reported	0.0025	1.632e-06	TRUE	reported	M20489	2	TRUE	0.00293614	23.04
rs12136030	T	C	T	C	-0.008	-0.008	0.3726	0.389	FALSE	FALSE	FALSE	oZOoEq	0.016	0.6	CKD	TRUE	reported	0.0018	6.229e-06	TRUE	reported	M34283	2	TRUE	0.00251832	19.7531
rs12136754	A	C	A	C	0.026	0.024	0.3343	0.346	FALSE	FALSE	FALSE	oMu641	0.016	0.13	CKD	TRUE	reported	0.0043	1.235e-09	TRUE	reported	M34539	2	TRUE	0.00465111	36.5603
rs12137475	T	C	T	C	0.0359	0.031	0.1187	0.097	FALSE	FALSE	FALSE	QxHn2R	0.032	0.33	CKD	TRUE	reported	0.008	6.92e-06	TRUE	reported	M32869	2	TRUE	0.00256722	20.1377
rs12137934	A	G	A	G	0.0133	-0.025	0.7021	0.754	FALSE	FALSE	FALSE	TBtca3	0.016	0.13	CKD	TRUE	reported	0.0026	2.05e-07	TRUE	reported	M20699	2	TRUE	0.00333333	26.1672
rs12138756	A	G	A	G	0.0116	0.0056	0.3354	0.516	FALSE	FALSE	FALSE	9xwEwx	0.016	0.719999	CKD	TRUE	reported	0.0025	3.598e-06	TRUE	reported	M32654	2	TRUE	0.00274419	21.5296
rs12141041	T	C	T	C	-0.0253	-0.0058	0.4692	0.462	FALSE	FALSE	FALSE	lg0g4H	0.015	0.7	CKD	TRUE	reported	0.0036	1.774e-12	TRUE	reported	M33937	2	TRUE	0.00627299	49.3897
rs12143106	T	C	T	C	0.0232	-0.0038	0.5922	0.634	FALSE	FALSE	FALSE	LdjHIi	0.015	0.8	CKD	TRUE	reported	0.0051	4.773e-06	TRUE	reported	M22175	2	TRUE	0.00263791	20.6936
rs12143405	T	G	T	G	-0.0328	-0.015	0.2971	0.292	FALSE	FALSE	FALSE	e9Pu89	0.017	0.38	CKD	TRUE	reported	0.0073	6.05e-06	TRUE	reported	M36738	2	TRUE	0.00257368	20.1884
rs12143589	A	G	A	G	0.0118	-0.0003	0.1428	0.146	FALSE	FALSE	FALSE	Q4RmPc	0.022	0.99	CKD	TRUE	reported	0.0023	3.381e-07	TRUE	reported	M01494	2	TRUE	0.0033529	26.3214
rs12143716	A	G	A	G	0.0283	0.0073	0.17	0.199	FALSE	FALSE	FALSE	YeUoGq	0.02	0.719999	CKD	TRUE	reported	0.0047	1.378e-09	TRUE	reported	M38178	2	TRUE	0.00461254	36.2558
rs12145429	A	G	A	G	0.0099	0.0069	0.3757	0.412	FALSE	FALSE	FALSE	CGxFkb	0.015	0.649999	CKD	TRUE	reported	0.0019	2.223e-07	TRUE	reported	M35754	2	TRUE	0.00345804	27.1496
rs12145936	T	C	T	C	0.0287	-0.0085	0.5511	0.527	FALSE	FALSE	FALSE	CiR2iq	0.015	0.58	CKD	TRUE	reported	0.0063	6.206e-06	TRUE	reported	M21127	2	TRUE	0.00264547	20.7531
rs12147158	T	C	T	C	0.0378	-0.013	0.9406	0.931	FALSE	FALSE	FALSE	nQwGRj	0.028	0.630001	CKD	TRUE	reported	0.0085	9.49e-06	TRUE	reported	M35854	2	TRUE	0.00252128	19.7763
rs12147171	C	G	C	G	-0.0118	0.021	0.1169	0.082	FALSE	TRUE	FALSE	Ei9XC7	0.024	0.36	CKD	TRUE	reported	0.0026	4.758e-06	TRUE	reported	M02132	2	TRUE	0.00262571	20.5976
rs12147529	A	G	A	G	0.0078	0.0004	0.4485	0.469	FALSE	FALSE	FALSE	XktKBl	0.015	0.98	CKD	TRUE	reported	0.0017	5.917e-06	TRUE	reported	M01336	2	TRUE	0.00268346	21.0519
rs12150661	A	G	A	G	0.0593	0.018	0.0778	0.087	FALSE	FALSE	FALSE	Ld3rEu	0.035	0.61	CKD	TRUE	reported	0.0134	9.212e-06	TRUE	reported	M34674	2	TRUE	0.00249681	19.5839
rs12150754	C	G	C	G	0.0083	-0.0002	0.7851	0.821	FALSE	TRUE	FALSE	tclBS6	0.018	0.99	CKD	TRUE	reported	0.0019	7.698e-06	TRUE	reported	M15778	2	TRUE	0.00243311	19.0831
rs12151827	T	C	T	C	-0.0141	-0.02	0.8159	0.85	FALSE	FALSE	FALSE	ATDZYf	0.02	0.31	CKD	TRUE	reported	0.0026	6.347e-08	TRUE	reported	M03141	2	TRUE	0.00374484	29.4098
rs12151923	T	C	T	C	-0.0087	0.033	0.7465	0.757	FALSE	FALSE	FALSE	k6iSJ3	0.018	0.064	CKD	TRUE	reported	0.0019	3.531e-06	TRUE	reported	M35675	2	TRUE	0.00267264	20.9668
rs12152460	T	C	T	C	0.021	-0.0056	0.1557	0.159	FALSE	FALSE	FALSE	JxsPtd	0.025	0.82	CKD	TRUE	reported	0.0045	3.76e-06	TRUE	reported	M19414	2	TRUE	0.00277573	21.7778
rs12154661	T	C	T	C	0.0077	0.0016	0.7624	0.752	FALSE	FALSE	FALSE	PErCqE	0.017	0.93	CKD	TRUE	reported	0.0017	4.653e-06	TRUE	reported	M35397	2	TRUE	0.00261528	20.5156
rs12155847	T	C	T	C	0.0124	-0.025	0.6503	0.642	FALSE	FALSE	FALSE	ulfHqT	0.017	0.14	CKD	TRUE	reported	0.0027	3.644e-06	TRUE	reported	M35253	2	TRUE	0.00268855	21.0919
rs12155900	T	C	T	C	-0.0174	0.021	0.1217	0.106	FALSE	FALSE	FALSE	lUEC59	0.029	0.48	CKD	TRUE	reported	0.0039	7.342e-06	TRUE	reported	M22130	2	TRUE	0.00253768	19.9053
rs12160763	A	G	A	G	0.0681	0	0.9499	0.956	FALSE	FALSE	FALSE	zS4bWV	0.035	1	CKD	TRUE	reported	0.0142	1.779e-06	TRUE	reported	M35187	2	TRUE	0.00293099	22.9995
rs12164231	T	G	T	G	0.02	-0.017	0.1331	0.18	FALSE	FALSE	FALSE	yxwaxG	0.022	0.450001	CKD	TRUE	reported	0.0045	9.666e-06	TRUE	reported	M33230	2	TRUE	0.00251832	19.7531
rs1216886	A	G	A	G	-0.008	0.013	0.858	0.927	FALSE	FALSE	FALSE	HP6eQv	0.022	0.54	CKD	TRUE	reported	0.0018	6.882e-06	TRUE	reported	M12067	2	TRUE	0.00251832	19.7531
rs12175103	A	C	A	C	0.0048	-0.0077	0.4153	0.406	FALSE	FALSE	FALSE	GB4VN5	0.015	0.61	CKD	TRUE	reported	0.0009	4.863e-07	TRUE	reported	M00513	2	TRUE	0.00362237	28.4444
rs12176630	A	C	A	C	0.0413	-0.0085	0.0505	0.062	FALSE	FALSE	FALSE	kWp9b7	0.034	0.8	CKD	TRUE	reported	0.0093	8.215e-06	TRUE	reported	M34395	2	TRUE	0.00251427	19.7212
rs12187097	A	G	A	G	0.0295	0.0033	0.1521	0.119	FALSE	FALSE	FALSE	R6DNat	0.022	0.88	CKD	TRUE	reported	0.0066	7.105e-06	TRUE	reported	M32795	2	TRUE	0.00254695	19.9782
rs1218924	A	G	A	G	0.0094	-0.0051	0.6201	0.602	FALSE	FALSE	FALSE	G0EGIv	0.016	0.75	CKD	TRUE	reported	0.0019	3.394e-07	TRUE	reported	M33515	2	TRUE	0.00311862	24.4765
rs12189555	A	T	A	T	0.021	-0.011	0.7684	0.738	FALSE	TRUE	FALSE	mtPmJr	0.019	0.55	CKD	TRUE	reported	0.0046	5.058e-06	TRUE	reported	M01107	2	TRUE	0.00265668	20.8412
rs12189736	T	C	T	C	-0.0642	0.017	0.8963	0.831	FALSE	FALSE	FALSE	UvYQZG	0.025	0.5	CKD	TRUE	reported	0.0114	1.559e-08	TRUE	reported	M35551	2	TRUE	0.00403715	31.7147
rs12189736	T	C	T	C	-0.0505	0.017	0.8964	0.831	FALSE	FALSE	FALSE	VlAL53	0.025	0.5	CKD	TRUE	reported	0.0105	1.521e-06	TRUE	reported	M36098	2	TRUE	0.00294777	23.1315
rs12190347	A	G	A	G	-0.008	0.014	0.2984	0.25	FALSE	FALSE	FALSE	jb2iPL	0.016	0.38	CKD	TRUE	reported	0.0018	9.64e-06	TRUE	reported	M34359	2	TRUE	0.00251832	19.7531
rs12191236	C	G	C	G	0.0083	-0.006	0.6904	0.708	FALSE	TRUE	FALSE	4xK1mb	0.016	0.709999	CKD	TRUE	reported	0.0018	2.273e-06	TRUE	reported	M19934	2	TRUE	0.00271021	21.2623
rs12191555	T	C	T	C	-0.1094	0.022	0.2583	0.181	FALSE	FALSE	FALSE	JdWFdM	0.018	0.23	CKD	TRUE	reported	0.0229	1.789e-06	TRUE	reported	M34365	2	TRUE	0.00290851	22.8225
rs12191817	T	G	T	G	0.0104	-0.0092	0.684	0.659	FALSE	FALSE	FALSE	6PfRsc	0.016	0.57	CKD	TRUE	reported	0.0018	1.664e-08	TRUE	reported	M32644	2	TRUE	0.00424858	33.3827
rs12192135	A	G	A	G	-0.0121	0.013	0.262	0.262	FALSE	FALSE	FALSE	Z0Kb5v	0.017	0.43	CKD	TRUE	reported	0.0026	4.746e-06	TRUE	reported	M35439	2	TRUE	0.00276054	21.6583
rs12192718	A	T	A	T	0.0142	0.008	0.1412	0.117	FALSE	TRUE	FALSE	A3x8jl	0.021	0.7	CKD	TRUE	reported	0.0025	2.096e-08	TRUE	reported	M02734	2	TRUE	0.00410658	32.2624
rs12195633	T	C	T	C	-0.0089	0.011	0.6339	0.593	FALSE	FALSE	FALSE	BSn46e	0.016	0.47	CKD	TRUE	reported	0.0019	2.492e-06	TRUE	reported	M34912	2	TRUE	0.00279658	21.9418
rs12196614	A	T	A	T	0.0107	0.053	0.9386	0.931	FALSE	TRUE	FALSE	Gci4YE	0.031	0.0899995	CKD	TRUE	reported	0.0024	6.418e-06	TRUE	reported	M00060	2	TRUE	0.00253404	19.8767
rs12197031	T	G	T	G	0.0079	0.0009	0.1805	0.254	FALSE	FALSE	FALSE	2iOAKa	0.02	0.96	CKD	TRUE	reported	0.0018	7.226e-06	TRUE	reported	M33442	2	TRUE	0.00245591	19.2623
rs12197879	T	C	T	C	-0.0044	0.016	0.5976	0.562	FALSE	FALSE	FALSE	deOkMl	0.016	0.31	CKD	TRUE	reported	0.0009	1.232e-06	TRUE	reported	M15500	2	TRUE	0.00304556	23.9012
rs12200468	A	G	A	G	0.0111	0.029	0.8245	0.783	FALSE	FALSE	FALSE	XktKBl	0.02	0.16	CKD	TRUE	reported	0.0025	6.851e-06	TRUE	reported	M01336	2	TRUE	0.0025133	19.7136
rs12200779	A	G	A	G	0.0871	0.013	0.0859	0.047	FALSE	FALSE	FALSE	mqNkyG	0.027	0.64	CKD	TRUE	reported	0.0191	5.102e-06	TRUE	reported	M34327	2	TRUE	0.00265087	20.7955
rs12201109	A	G	A	G	-0.0045	0.016	0.3703	0.332	FALSE	FALSE	FALSE	deOkMl	0.017	0.35	CKD	TRUE	reported	0.0009	1.141e-06	TRUE	reported	M15500	2	TRUE	0.00318512	25
rs12201199	A	T	A	T	-0.0391	0.061	0.9375	0.954	FALSE	TRUE	FALSE	8II1Gz	0.032	0.0560003	CKD	TRUE	reported	0.0079	7.651e-07	TRUE	reported	M33957	2	TRUE	0.00312114	24.4962
rs12202023	T	C	T	C	-0.0137	-0.016	0.7878	0.783	FALSE	FALSE	FALSE	Z0Kb5v	0.019	0.39	CKD	TRUE	reported	0.0027	3.913e-07	TRUE	reported	M35439	2	TRUE	0.00327988	25.7462
rs12202350	T	C	T	C	0.0191	0.009	0.9123	0.889	FALSE	FALSE	FALSE	dF83tZ	0.027	0.74	CKD	TRUE	reported	0.0036	1.14e-07	TRUE	reported	M32452	2	TRUE	0.00358487	28.1489
rs12202350	T	C	T	C	0.0596	0.009	0.9102	0.889	FALSE	FALSE	FALSE	7O8br1	0.027	0.74	CKD	TRUE	reported	0.0069	5.073e-18	TRUE	reported	M33441	2	TRUE	0.00944591	74.6095
rs12202351	T	C	T	C	0.0118	-0.019	0.7073	0.695	FALSE	FALSE	FALSE	ORqZGp	0.016	0.24	CKD	TRUE	reported	0.0026	7.135e-06	TRUE	reported	M33960	2	TRUE	0.00262571	20.5976
rs12202901	A	T	A	T	0.0349	-0.0087	0.2064	0.257	FALSE	TRUE	FALSE	PHioUC	0.019	0.649999	CKD	TRUE	reported	0.0078	8.676e-06	TRUE	reported	M32735	2	TRUE	0.00255225	20.0199
rs1220578	A	G	A	G	-0.0323	-0.024	0.0778	0.1	FALSE	FALSE	FALSE	qTcLQO	0.027	0.38	CKD	TRUE	reported	0.0072	6.892e-06	TRUE	reported	M33941	2	TRUE	0.00256564	20.1252
rs1220605	A	G	A	G	-0.0046	-0.004	0.6312	0.659	FALSE	FALSE	FALSE	pNeP5e	0.016	0.81	CKD	TRUE	reported	0.0009	9.291e-07	TRUE	reported	M00054	2	TRUE	0.00332778	26.1235
rs12206258	T	C	T	C	-0.0317	0.003	0.6865	0.695	FALSE	FALSE	FALSE	b1M0tV	0.016	0.85	CKD	TRUE	reported	0.0071	8.636e-06	TRUE	reported	M31548	2	TRUE	0.00254137	19.9343
rs12208243	A	G	A	G	0.0236	-0.068	0.9516	0.908	FALSE	FALSE	FALSE	vOdYyM	0.039	0.0790005	CKD	TRUE	reported	0.0053	8.254e-06	TRUE	reported	M17945	2	TRUE	0.00252781	19.8277
rs12210045	A	G	A	G	-0.0171	0.014	0.4239	0.397	FALSE	FALSE	FALSE	GhRLo6	0.015	0.34	CKD	TRUE	reported	0.0036	2.126e-06	TRUE	reported	M33871	2	TRUE	0.00287546	22.5625
rs12210538	A	G	A	G	0.0254	0.022	0.8442	0.741	FALSE	FALSE	FALSE	DbXOHu	0.023	0.33	CKD	TRUE	reported	0.0057	9.185e-06	TRUE	reported	M01712	2	TRUE	0.00253156	19.8572
rs12210574	T	C	T	C	-0.0167	-0.0014	0.4836	0.515	FALSE	FALSE	FALSE	atlu1h	0.016	0.93	CKD	TRUE	reported	0.0036	3.057e-06	TRUE	reported	M35305	2	TRUE	0.00274288	21.5193
rs12211179	A	G	A	G	0.0158	-0.029	0.2158	0.23	FALSE	FALSE	FALSE	4hMNtb	0.019	0.13	CKD	TRUE	reported	0.0034	4.573e-06	TRUE	reported	M33163	2	TRUE	0.00275252	21.5952
rs12211633	T	C	T	C	0.016	-0.02	0.747	0.746	FALSE	FALSE	FALSE	6SBFT3	0.017	0.24	CKD	TRUE	reported	0.0036	6.738e-06	TRUE	reported	M32761	2	TRUE	0.00251832	19.7531
rs12215840	T	C	T	C	0.0085	-0.017	0.5911	0.569	FALSE	FALSE	FALSE	BSn46e	0.015	0.26	CKD	TRUE	reported	0.0019	6.086e-06	TRUE	reported	M34912	2	TRUE	0.00255148	20.0139
rs12216333	T	G	T	G	-0.0211	0.022	0.1744	0.258	FALSE	FALSE	FALSE	3n1dGy	0.02	0.28	CKD	TRUE	reported	0.0047	5.986e-06	TRUE	reported	M27722	2	TRUE	0.00256935	20.1544
rs12217249	A	T	A	T	-0.0227	-0.0055	0.9351	0.93	FALSE	TRUE	FALSE	Wk8nLy	0.03	0.85	CKD	TRUE	reported	0.005	6.305e-06	TRUE	reported	M21630	2	TRUE	0.00262749	20.6116
rs12217848	A	G	A	G	0.0118	-0.014	0.287	0.295	FALSE	FALSE	FALSE	SPcFPm	0.017	0.42	CKD	TRUE	reported	0.0026	5.737e-06	TRUE	reported	M36776	2	TRUE	0.00262571	20.5976
rs12218544	C	G	C	G	-0.019	-0.0038	0.0836	0.092	FALSE	TRUE	FALSE	77K4ys	0.024	0.88	CKD	TRUE	reported	0.0039	1.28e-06	TRUE	reported	M00584	2	TRUE	0.00302436	23.7344
rs12219186	T	C	T	C	0.0407	-0.018	0.9516	0.925	FALSE	FALSE	FALSE	b1nvJW	0.029	0.53	CKD	TRUE	reported	0.0087	2.67e-06	TRUE	reported	M34416	2	TRUE	0.00278938	21.8852
rs12220364	A	G	A	G	-0.0077	-0.013	0.4107	0.418	FALSE	FALSE	FALSE	SiQShc	0.015	0.39	CKD	TRUE	reported	0.0017	8.34e-06	TRUE	reported	M15676	2	TRUE	0.00261528	20.5156
rs12228798	T	C	T	C	-0.0349	-0.013	0.2746	0.288	FALSE	FALSE	FALSE	s7Kiij	0.017	0.46	CKD	TRUE	reported	0.0043	6.19e-16	TRUE	reported	M32855	2	TRUE	0.00834918	65.874
rs12228798	T	C	T	C	-0.0311	-0.013	0.2742	0.288	FALSE	FALSE	FALSE	aIFM0S	0.017	0.46	CKD	TRUE	reported	0.0053	3.265e-09	TRUE	reported	M35678	2	TRUE	0.0043816	34.4325
rs12228798	T	C	T	C	-0.031	-0.013	0.2736	0.288	FALSE	FALSE	FALSE	3fKBlf	0.017	0.46	CKD	TRUE	reported	0.0055	2.259e-08	TRUE	reported	M35669	2	TRUE	0.00404398	31.7686
rs12230393	A	C	A	C	-0.02	-0.028	0.9032	0.887	FALSE	FALSE	FALSE	5WD7XV	0.027	0.29	CKD	TRUE	reported	0.0045	7.417e-06	TRUE	reported	M12768	2	TRUE	0.00251832	19.7531
rs12231049	A	G	A	G	0.0164	-0.061	0.922	0.938	FALSE	FALSE	FALSE	G0EGIv	0.027	0.0230001	CKD	TRUE	reported	0.0036	4.597e-06	TRUE	reported	M33515	2	TRUE	0.00264547	20.7531
rs12233879	A	G	A	G	-0.0273	-0.049	0.1383	0.177	FALSE	FALSE	FALSE	bW5u2m	0.022	0.0280001	CKD	TRUE	reported	0.0054	4.46e-07	TRUE	reported	M32672	2	TRUE	0.00325606	25.5586
rs12234425	A	C	A	C	-0.0243	0.0025	0.8416	0.808	FALSE	FALSE	FALSE	sRb3LZ	0.021	0.9	CKD	TRUE	reported	0.0055	9.326e-06	TRUE	reported	M34245	2	TRUE	0.00248872	19.5203
rs12238083	T	C	T	C	0.0152	-0.0051	0.1389	0.105	FALSE	FALSE	FALSE	rE3SrI	0.022	0.81	CKD	TRUE	reported	0.0033	3.008e-06	TRUE	reported	M01105	2	TRUE	0.0027043	21.2158
rs12241172	T	C	T	C	0.0082	0.0041	0.695	0.659	FALSE	FALSE	FALSE	oZOoEq	0.017	0.81	CKD	TRUE	reported	0.0018	7.582e-06	TRUE	reported	M34283	2	TRUE	0.00264547	20.7531
rs12243290	A	G	A	G	-0.0157	-0.025	0.8997	0.821	FALSE	FALSE	FALSE	tXcZjI	0.026	0.34	CKD	TRUE	reported	0.0034	4e-06	TRUE	reported	M01898	2	TRUE	0.00271788	21.3227
rs12245254	T	C	T	C	0.0043	0.013	0.4414	0.425	FALSE	FALSE	FALSE	deOkMl	0.015	0.4	CKD	TRUE	reported	0.0009	1.916e-06	TRUE	reported	M15500	2	TRUE	0.00290909	22.8272
rs12246027	A	G	A	G	0.0115	0.027	0.2666	0.227	FALSE	FALSE	FALSE	cJH5hj	0.017	0.12	CKD	TRUE	reported	0.0018	1.045e-10	TRUE	reported	M35326	2	TRUE	0.00518994	40.8179
rs12246131	A	T	A	T	0.008	0.012	0.778	0.808	FALSE	TRUE	FALSE	deOkMl	0.019	0.52	CKD	TRUE	reported	0.0015	2.408e-07	TRUE	reported	M15500	2	TRUE	0.00362237	28.4444
rs12248434	T	C	T	C	0.0467	-0.031	0.8404	0.836	FALSE	FALSE	FALSE	Y74kGr	0.021	0.13	CKD	TRUE	reported	0.0089	1.533e-07	TRUE	reported	M32549	2	TRUE	0.00350671	27.533
rs12248518	T	C	T	C	0.0168	-0.033	0.186	0.204	FALSE	FALSE	FALSE	Q8mEr8	0.019	0.0909997	CKD	TRUE	reported	0.0037	5.146e-06	TRUE	reported	M22032	2	TRUE	0.00262811	20.6165
rs1225019	A	G	A	G	-0.0043	-0.0006	0.5791	0.553	FALSE	FALSE	FALSE	deOkMl	0.015	0.97	CKD	TRUE	reported	0.0009	1.588e-06	TRUE	reported	M15500	2	TRUE	0.00290909	22.8272
rs12250605	T	C	T	C	0.0122	-0.033	0.751	0.633	FALSE	FALSE	FALSE	Lvei8Z	0.017	0.0560003	CKD	TRUE	reported	0.0026	2.015e-06	TRUE	reported	M01365	2	TRUE	0.00280623	22.0178
rs12251822	A	G	A	G	-0.009	0.0095	0.6878	0.668	FALSE	FALSE	FALSE	4TlH8p	0.016	0.56	CKD	TRUE	reported	0.0019	2.084e-06	TRUE	reported	M32729	2	TRUE	0.0028596	22.4377
rs12256082	A	G	A	G	0.0559	-0.0014	0.9155	0.938	FALSE	FALSE	FALSE	HYuEMW	0.03	0.96	CKD	TRUE	reported	0.0124	6.693e-06	TRUE	reported	M36131	2	TRUE	0.00259075	20.3226
rs12258052	A	G	A	G	0.0171	0.034	0.3022	0.323	FALSE	FALSE	FALSE	zI16sp	0.016	0.0350002	CKD	TRUE	reported	0.0037	3.14e-06	TRUE	reported	M32587	2	TRUE	0.00272255	21.3594
rs12259030	A	G	A	G	0.014	0.011	0.1453	0.142	FALSE	FALSE	FALSE	CGxFkb	0.021	0.6	CKD	TRUE	reported	0.0028	9.067e-07	TRUE	reported	M35754	2	TRUE	0.00318512	25
rs12260890	T	C	T	C	-0.0596	-0.05	0.9341	0.934	FALSE	FALSE	FALSE	CpsMiq	0.029	0.0870001	CKD	TRUE	reported	0.0131	5.625e-06	TRUE	reported	M35159	2	TRUE	0.0026386	20.699
rs12263193	A	G	A	G	-0.0584	-0.019	0.7306	0.726	FALSE	FALSE	FALSE	1l0SDx	0.017	0.26	CKD	TRUE	reported	0.0129	6.34e-06	TRUE	reported	M33883	2	TRUE	0.00261265	20.4949
rs12268257	T	C	T	C	-0.0082	-0.017	0.1339	0.168	FALSE	FALSE	FALSE	GLezLN	0.022	0.46	CKD	TRUE	reported	0.0018	5.591e-06	TRUE	reported	M01301	2	TRUE	0.00264547	20.7531
rs12272002	A	T	A	T	-0.0124	-0.037	0.8447	0.854	FALSE	TRUE	FALSE	6PfRsc	0.021	0.08	CKD	TRUE	reported	0.0027	3.68e-06	TRUE	reported	M32644	2	TRUE	0.00268855	21.0919
rs12276109	T	C	T	C	-0.0084	0.0051	0.4352	0.392	FALSE	FALSE	FALSE	A3x8jl	0.015	0.74	CKD	TRUE	reported	0.0017	1.564e-06	TRUE	reported	M02734	2	TRUE	0.00311085	24.4152
rs12278387	T	C	T	C	-0.0183	0.0052	0.7351	0.774	FALSE	FALSE	FALSE	qZajip	0.017	0.760001	CKD	TRUE	reported	0.0041	6.538e-06	TRUE	reported	M33627	2	TRUE	0.00253981	19.9221
rs12278762	T	C	T	C	0.0043	-0.0083	0.5229	0.562	FALSE	FALSE	FALSE	pNeP5e	0.015	0.58	CKD	TRUE	reported	0.0009	1.557e-06	TRUE	reported	M00054	2	TRUE	0.00290909	22.8272
rs12281635	A	G	A	G	0.023	-0.025	0.6214	0.598	FALSE	FALSE	FALSE	J3QCKj	0.016	0.12	CKD	TRUE	reported	0.0052	8.965e-06	TRUE	reported	M36559	2	TRUE	0.00249422	19.5636
rs12282416	T	C	T	C	0.009	-0.032	0.475	0.518	FALSE	FALSE	FALSE	6fjFYl	0.015	0.0359998	CKD	TRUE	reported	0.0019	1.238e-06	TRUE	reported	M37058	2	TRUE	0.0028596	22.4377
rs12283819	A	G	A	G	-0.0119	-0.0048	0.1003	0.084	FALSE	FALSE	FALSE	HRvBiT	0.025	0.85	CKD	TRUE	reported	0.0026	4.013e-06	TRUE	reported	M33380	2	TRUE	0.00267028	20.9482
rs12286796	A	C	A	C	-0.0088	0.01	0.5493	0.585	FALSE	FALSE	FALSE	BSn46e	0.015	0.5	CKD	TRUE	reported	0.0019	3.71e-06	TRUE	reported	M34912	2	TRUE	0.00273426	21.4515
rs12287384	T	C	T	C	-0.0231	0.032	0.0473	0.023	FALSE	FALSE	FALSE	G0EGIv	0.035	0.36	CKD	TRUE	reported	0.0052	8.394e-06	TRUE	reported	M33515	2	TRUE	0.00251591	19.7341
rs12294182	T	C	T	C	0.014	-0.0019	0.0987	0.119	FALSE	FALSE	FALSE	Q4RmPc	0.026	0.94	CKD	TRUE	reported	0.0029	1.071e-06	TRUE	reported	M01494	2	TRUE	0.00296988	23.3056
rs1229590	A	G	A	G	-0.0084	0.011	0.505	0.451	FALSE	FALSE	FALSE	QKWSYo	0.016	0.49	CKD	TRUE	reported	0.0018	5.231e-06	TRUE	reported	M12035	2	TRUE	0.00277573	21.7778
rs1229658	A	G	A	G	-0.0083	-0.019	0.2306	0.304	FALSE	FALSE	FALSE	8SLyRW	0.018	0.3	CKD	TRUE	reported	0.0018	6.134e-06	TRUE	reported	M35270	2	TRUE	0.00271021	21.2623
rs12298661	C	G	C	G	-0.015	0.028	0.9	0.881	FALSE	TRUE	FALSE	Z9vVel	0.025	0.26	CKD	TRUE	reported	0.0032	2.94e-06	TRUE	reported	M19362	2	TRUE	0.0028005	21.9727
rs12299255	A	G	A	G	-0.0174	0.019	0.8452	0.845	FALSE	FALSE	FALSE	mDnKAj	0.021	0.37	CKD	TRUE	reported	0.0039	6.34e-06	TRUE	reported	M33892	2	TRUE	0.00253768	19.9053
rs12300345	A	T	A	T	-0.0151	0.066	0.132	0.162	FALSE	TRUE	FALSE	MUpN4p	0.023	0.00490004	CKD	TRUE	reported	0.0034	7.452e-06	TRUE	reported	M01493	2	TRUE	0.00251463	19.724
rs1230164	C	G	C	G	0.0176	-0.032	0.721	0.704	FALSE	TRUE	FALSE	uNK8of	0.017	0.0560003	CKD	TRUE	reported	0.0038	3.083e-06	TRUE	reported	M27718	2	TRUE	0.00273426	21.4515
rs12304179	C	G	C	G	-0.0243	-0.0047	0.8539	0.859	FALSE	TRUE	FALSE	bFIxOs	0.021	0.82	CKD	TRUE	reported	0.0052	2.402e-06	TRUE	reported	M32412	2	TRUE	0.00278334	21.8376
rs12311571	T	C	T	C	-0.0287	0.013	0.8478	0.844	FALSE	FALSE	FALSE	ThU5EP	0.023	0.55	CKD	TRUE	reported	0.0062	3.262e-06	TRUE	reported	M34441	2	TRUE	0.00273126	21.4279
rs12312580	A	T	A	T	0.0089	-0.012	0.8015	0.797	FALSE	TRUE	FALSE	8la4gv	0.019	0.52	CKD	TRUE	reported	0.0018	9.618e-07	TRUE	reported	M33422	2	TRUE	0.00311495	24.4475
rs1231385	T	C	T	C	-0.0288	-0.031	0.513	0.485	FALSE	FALSE	FALSE	0pFMNa	0.015	0.0389996	CKD	TRUE	reported	0.0062	3.378e-06	TRUE	reported	M36850	2	TRUE	0.00275028	21.5775
rs12314479	C	G	C	G	0.0283	0.053	0.0853	0.115	FALSE	TRUE	FALSE	vEqLiA	0.026	0.0439997	CKD	TRUE	reported	0.006	2.761e-06	TRUE	reported	M16818	2	TRUE	0.00283536	22.2469
rs12317268	A	G	A	G	-0.1377	-0.015	0.8337	0.85	FALSE	FALSE	FALSE	zS4bWV	0.02	0.47	CKD	TRUE	reported	0.0079	2.091e-67	TRUE	reported	M35187	2	TRUE	0.03738	303.818
rs12317268	A	G	A	G	-0.1008	-0.015	0.8342	0.85	FALSE	FALSE	FALSE	3fKBlf	0.02	0.47	CKD	TRUE	reported	0.0062	4.161e-60	TRUE	reported	M35669	2	TRUE	0.0326798	264.325
rs12317268	A	G	A	G	-0.0536	-0.015	0.8428	0.85	FALSE	FALSE	FALSE	KYeu1a	0.02	0.47	CKD	TRUE	reported	0.0038	2.202e-45	TRUE	reported	M36553	2	TRUE	0.0247986	198.958
rs12324230	T	C	T	C	0.0042	0.013	0.5209	0.431	FALSE	FALSE	FALSE	GB4VN5	0.015	0.37	CKD	TRUE	reported	0.0009	8.677e-06	TRUE	reported	M00513	2	TRUE	0.00277573	21.7778
rs12325299	C	G	C	G	0.0122	0.029	0.6932	0.6	FALSE	TRUE	FALSE	zWsD8y	0.017	0.0940005	CKD	TRUE	reported	0.0027	6.937e-06	TRUE	reported	M12129	2	TRUE	0.00260274	20.417
rs12327010	A	G	A	G	-0.0105	-0.0025	0.6533	0.659	FALSE	FALSE	FALSE	oZOoEq	0.017	0.88	CKD	TRUE	reported	0.0024	8.448e-06	TRUE	reported	M34283	2	TRUE	0.00244043	19.1406
rs12327976	A	G	A	G	0.1079	-0.011	0.9239	0.947	FALSE	FALSE	FALSE	pCQAyM	0.03	0.709999	CKD	TRUE	reported	0.0195	3.276e-08	TRUE	reported	M17799	2	TRUE	0.00389806	30.6178
rs12328639	A	G	A	G	0.0317	0.02	0.849	0.823	FALSE	FALSE	FALSE	xDdHr7	0.022	0.36	CKD	TRUE	reported	0.0033	8.496e-22	TRUE	reported	M32338	2	TRUE	0.0116565	92.2764
rs12328639	A	G	A	G	0.0342	0.02	0.85	0.823	FALSE	FALSE	FALSE	TQE7gw	0.022	0.36	CKD	TRUE	reported	0.0062	2.752e-08	TRUE	reported	M27710	2	TRUE	0.00387395	30.4277
rs12331965	A	C	A	C	0.0081	-0.0056	0.4969	0.513	FALSE	FALSE	FALSE	jb2iPL	0.015	0.709999	CKD	TRUE	reported	0.0018	3.999e-06	TRUE	reported	M34359	2	TRUE	0.00258151	20.25
rs12335217	T	C	T	C	0.323	0.041	0.013	0.062	FALSE	FALSE	FALSE	8p9cXR	0.063	0.52	CKD	TRUE	reported	0.057	1.456e-08	TRUE	reported	M33609	2	TRUE	0.00408741	32.1111
rs12336893	T	G	T	G	0.0289	-0.039	0.9588	0.961	FALSE	FALSE	FALSE	rE3SrI	0.034	0.26	CKD	TRUE	reported	0.0062	2.677e-06	TRUE	reported	M01105	2	TRUE	0.00276936	21.7276
rs12336893	T	G	T	G	0.0425	-0.039	0.9592	0.961	FALSE	FALSE	FALSE	GJQXCj	0.034	0.26	CKD	TRUE	reported	0.0095	7.111e-06	TRUE	reported	M33587	2	TRUE	0.00255148	20.0139
rs12337470	T	C	T	C	-0.0123	-0.0052	0.8324	0.853	FALSE	FALSE	FALSE	622jjj	0.02	0.8	CKD	TRUE	reported	0.0027	5.898e-06	TRUE	reported	M15122	2	TRUE	0.00264547	20.7531
rs12337498	T	C	T	C	-0.0129	0.0088	0.2157	0.254	FALSE	FALSE	FALSE	CumRg6	0.018	0.630001	CKD	TRUE	reported	0.0028	3.812e-06	TRUE	reported	M27278	2	TRUE	0.00270556	21.2258
rs12339963	C	G	C	G	0.0789	-0.024	0.0852	0.093	FALSE	TRUE	FALSE	TY25t3	0.027	0.38	CKD	TRUE	reported	0.0171	3.707e-06	TRUE	reported	M33192	2	TRUE	0.00271364	21.2893
rs12340032	T	G	T	G	-0.0273	0.0037	0.4693	0.509	FALSE	FALSE	FALSE	itR9Oo	0.016	0.82	CKD	TRUE	reported	0.006	5.588e-06	TRUE	reported	M18283	2	TRUE	0.00263904	20.7025
rs12341812	T	C	T	C	-0.093	0.066	0.9564	0.95	FALSE	FALSE	FALSE	UsRC2Y	0.042	0.12	CKD	TRUE	reported	0.0188	7.435e-07	TRUE	reported	M18254	2	TRUE	0.00311792	24.4709
rs1234223	C	G	C	G	0.0211	-0.018	0.0908	0.111	FALSE	TRUE	FALSE	obIfYQ	0.026	0.48	CKD	TRUE	reported	0.0045	3.017e-06	TRUE	reported	M27728	2	TRUE	0.00280216	21.9857
rs1234318	A	G	A	G	0.037	-0.028	0.645	0.677	FALSE	FALSE	FALSE	kMzJk3	0.022	0.19	CKD	TRUE	reported	0.008	3.746e-06	TRUE	reported	M34513	2	TRUE	0.00272652	21.3906
rs12344504	T	C	T	C	-0.004	-0.021	0.5957	0.606	FALSE	FALSE	FALSE	Gci4YE	0.015	0.17	CKD	TRUE	reported	0.0009	6.704e-06	TRUE	reported	M00060	2	TRUE	0.00251832	19.7531
rs12349613	T	C	T	C	0.0338	-0.063	0.0551	0.031	FALSE	FALSE	FALSE	xDdHr7	0.046	0.17	CKD	TRUE	reported	0.0074	5.617e-06	TRUE	reported	M32338	2	TRUE	0.00265941	20.8627
rs1235119	A	T	A	T	-0.013	-0.03	0.8949	0.867	FALSE	TRUE	FALSE	iUBnsV	0.024	0.22	CKD	TRUE	reported	0.0027	1.075e-06	TRUE	reported	M33955	2	TRUE	0.00295424	23.1824
rs1235145	T	C	T	C	-0.0081	-0.012	0.4209	0.367	FALSE	FALSE	FALSE	k6iSJ3	0.015	0.43	CKD	TRUE	reported	0.0018	9.081e-06	TRUE	reported	M35675	2	TRUE	0.00258151	20.25
rs12352829	A	G	A	G	-0.0134	0.02	0.1506	0.194	FALSE	FALSE	FALSE	cNls62	0.021	0.33	CKD	TRUE	reported	0.0027	5.843e-07	TRUE	reported	M01110	2	TRUE	0.00313825	24.631
rs12352994	T	C	T	C	0.0184	0.0004	0.8104	0.792	FALSE	FALSE	FALSE	YONgu2	0.019	0.98	CKD	TRUE	reported	0.0036	2.544e-07	TRUE	reported	M35193	2	TRUE	0.00332778	26.1235
rs1235385	T	C	T	C	0.0257	0.005	0.167	0.154	FALSE	FALSE	FALSE	quzcBN	0.022	0.82	CKD	TRUE	reported	0.0057	5.661e-06	TRUE	reported	M34469	2	TRUE	0.00259156	20.329
rs12355427	A	G	A	G	-0.0121	0.021	0.277	0.319	FALSE	FALSE	FALSE	lUEC59	0.017	0.22	CKD	TRUE	reported	0.0027	9.203e-06	TRUE	reported	M22130	2	TRUE	0.00256036	20.0837
rs12356120	A	G	A	G	-0.0256	-0.014	0.6829	0.675	FALSE	FALSE	FALSE	utzuJY	0.016	0.39	CKD	TRUE	reported	0.0052	8.082e-07	TRUE	reported	M33009	2	TRUE	0.00308817	24.2367
rs12356193	A	G	A	G	0.0236	0.017	0.8359	0.814	FALSE	FALSE	FALSE	XRcWMx	0.02	0.4	CKD	TRUE	reported	0.0026	8.363e-20	TRUE	reported	M32698	2	TRUE	0.0104208	82.3905
rs12356193	A	G	A	G	0.0274	0.017	0.8362	0.814	FALSE	FALSE	FALSE	deOkMl	0.02	0.4	CKD	TRUE	reported	0.0016	3.686e-63	TRUE	reported	M15500	2	TRUE	0.0361286	293.266
rs12356193	A	G	A	G	0.0328	0.017	0.836	0.814	FALSE	FALSE	FALSE	dF83tZ	0.02	0.4	CKD	TRUE	reported	0.0027	1.96e-33	TRUE	reported	M32452	2	TRUE	0.018513	147.578
rs12356268	A	G	A	G	-0.0297	0.01	0.9452	0.915	FALSE	FALSE	FALSE	mDnKAj	0.031	0.75	CKD	TRUE	reported	0.0067	8.31e-06	TRUE	reported	M33892	2	TRUE	0.00250522	19.65
rs12357028	A	G	A	G	0.1173	0.016	0.1144	0.123	FALSE	FALSE	FALSE	JdWFdM	0.022	0.48	CKD	TRUE	reported	0.0255	4.159e-06	TRUE	reported	M34365	2	TRUE	0.0026972	21.16
rs12358575	T	C	T	C	-0.0088	-0.0099	0.7176	0.746	FALSE	FALSE	FALSE	IMLtmu	0.017	0.56	CKD	TRUE	reported	0.0018	1.534e-06	TRUE	reported	M32489	2	TRUE	0.00304556	23.9012
rs12359572	T	G	T	G	0.0177	0.042	0.2419	0.254	FALSE	FALSE	FALSE	hbDWBh	0.018	0.02	CKD	TRUE	reported	0.0036	6.258e-07	TRUE	reported	M32980	2	TRUE	0.00308016	24.1736
rs12360462	A	G	A	G	0.0118	0.034	0.5969	0.611	FALSE	FALSE	FALSE	198Xfp	0.015	0.0259998	CKD	TRUE	reported	0.0026	5.693e-06	TRUE	reported	M32497	2	TRUE	0.00262571	20.5976
rs12365253	T	C	T	C	-0.0359	0.02	0.1707	0.172	FALSE	FALSE	FALSE	0pFMNa	0.02	0.3	CKD	TRUE	reported	0.008	7.776e-06	TRUE	reported	M36850	2	TRUE	0.00256722	20.1377
rs12368199	A	G	A	G	0.1211	0.013	0.1462	0.138	FALSE	FALSE	FALSE	bFIxOs	0.022	0.55	CKD	TRUE	reported	0.0052	1.67e-121	TRUE	reported	M32412	2	TRUE	0.0648254	542.352
rs12368489	T	C	T	C	0.0376	0.026	0.135	0.131	FALSE	FALSE	FALSE	uXSVQJ	0.021	0.22	CKD	TRUE	reported	0.0081	3.21e-06	TRUE	reported	M33531	2	TRUE	0.00274652	21.5479
rs1237044	T	C	T	C	0.0081	0.016	0.5836	0.625	FALSE	FALSE	FALSE	4vQ7Rg	0.016	0.3	CKD	TRUE	reported	0.0018	5.097e-06	TRUE	reported	M01358	2	TRUE	0.00258151	20.25
rs12370842	A	G	A	G	-0.0588	-0.0084	0.175	0.204	FALSE	FALSE	FALSE	TLYTDv	0.02	0.67	CKD	TRUE	reported	0.0058	6.666e-24	TRUE	reported	M33250	2	TRUE	0.0129659	102.778
rs12371604	T	C	T	C	-0.0333	-0.035	0.7706	0.774	FALSE	FALSE	FALSE	UcjGbK	0.018	0.051	CKD	TRUE	reported	0.0073	4.964e-06	TRUE	reported	M31591	2	TRUE	0.00265253	20.8086
rs12371604	T	C	T	C	-0.0205	-0.035	0.7709	0.774	FALSE	FALSE	FALSE	QhLUpK	0.018	0.051	CKD	TRUE	reported	0.0043	2.18e-06	TRUE	reported	M02137	2	TRUE	0.00289656	22.7285
rs12375763	T	C	T	C	0.0292	-0.0049	0.9372	0.911	FALSE	FALSE	FALSE	f8F0LZ	0.031	0.88	CKD	TRUE	reported	0.0065	7.579e-06	TRUE	reported	M19396	2	TRUE	0.00257271	20.1808
rs12378125	T	C	T	C	0.0117	0.013	0.8196	0.776	FALSE	FALSE	FALSE	WxmRVL	0.019	0.5	CKD	TRUE	reported	0.0025	3.911e-06	TRUE	reported	M32315	2	TRUE	0.00279157	21.9024
rs12403949	A	C	A	C	-0.0144	-0.034	0.0874	0.115	FALSE	FALSE	FALSE	8SLyRW	0.028	0.22	CKD	TRUE	reported	0.0028	1.589e-07	TRUE	reported	M35270	2	TRUE	0.0033691	26.449
rs12404165	A	G	A	G	0.0396	0.008	0.1106	0.075	FALSE	FALSE	FALSE	vXL92G	0.025	0.75	CKD	TRUE	reported	0.0086	4.155e-06	TRUE	reported	M33653	2	TRUE	0.00270265	21.2028
rs12405135	A	G	A	G	0.0697	0.036	0.0929	0.08	FALSE	FALSE	FALSE	bxP6aZ	0.028	0.21	CKD	TRUE	reported	0.0147	2.06e-06	TRUE	reported	M33782	2	TRUE	0.00286521	22.4818
rs12412179	T	G	T	G	-0.025	0.036	0.0972	0.062	FALSE	FALSE	FALSE	4iqNTG	0.025	0.15	CKD	TRUE	reported	0.0056	8.751e-06	TRUE	reported	M33961	2	TRUE	0.0025408	19.9298
rs12412942	A	G	A	G	-0.0363	0.012	0.5839	0.624	FALSE	FALSE	FALSE	tUOoSJ	0.017	0.47	CKD	TRUE	reported	0.0082	8.676e-06	TRUE	reported	M36099	2	TRUE	0.00249845	19.5968
rs12413610	T	C	T	C	-0.2541	-0.13	0.9528	0.931	FALSE	FALSE	FALSE	XwVQ4s	0.057	0.0179999	CKD	TRUE	reported	0.0525	1.29e-06	TRUE	reported	M33194	2	TRUE	0.00298513	23.4256
rs12414366	C	G	C	G	0.0214	-0.0024	0.7696	0.781	FALSE	TRUE	FALSE	77K4ys	0.023	0.91	CKD	TRUE	reported	0.0047	4.889e-06	TRUE	reported	M00584	2	TRUE	0.00264274	20.7316
rs12416136	A	C	A	C	-0.0082	-0.006	0.4756	0.487	FALSE	FALSE	FALSE	R4wHmG	0.015	0.69	CKD	TRUE	reported	0.0018	3.435e-06	TRUE	reported	M12774	2	TRUE	0.00264547	20.7531
rs12417185	A	T	A	T	-0.2877	-0.021	0.0796	0.037	FALSE	TRUE	FALSE	9gAYdF	0.025	0.39	CKD	TRUE	reported	0.0613	2.705e-06	TRUE	reported	M33423	2	TRUE	0.00280743	22.0272
rs12417365	T	C	T	C	-0.004	0.012	0.5209	0.517	FALSE	FALSE	FALSE	deOkMl	0.015	0.44	CKD	TRUE	reported	0.0009	7.824e-06	TRUE	reported	M15500	2	TRUE	0.00251832	19.7531
rs12419430	T	C	T	C	-0.0277	0.019	0.3944	0.323	FALSE	FALSE	FALSE	kMzJk3	0.016	0.23	CKD	TRUE	reported	0.006	4.054e-06	TRUE	reported	M34513	2	TRUE	0.00271673	21.3136
rs12423303	A	G	A	G	0.0403	-0.036	0.948	0.942	FALSE	FALSE	FALSE	bFIxOs	0.034	0.28	CKD	TRUE	reported	0.0086	2.606e-06	TRUE	reported	M32412	2	TRUE	0.00279877	21.959
rs12426131	A	G	A	G	0.0246	-0.02	0.1446	0.15	FALSE	FALSE	FALSE	QeFRVB	0.023	0.4	CKD	TRUE	reported	0.0051	1.681e-06	TRUE	reported	M00575	2	TRUE	0.00296491	23.2664
rs12426539	T	C	T	C	0.0405	0.082	0.0306	0.032	FALSE	FALSE	FALSE	Lvei8Z	0.045	0.0680002	CKD	TRUE	reported	0.0091	9.311e-06	TRUE	reported	M01365	2	TRUE	0.00252523	19.8074
rs12429206	A	G	A	G	0.0086	0.006	0.3376	0.363	FALSE	FALSE	FALSE	A3x8jl	0.017	0.719999	CKD	TRUE	reported	0.0018	1.847e-06	TRUE	reported	M02734	2	TRUE	0.00290909	22.8272
rs12429935	T	C	T	C	-0.0586	-0.033	0.9468	0.975	FALSE	FALSE	FALSE	RJ5uxb	0.031	0.29	CKD	TRUE	reported	0.0129	5.308e-06	TRUE	reported	M33510	2	TRUE	0.00263053	20.6355
rs12431406	C	G	C	G	-0.0274	0.022	0.0744	0.078	FALSE	TRUE	FALSE	fcfsUI	0.029	0.44	CKD	TRUE	reported	0.0062	8.387e-06	TRUE	reported	M33821	2	TRUE	0.00249004	19.5307
rs12435886	A	G	A	G	-0.0087	-0.0044	0.4175	0.442	FALSE	FALSE	FALSE	4TlH8p	0.015	0.780001	CKD	TRUE	reported	0.0019	4.036e-06	TRUE	reported	M32729	2	TRUE	0.00267264	20.9668
rs12436835	A	G	A	G	0.0522	0.0058	0.5918	0.591	FALSE	FALSE	FALSE	zxZPiR	0.016	0.709999	CKD	TRUE	reported	0.0114	5.043e-06	TRUE	reported	M35322	2	TRUE	0.00267264	20.9668
rs12440014	C	G	C	G	0.1008	0.024	0.7673	0.762	FALSE	TRUE	FALSE	hEOCXg	0.018	0.19	CKD	TRUE	reported	0.0213	2.18e-06	TRUE	reported	M00553	2	TRUE	0.00285425	22.3956
rs12443081	A	G	A	G	-0.0726	-0.028	0.0904	0.08	FALSE	FALSE	FALSE	hXDGQ7	0.028	0.32	CKD	TRUE	reported	0.0147	7.915e-07	TRUE	reported	M34499	2	TRUE	0.00310783	24.3915
rs12443663	C	G	C	G	-0.0356	0.034	0.1372	0.123	FALSE	TRUE	FALSE	kMUUg8	0.021	0.11	CKD	TRUE	reported	0.0077	4.398e-06	TRUE	reported	M32445	2	TRUE	0.00272461	21.3756
rs12443738	T	G	T	G	0.0269	-0.033	0.1232	0.106	FALSE	FALSE	FALSE	FiWpYZ	0.024	0.17	CKD	TRUE	reported	0.006	8.293e-06	TRUE	reported	M34761	2	TRUE	0.00256247	20.1003
rs12444778	T	C	T	C	-0.0156	-0.013	0.0607	0.08	FALSE	FALSE	FALSE	SQ5Vri	0.034	0.709999	CKD	TRUE	reported	0.0032	1.612e-06	TRUE	reported	M12593	2	TRUE	0.00302833	23.7656
rs12445174	A	C	A	C	-0.0226	-0.011	0.8312	0.79	FALSE	FALSE	FALSE	1i1U9F	0.02	0.58	CKD	TRUE	reported	0.0049	3.608e-06	TRUE	reported	M31555	2	TRUE	0.00271154	21.2728
rs12446555	T	G	T	G	-0.029	0.03	0.0671	0.085	FALSE	FALSE	FALSE	I4ug72	0.034	0.38	CKD	TRUE	reported	0.0065	9.015e-06	TRUE	reported	M16821	2	TRUE	0.00253768	19.9053
rs12446951	A	G	A	G	0.0282	0.011	0.1573	0.137	FALSE	FALSE	FALSE	G9XvOS	0.025	0.66	CKD	TRUE	reported	0.0063	7.85e-06	TRUE	reported	M32759	2	TRUE	0.00255433	20.0363
rs12447958	A	G	A	G	0.0188	0.0043	0.7028	0.699	FALSE	FALSE	FALSE	5TKktY	0.018	0.81	CKD	TRUE	reported	0.0042	7.565e-06	TRUE	reported	M27738	2	TRUE	0.00255433	20.0363
rs12449476	T	C	T	C	-0.0162	0.029	0.2067	0.133	FALSE	FALSE	FALSE	fcfsUI	0.018	0.11	CKD	TRUE	reported	0.0036	8.095e-06	TRUE	reported	M33821	2	TRUE	0.00258151	20.25
rs12449543	T	C	T	C	0.016	-0.03	0.4462	0.454	FALSE	FALSE	FALSE	i4CPy8	0.015	0.0430002	CKD	TRUE	reported	0.0036	8.248e-06	TRUE	reported	M35977	2	TRUE	0.00251832	19.7531
rs12451448	A	G	A	G	-0.0116	-0.0024	0.2677	0.339	FALSE	FALSE	FALSE	76xhYS	0.017	0.89	CKD	TRUE	reported	0.0025	2.298e-06	TRUE	reported	M01359	2	TRUE	0.00274419	21.5296
rs12452541	A	T	A	T	-0.01	-0.041	0.8568	0.779	FALSE	TRUE	FALSE	RKPlcp	0.021	0.0479999	CKD	TRUE	reported	0.0019	7.641e-08	TRUE	reported	M32867	2	TRUE	0.003528	27.7008
rs12455580	T	C	T	C	0.0102	0.004	0.3131	0.35	FALSE	FALSE	FALSE	5wT48Z	0.017	0.81	CKD	TRUE	reported	0.0022	5.743e-06	TRUE	reported	M21047	2	TRUE	0.0027399	21.4959
rs12455580	T	C	T	C	0.0117	0.004	0.3104	0.35	FALSE	FALSE	FALSE	SiQShc	0.017	0.81	CKD	TRUE	reported	0.0023	4.39e-07	TRUE	reported	M15676	2	TRUE	0.0032965	25.8771
rs12455580	T	C	T	C	0.0122	0.004	0.3194	0.35	FALSE	FALSE	FALSE	1A6rE2	0.017	0.81	CKD	TRUE	reported	0.0027	9.392e-06	TRUE	reported	M22116	2	TRUE	0.00260274	20.417
rs12456097	A	G	A	G	-0.0395	-0.012	0.7235	0.669	FALSE	FALSE	FALSE	HAcHLg	0.017	0.48	CKD	TRUE	reported	0.0086	4.754e-06	TRUE	reported	M32346	2	TRUE	0.00268905	21.0959
rs12456616	T	G	T	G	-0.032	-0.043	0.9367	0.914	FALSE	FALSE	FALSE	dQFLDA	0.03	0.15	CKD	TRUE	reported	0.0072	9.955e-06	TRUE	reported	M34527	2	TRUE	0.00251832	19.7531
rs12456708	T	G	T	G	-0.0133	0.022	0.2598	0.262	FALSE	FALSE	FALSE	7Ei1gV	0.017	0.18	CKD	TRUE	reported	0.003	6.928e-06	TRUE	reported	M34336	2	TRUE	0.00250578	19.6544
rs12457980	A	G	A	G	-0.0204	-0.02	0.6961	0.695	FALSE	FALSE	FALSE	AGmGgk	0.017	0.24	CKD	TRUE	reported	0.0046	9.719e-06	TRUE	reported	M32847	2	TRUE	0.00250741	19.6673
rs12458645	T	C	T	C	0.1377	-0.048	0.0419	0.067	FALSE	FALSE	FALSE	QCKCHu	0.038	0.2	CKD	TRUE	reported	0.0279	7.922e-07	TRUE	reported	M31787	2	TRUE	0.00310371	24.359
rs12461351	C	G	C	G	0.0449	-0.014	0.9375	0.907	FALSE	TRUE	FALSE	vyEYH3	0.029	0.64	CKD	TRUE	reported	0.0095	2.087e-06	TRUE	reported	M32758	2	TRUE	0.00284694	22.3381
rs1246172	A	G	A	G	0.0328	0.016	0.2836	0.292	FALSE	FALSE	FALSE	eIBusu	0.017	0.34	CKD	TRUE	reported	0.007	2.516e-06	TRUE	reported	M33633	2	TRUE	0.00279837	21.9559
rs12461874	A	C	A	C	0.0569	0.014	0.2704	0.192	FALSE	FALSE	FALSE	Ieakqz	0.017	0.41	CKD	TRUE	reported	0.0121	2.704e-06	TRUE	reported	M35635	2	TRUE	0.00281838	22.1133
rs1246267	A	G	A	G	0.0045	0.011	0.591	0.558	FALSE	FALSE	FALSE	deOkMl	0.015	0.49	CKD	TRUE	reported	0.0009	1.087e-06	TRUE	reported	M15500	2	TRUE	0.00318512	25
rs12463674	A	G	A	G	0.015	-0.015	0.6888	0.642	FALSE	FALSE	FALSE	GBanwS	0.017	0.38	CKD	TRUE	reported	0.0028	5.14e-08	TRUE	reported	M33228	2	TRUE	0.00365466	28.699
rs12464103	A	G	A	G	0.0297	0.035	0.1572	0.155	FALSE	FALSE	FALSE	aIFM0S	0.022	0.1	CKD	TRUE	reported	0.006	8.236e-07	TRUE	reported	M35678	2	TRUE	0.00312193	24.5025
rs12464503	T	C	T	C	0.0658	0.027	0.167	0.085	FALSE	FALSE	FALSE	hW1cc2	0.021	0.2	CKD	TRUE	reported	0.0147	7.102e-06	TRUE	reported	M33137	2	TRUE	0.00255433	20.0363
rs12465802	A	G	A	G	-0.0364	0.023	0.31	0.283	FALSE	FALSE	FALSE	UKxh6g	0.018	0.2	CKD	TRUE	reported	0.0032	3.466e-29	TRUE	reported	M20675	2	TRUE	0.0162686	129.391
rs12465802	A	G	A	G	-0.0302	0.023	0.2879	0.283	FALSE	FALSE	FALSE	XOxIkU	0.018	0.2	CKD	TRUE	reported	0.0026	2.351e-30	TRUE	reported	M34306	2	TRUE	0.0169517	134.917
rs12465936	A	G	A	G	0.0115	-0.0092	0.3006	0.385	FALSE	FALSE	FALSE	XRcWMx	0.016	0.58	CKD	TRUE	reported	0.0025	5.13e-06	TRUE	reported	M32698	2	TRUE	0.0026972	21.16
rs12466053	A	G	A	G	0.0087	0.0094	0.402	0.354	FALSE	FALSE	FALSE	Cj1siz	0.016	0.55	CKD	TRUE	reported	0.0018	8.441e-07	TRUE	reported	M01645	2	TRUE	0.00297694	23.3611
rs12466421	A	G	A	G	0.0279	-0.015	0.6945	0.683	FALSE	FALSE	FALSE	RI89pv	0.017	0.38	CKD	TRUE	reported	0.006	3.96e-06	TRUE	reported	M15753	2	TRUE	0.002756	21.6225
rs12467106	A	G	A	G	0.0188	-0.0061	0.1697	0.177	FALSE	FALSE	FALSE	4hMNtb	0.021	0.77	CKD	TRUE	reported	0.0035	8.376e-08	TRUE	reported	M33163	2	TRUE	0.00367411	28.8522
rs1246726	T	C	T	C	0.0263	-0.035	0.4786	0.491	FALSE	FALSE	FALSE	58Vgki	0.015	0.0189998	CKD	TRUE	reported	0.0054	1.089e-06	TRUE	reported	M37104	2	TRUE	0.0030226	23.7205
rs12468084	T	C	T	C	-0.0044	0.0073	0.5436	0.588	FALSE	FALSE	FALSE	pNeP5e	0.015	0.630001	CKD	TRUE	reported	0.0009	1.246e-06	TRUE	reported	M00054	2	TRUE	0.00304556	23.9012
rs12468540	A	G	A	G	0.0041	-0.0008	0.5563	0.606	FALSE	FALSE	FALSE	Gci4YE	0.015	0.96	CKD	TRUE	reported	0.0009	5.758e-06	TRUE	reported	M00060	2	TRUE	0.00264547	20.7531
rs12468557	T	C	T	C	-0.0293	-0.028	0.373	0.332	FALSE	FALSE	FALSE	TQE7gw	0.016	0.0729995	CKD	TRUE	reported	0.0044	1.839e-11	TRUE	reported	M27710	2	TRUE	0.00563568	44.3435
rs12469856	A	T	A	T	-0.0204	0.014	0.707	0.75	FALSE	TRUE	FALSE	dfAUjF	0.018	0.450001	CKD	TRUE	reported	0.0043	2.121e-06	TRUE	reported	M33363	2	TRUE	0.00286845	22.5073
rs12470532	T	C	T	C	0.0228	-0.013	0.6097	0.647	FALSE	FALSE	FALSE	TQE7gw	0.016	0.42	CKD	TRUE	reported	0.005	5.453e-06	TRUE	reported	M27710	2	TRUE	0.00265062	20.7936
rs12470565	T	C	T	C	0.0165	-0.011	0.5681	0.615	FALSE	FALSE	FALSE	weM0d0	0.017	0.53	CKD	TRUE	reported	0.0034	1.111e-06	TRUE	reported	M21044	2	TRUE	0.00300107	23.551
rs12470772	T	C	T	C	-0.0123	-0.0044	0.4174	0.42	FALSE	FALSE	FALSE	EeiHbI	0.016	0.780001	CKD	TRUE	reported	0.0028	8.426e-06	TRUE	reported	M34123	2	TRUE	0.00246034	19.2972
rs12470898	A	G	A	G	-0.0209	-0.012	0.4536	0.492	FALSE	FALSE	FALSE	aMf2bf	0.015	0.42	CKD	TRUE	reported	0.0045	3.444e-06	TRUE	reported	M35527	2	TRUE	0.00274943	21.5709
rs12473913	A	C	A	C	-0.0084	-0.024	0.4341	0.397	FALSE	FALSE	FALSE	Z9vVel	0.016	0.13	CKD	TRUE	reported	0.0017	1.127e-06	TRUE	reported	M19362	2	TRUE	0.00311085	24.4152
rs12474099	A	G	A	G	-0.0202	0.0012	0.0649	0.088	FALSE	FALSE	FALSE	77K4ys	0.028	0.97	CKD	TRUE	reported	0.0043	1.968e-06	TRUE	reported	M00584	2	TRUE	0.00281264	22.0681
rs12476705	C	G	C	G	-0.0084	0.018	0.2856	0.289	FALSE	TRUE	FALSE	k6iSJ3	0.017	0.28	CKD	TRUE	reported	0.0019	6.38e-06	TRUE	reported	M35675	2	TRUE	0.00249195	19.5457
rs12477726	A	G	A	G	0.0175	0.038	0.2434	0.127	FALSE	FALSE	FALSE	ozbLNi	0.019	0.0389996	CKD	TRUE	reported	0.0039	7.57e-06	TRUE	reported	M32740	2	TRUE	0.00256686	20.1348
rs12477840	T	C	T	C	0.0122	-0.024	0.1863	0.177	FALSE	FALSE	FALSE	wDl4WC	0.02	0.21	CKD	TRUE	reported	0.0027	5.885e-06	TRUE	reported	M35431	2	TRUE	0.00260274	20.417
rs12478033	T	C	T	C	-0.0086	0.0046	0.6526	0.701	FALSE	FALSE	FALSE	ERt7m3	0.016	0.780001	CKD	TRUE	reported	0.0018	2.79e-06	TRUE	reported	M32492	2	TRUE	0.00290909	22.8272
rs12478048	A	G	A	G	0.0097	0.025	0.2527	0.259	FALSE	FALSE	FALSE	rC9F7R	0.018	0.17	CKD	TRUE	reported	0.0019	1.486e-07	TRUE	reported	M37506	2	TRUE	0.00332019	26.0637
rs12478111	A	G	A	G	-0.0228	-0.033	0.2123	0.283	FALSE	FALSE	FALSE	6SBFT3	0.022	0.14	CKD	TRUE	reported	0.0046	7.45e-07	TRUE	reported	M32761	2	TRUE	0.00313014	24.5671
rs12479240	T	C	T	C	-0.0549	-0.048	0.1693	0.208	FALSE	FALSE	FALSE	kCK41I	0.02	0.0189998	CKD	TRUE	reported	0.0083	3.108e-11	TRUE	reported	M27716	2	TRUE	0.00556081	43.7511
rs12479240	T	C	T	C	-0.0287	-0.048	0.1686	0.208	FALSE	FALSE	FALSE	yiSMyy	0.02	0.0189998	CKD	TRUE	reported	0.0051	2.107e-08	TRUE	reported	M33138	2	TRUE	0.00403126	31.6682
rs12479945	T	G	T	G	-0.0918	-0.0045	0.9236	0.925	FALSE	FALSE	FALSE	lStkwq	0.029	0.88	CKD	TRUE	reported	0.0197	3.385e-06	TRUE	reported	M32863	2	TRUE	0.00276771	21.7147
rs12480837	A	G	A	G	-0.081	-0.01	0.0804	0.085	FALSE	FALSE	FALSE	Ieakqz	0.026	0.69	CKD	TRUE	reported	0.0173	2.894e-06	TRUE	reported	M35635	2	TRUE	0.00279405	21.9219
rs12481269	T	C	T	C	-0.0158	0.005	0.9208	0.9	FALSE	FALSE	FALSE	q0sUDx	0.028	0.86	CKD	TRUE	reported	0.0035	8.563e-06	TRUE	reported	M33477	2	TRUE	0.00259788	20.3788
rs12482635	T	C	T	C	0.0075	-0.0045	0.2693	0.167	FALSE	FALSE	FALSE	mJAz1i	0.017	0.8	CKD	TRUE	reported	0.0016	5.396e-06	TRUE	reported	M15488	2	TRUE	0.0028005	21.9727
rs12484077	A	T	A	T	-0.0285	0.042	0.1107	0.117	FALSE	TRUE	FALSE	s7Kiij	0.026	0.11	CKD	TRUE	reported	0.0064	9.094e-06	TRUE	reported	M32855	2	TRUE	0.00252814	19.8303
rs12485393	A	G	A	G	0.0403	-0.0083	0.3273	0.317	FALSE	FALSE	FALSE	kUhJfp	0.016	0.6	CKD	TRUE	reported	0.0081	6.08e-07	TRUE	reported	M33935	2	TRUE	0.00315384	24.7537
rs12485842	T	C	T	C	0.102	0.0082	0.0771	0.044	FALSE	FALSE	FALSE	3fKBlf	0.032	0.8	CKD	TRUE	reported	0.0224	5.396e-06	TRUE	reported	M35669	2	TRUE	0.00264318	20.735
rs1248821	T	C	T	C	-0.038	0.013	0.2512	0.195	FALSE	FALSE	FALSE	tUOoSJ	0.017	0.47	CKD	TRUE	reported	0.0085	7.102e-06	TRUE	reported	M36099	2	TRUE	0.00254796	19.9862
rs12490394	T	G	T	G	0.0084	0.022	0.4967	0.5	FALSE	FALSE	FALSE	WizuMK	0.016	0.18	CKD	TRUE	reported	0.0019	8.014e-06	TRUE	reported	M15140	2	TRUE	0.00249195	19.5457
rs12493507	T	C	T	C	0.0201	-0.0074	0.1189	0.155	FALSE	FALSE	FALSE	Q8mEr8	0.024	0.760001	CKD	TRUE	reported	0.0046	9.967e-06	TRUE	reported	M22032	2	TRUE	0.00243438	19.0931
rs12494255	A	G	A	G	0.0308	0.02	0.7684	0.815	FALSE	FALSE	FALSE	h0Eg4y	0.019	0.29	CKD	TRUE	reported	0.0066	2.724e-06	TRUE	reported	M34407	2	TRUE	0.00277573	21.7778
rs12494751	A	C	A	C	0.0429	-0.004	0.1264	0.146	FALSE	FALSE	FALSE	ErleeY	0.026	0.88	CKD	TRUE	reported	0.0094	4.942e-06	TRUE	reported	M36115	2	TRUE	0.00265507	20.8285
rs1249489	A	G	A	G	0.0042	0.014	0.3741	0.381	FALSE	FALSE	FALSE	pNeP5e	0.016	0.37	CKD	TRUE	reported	0.0009	3.683e-06	TRUE	reported	M00054	2	TRUE	0.00277573	21.7778
rs12496969	A	G	A	G	0.0202	0.058	0.7844	0.781	FALSE	FALSE	FALSE	QhLUpK	0.019	0.0021	CKD	TRUE	reported	0.0044	4.279e-06	TRUE	reported	M02137	2	TRUE	0.00268658	21.0764
rs12498138	A	G	A	G	-0.0199	0.025	0.0744	0.053	FALSE	FALSE	FALSE	5wT48Z	0.032	0.44	CKD	TRUE	reported	0.0043	4.349e-06	TRUE	reported	M21047	2	TRUE	0.00272994	21.4175
rs12498629	T	C	T	C	-0.0086	0.01	0.2767	0.288	FALSE	FALSE	FALSE	0Gvufz	0.017	0.55	CKD	TRUE	reported	0.002	9.338e-06	TRUE	reported	M22177	2	TRUE	0.00235767	18.49
rs12498703	A	G	A	G	-0.0042	-0.0008	0.5998	0.579	FALSE	FALSE	FALSE	Gci4YE	0.015	0.96	CKD	TRUE	reported	0.0009	2.86e-06	TRUE	reported	M00060	2	TRUE	0.00277573	21.7778
rs12499670	T	C	T	C	-0.0088	0.02	0.3638	0.398	FALSE	FALSE	FALSE	vX7E2C	0.016	0.22	CKD	TRUE	reported	0.0019	3.696e-06	TRUE	reported	M35137	2	TRUE	0.00273426	21.4515
rs1250070	A	G	A	G	-0.0042	0.0093	0.3913	0.434	FALSE	FALSE	FALSE	deOkMl	0.017	0.57	CKD	TRUE	reported	0.0009	8.555e-06	TRUE	reported	M15500	2	TRUE	0.00277573	21.7778
rs12500784	A	T	A	T	-0.0395	-0.019	0.9481	0.953	FALSE	TRUE	FALSE	yiSMyy	0.036	0.59	CKD	TRUE	reported	0.0086	4.759e-06	TRUE	reported	M33138	2	TRUE	0.00268905	21.0959
rs12500887	C	G	C	G	-0.0089	0.013	0.7842	0.854	FALSE	TRUE	FALSE	8la4gv	0.018	0.47	CKD	TRUE	reported	0.0018	7.036e-07	TRUE	reported	M33422	2	TRUE	0.00311495	24.4475
rs12501542	A	C	A	C	-0.0253	-0.045	0.8955	0.877	FALSE	FALSE	FALSE	EM9bmz	0.024	0.0560003	CKD	TRUE	reported	0.0051	7.874e-07	TRUE	reported	M22189	2	TRUE	0.00313551	24.6094
rs1250171	T	C	T	C	0.0082	-0.0038	0.3105	0.31	FALSE	FALSE	FALSE	IMLtmu	0.017	0.82	CKD	TRUE	reported	0.0018	6.047e-06	TRUE	reported	M32489	2	TRUE	0.00264547	20.7531
rs12503398	A	G	A	G	-0.0307	0.0011	0.7238	0.717	FALSE	FALSE	FALSE	nVn65Q	0.017	0.95	CKD	TRUE	reported	0.0069	8.679e-06	TRUE	reported	M33675	2	TRUE	0.00252378	19.7961
rs12505728	T	C	T	C	-0.0917	-0.021	0.1409	0.195	FALSE	FALSE	FALSE	b3it5Z	0.029	0.46	CKD	TRUE	reported	0.0185	7.383e-07	TRUE	reported	M34400	2	TRUE	0.00313044	24.5694
rs12507784	A	G	A	G	-0.012	0.0023	0.2395	0.265	FALSE	FALSE	FALSE	QvG3o8	0.018	0.9	CKD	TRUE	reported	0.0025	1.782e-06	TRUE	reported	M01572	2	TRUE	0.00293614	23.04
rs12508311	A	T	A	T	-0.4363	-0.07	0.9577	0.966	FALSE	TRUE	FALSE	aKzSEP	0.032	0.0299999	CKD	TRUE	reported	0.0793	3.706e-08	TRUE	reported	M33391	2	TRUE	0.00385406	30.2708
rs12508354	T	G	T	G	-0.0232	0.035	0.328	0.279	FALSE	FALSE	FALSE	es169b	0.016	0.0259998	CKD	TRUE	reported	0.0047	8.236e-07	TRUE	reported	M37203	2	TRUE	0.00310457	24.3658
rs12509356	C	G	C	G	0.018	0.004	0.161	0.258	FALSE	TRUE	FALSE	SPcFPm	0.022	0.85	CKD	TRUE	reported	0.004	6.795e-06	TRUE	reported	M36776	2	TRUE	0.00258151	20.25
rs12510909	T	C	T	C	-0.0043	-0.0033	0.5338	0.518	FALSE	FALSE	FALSE	deOkMl	0.015	0.83	CKD	TRUE	reported	0.0009	1.836e-06	TRUE	reported	M15500	2	TRUE	0.00290909	22.8272
rs12511874	T	C	T	C	0.0636	0.0074	0.7088	0.665	FALSE	FALSE	FALSE	UZ3Xhx	0.016	0.649999	CKD	TRUE	reported	0.0109	4.855e-09	TRUE	reported	M34420	2	TRUE	0.00433258	34.0456
rs12512765	T	C	T	C	0.0091	-0.0041	0.7813	0.863	FALSE	FALSE	FALSE	PErCqE	0.018	0.82	CKD	TRUE	reported	0.0017	9.069e-08	TRUE	reported	M35397	2	TRUE	0.00364895	28.654
rs12513213	A	G	A	G	0.0119	0.016	0.222	0.195	FALSE	FALSE	FALSE	6fjFYl	0.018	0.39	CKD	TRUE	reported	0.0027	8.398e-06	TRUE	reported	M37058	2	TRUE	0.00247663	19.4252
rs12515486	T	C	T	C	-0.0148	-0.037	0.0969	0.093	FALSE	FALSE	FALSE	5wT48Z	0.026	0.16	CKD	TRUE	reported	0.0032	4.112e-06	TRUE	reported	M21047	2	TRUE	0.00272652	21.3906
rs12515830	T	G	T	G	0.0244	0.044	0.8744	0.872	FALSE	FALSE	FALSE	PepSru	0.025	0.0790005	CKD	TRUE	reported	0.0054	5.788e-06	TRUE	reported	M00599	2	TRUE	0.00260274	20.417
rs12516510	A	T	A	T	0.1608	0.0005	0.0973	0.062	FALSE	TRUE	FALSE	p4jTRv	0.026	0.99	CKD	TRUE	reported	0.0353	5.327e-06	TRUE	reported	M33173	2	TRUE	0.00264511	20.7502
rs12516773	A	G	A	G	0.0118	-0.03	0.5206	0.527	FALSE	FALSE	FALSE	c1qOnK	0.015	0.0539995	CKD	TRUE	reported	0.0024	1.255e-06	TRUE	reported	M24074	2	TRUE	0.00308016	24.1736
rs12516976	C	G	C	G	0.0155	0.021	0.9076	0.859	FALSE	TRUE	FALSE	jb2iPL	0.026	0.4	CKD	TRUE	reported	0.0034	6.472e-06	TRUE	reported	M34359	2	TRUE	0.00264926	20.7829
rs12517096	A	G	A	G	0.0041	0.002	0.422	0.407	FALSE	FALSE	FALSE	Gci4YE	0.015	0.9	CKD	TRUE	reported	0.0009	8.406e-06	TRUE	reported	M00060	2	TRUE	0.00264547	20.7531
rs12520768	A	C	A	C	0.0085	0.033	0.3051	0.346	FALSE	FALSE	FALSE	vX7E2C	0.017	0.0479999	CKD	TRUE	reported	0.0019	8.101e-06	TRUE	reported	M35137	2	TRUE	0.00255148	20.0139
rs12521058	A	C	A	C	-0.0197	-0.0022	0.402	0.376	FALSE	FALSE	FALSE	qZajip	0.017	0.9	CKD	TRUE	reported	0.0041	1.501e-06	TRUE	reported	M33627	2	TRUE	0.00294209	23.0869
rs1252109	T	C	T	C	0.0327	-0.039	0.2679	0.288	FALSE	FALSE	FALSE	PHioUC	0.017	0.021	CKD	TRUE	reported	0.0067	8.875e-07	TRUE	reported	M32735	2	TRUE	0.00303527	23.8202
rs12521113	T	G	T	G	0.0374	-0.0077	0.1521	0.173	FALSE	FALSE	FALSE	kMzJk3	0.021	0.719999	CKD	TRUE	reported	0.0078	1.463e-06	TRUE	reported	M34513	2	TRUE	0.00292989	22.9908
rs12521174	A	G	A	G	0.0267	-0.047	0.9524	0.966	FALSE	FALSE	FALSE	Z0Kb5v	0.034	0.17	CKD	TRUE	reported	0.006	7.27e-06	TRUE	reported	M35439	2	TRUE	0.0025246	19.8025
rs12521683	A	G	A	G	-0.0133	0.017	0.6013	0.602	FALSE	FALSE	FALSE	mDnKAj	0.015	0.28	CKD	TRUE	reported	0.0029	5.05e-06	TRUE	reported	M33892	2	TRUE	0.0026811	21.0333
rs12521994	A	G	A	G	0.05	-0.021	0.9559	0.951	FALSE	FALSE	FALSE	es169b	0.039	0.59	CKD	TRUE	reported	0.0109	4.463e-06	TRUE	reported	M37203	2	TRUE	0.0026822	21.042
rs12522646	T	C	T	C	-0.0141	-0.017	0.7914	0.79	FALSE	FALSE	FALSE	Sl3CAI	0.019	0.36	CKD	TRUE	reported	0.0028	7.198e-07	TRUE	reported	M30805	2	TRUE	0.00323064	25.3584
rs12523450	A	G	A	G	0.008	-0.033	0.8055	0.819	FALSE	FALSE	FALSE	hUmx0V	0.019	0.0790005	CKD	TRUE	reported	0.0018	6.987e-06	TRUE	reported	M27256	2	TRUE	0.00251832	19.7531
rs12524738	A	G	A	G	0.0156	0.033	0.069	0.08	FALSE	FALSE	FALSE	NyhA6j	0.036	0.36	CKD	TRUE	reported	0.0035	6.931e-06	TRUE	reported	M00606	2	TRUE	0.0025327	19.8661
rs12525109	A	G	A	G	0.0244	0.0056	0.771	0.823	FALSE	FALSE	FALSE	es169b	0.018	0.75	CKD	TRUE	reported	0.005	8.914e-07	TRUE	reported	M37203	2	TRUE	0.00303453	23.8144
rs12526522	T	C	T	C	-0.0369	0.0035	0.0349	0.049	FALSE	FALSE	FALSE	jpVKOS	0.038	0.93	CKD	TRUE	reported	0.0078	2.553e-06	TRUE	reported	M18349	2	TRUE	0.00285229	22.3802
rs12528756	A	G	A	G	0.0108	0.0044	0.1278	0.131	FALSE	FALSE	FALSE	PErCqE	0.023	0.85	CKD	TRUE	reported	0.0024	6.197e-06	TRUE	reported	M35397	2	TRUE	0.00258151	20.25
rs12531203	T	C	T	C	-0.0162	-0.015	0.2025	0.219	FALSE	FALSE	FALSE	hbDWBh	0.019	0.42	CKD	TRUE	reported	0.0036	7.238e-06	TRUE	reported	M32980	2	TRUE	0.00258151	20.25
rs12533589	T	C	T	C	0.0309	0.0055	0.2893	0.338	FALSE	FALSE	FALSE	6cR8na	0.017	0.74	CKD	TRUE	reported	0.0069	7.815e-06	TRUE	reported	M32846	2	TRUE	0.00255669	20.0548
rs12533939	A	T	A	T	0.0045	0.017	0.3887	0.406	FALSE	TRUE	FALSE	pNeP5e	0.015	0.26	CKD	TRUE	reported	0.0009	6.516e-07	TRUE	reported	M00054	2	TRUE	0.00318512	25
rs12534545	A	G	A	G	0.0091	-0.0003	0.1791	0.159	FALSE	FALSE	FALSE	ZdTGpo	0.022	0.99	CKD	TRUE	reported	0.0019	1.216e-06	TRUE	reported	M20489	2	TRUE	0.00292331	22.9391
rs12536678	C	G	C	G	-0.0096	-0.011	0.3198	0.362	FALSE	TRUE	FALSE	vOdYyM	0.016	0.49	CKD	TRUE	reported	0.0019	2.039e-07	TRUE	reported	M17945	2	TRUE	0.00325231	25.5291
rs12537257	A	G	A	G	0.0912	-0.041	0.1088	0.174	FALSE	FALSE	FALSE	Ieakqz	0.024	0.0929994	CKD	TRUE	reported	0.0194	2.478e-06	TRUE	reported	M35635	2	TRUE	0.00281665	22.0997
rs12538514	C	G	C	G	0.0124	-0.0055	0.3714	0.373	FALSE	TRUE	FALSE	cFINC2	0.016	0.73	CKD	TRUE	reported	0.0026	2.434e-06	TRUE	reported	M12017	2	TRUE	0.00289873	22.7456
rs12539054	T	C	T	C	-0.0175	0.017	0.2501	0.226	FALSE	FALSE	FALSE	6e8Irm	0.017	0.33	CKD	TRUE	reported	0.004	9.436e-06	TRUE	reported	M32418	2	TRUE	0.00244043	19.1406
rs12539066	T	C	T	C	0.0092	0.0053	0.3111	0.261	FALSE	FALSE	FALSE	484Pz1	0.016	0.75	CKD	TRUE	reported	0.0019	9.027e-07	TRUE	reported	M33389	2	TRUE	0.00298772	23.446
rs12540531	A	C	A	C	0.1022	0.049	0.1129	0.142	FALSE	FALSE	FALSE	cNgYya	0.022	0.0259998	CKD	TRUE	reported	0.0227	6.741e-06	TRUE	reported	M31536	2	TRUE	0.00258403	20.2698
rs12544560	A	G	A	G	0.0164	0.033	0.148	0.133	FALSE	FALSE	FALSE	oRj2Ib	0.022	0.13	CKD	TRUE	reported	0.0035	3.318e-06	TRUE	reported	M01508	2	TRUE	0.00279837	21.9559
rs12544572	C	G	C	G	-0.3743	-0.014	0.0921	0.097	FALSE	TRUE	FALSE	p4jTRv	0.054	0.8	CKD	TRUE	reported	0.0802	3.068e-06	TRUE	reported	M33173	2	TRUE	0.00277623	21.7817
rs12544733	C	G	C	G	-0.0084	0.0016	0.8378	0.844	FALSE	TRUE	FALSE	NyhA6j	0.02	0.94	CKD	TRUE	reported	0.0018	2.741e-06	TRUE	reported	M00606	2	TRUE	0.00277573	21.7778
rs12546042	T	C	T	C	0.0077	0.0064	0.4197	0.367	FALSE	FALSE	FALSE	A3x8jl	0.016	0.69	CKD	TRUE	reported	0.0017	8.353e-06	TRUE	reported	M02734	2	TRUE	0.00261528	20.5156
rs12547884	A	G	A	G	-0.0175	0.0027	0.7663	0.77	FALSE	FALSE	FALSE	i4CPy8	0.018	0.88	CKD	TRUE	reported	0.0039	6.315e-06	TRUE	reported	M35977	2	TRUE	0.00256686	20.1348
rs12548026	C	G	C	G	-0.0087	0.0032	0.4	0.407	FALSE	TRUE	FALSE	6fjFYl	0.015	0.84	CKD	TRUE	reported	0.0018	2.68e-06	TRUE	reported	M37058	2	TRUE	0.00297694	23.3611
rs12550729	T	C	T	C	0.0637	-0.019	0.9233	0.929	FALSE	FALSE	FALSE	Q4RmPc	0.029	0.52	CKD	TRUE	reported	0.0029	5.97e-110	TRUE	reported	M01494	2	TRUE	0.0580852	482.484
rs12552851	T	C	T	C	0.0131	-0.03	0.7391	0.728	FALSE	FALSE	FALSE	I4ug72	0.018	0.0899995	CKD	TRUE	reported	0.0027	1.737e-06	TRUE	reported	M16821	2	TRUE	0.00299973	23.5405
rs12552913	A	T	A	T	-0.0059	0.0001	0.2932	0.266	FALSE	TRUE	FALSE	QujNVA	0.017	1	CKD	TRUE	reported	0.0012	1.164e-06	TRUE	reported	M01649	2	TRUE	0.00308016	24.1736
rs1255463	A	C	A	C	-0.0113	0.0025	0.3988	0.389	FALSE	FALSE	FALSE	Wk8nLy	0.016	0.87	CKD	TRUE	reported	0.0026	9.299e-06	TRUE	reported	M21630	2	TRUE	0.00240843	18.8891
rs1256061	T	G	T	G	-0.0085	-0.003	0.4673	0.509	FALSE	FALSE	FALSE	CGxFkb	0.015	0.84	CKD	TRUE	reported	0.0019	9.284e-06	TRUE	reported	M35754	2	TRUE	0.00255148	20.0139
rs12563233	T	G	T	G	-0.0079	0.0007	0.1915	0.204	FALSE	FALSE	FALSE	nJ5FtP	0.019	0.97	CKD	TRUE	reported	0.0018	9.203e-06	TRUE	reported	M36808	2	TRUE	0.00245591	19.2623
rs12565464	A	G	A	G	0.034	-0.018	0.8419	0.825	FALSE	FALSE	FALSE	5g6Ieh	0.021	0.38	CKD	TRUE	reported	0.0069	8.34e-07	TRUE	reported	M33131	2	TRUE	0.00309375	24.2806
rs12565684	T	C	T	C	-0.0311	-0.0041	0.5838	0.602	FALSE	FALSE	FALSE	6cR8na	0.016	0.8	CKD	TRUE	reported	0.007	8.521e-06	TRUE	reported	M32846	2	TRUE	0.00251653	19.739
rs12566232	A	C	A	C	-0.0446	-0.0092	0.7095	0.724	FALSE	FALSE	FALSE	9k3zwL	0.017	0.58	CKD	TRUE	reported	0.005	5.694e-19	TRUE	reported	M35189	2	TRUE	0.0100672	79.5664
rs12566852	T	C	T	C	0.0515	0.0002	0.7395	0.708	FALSE	FALSE	FALSE	WRBp4X	0.018	0.99	CKD	TRUE	reported	0.0112	4.698e-06	TRUE	reported	M33195	2	TRUE	0.00269512	21.1436
rs12569017	A	T	A	T	-0.0151	-0.0094	0.0734	0.102	FALSE	TRUE	FALSE	ozbLNi	0.029	0.75	CKD	TRUE	reported	0.0033	6.39e-06	TRUE	reported	M32740	2	TRUE	0.00266893	20.9376
rs12569219	A	C	A	C	-0.0118	-0.0098	0.1612	0.164	FALSE	FALSE	FALSE	ATDZYf	0.021	0.630001	CKD	TRUE	reported	0.0026	5.823e-06	TRUE	reported	M03141	2	TRUE	0.00262571	20.5976
rs12570090	T	C	T	C	-0.0094	-0.0067	0.5847	0.562	FALSE	FALSE	FALSE	CGxFkb	0.015	0.66	CKD	TRUE	reported	0.0019	9.184e-07	TRUE	reported	M35754	2	TRUE	0.00311862	24.4765
rs12573437	A	C	A	C	0.0377	-0.0022	0.087	0.066	FALSE	FALSE	FALSE	9xwEwx	0.029	0.94	CKD	TRUE	reported	0.0084	7.96e-06	TRUE	reported	M32654	2	TRUE	0.0025679	20.143
rs12573896	A	G	A	G	0.0196	0.0093	0.9175	0.906	FALSE	FALSE	FALSE	6rPIqV	0.028	0.74	CKD	TRUE	reported	0.0044	7.042e-06	TRUE	reported	M35718	2	TRUE	0.00252975	19.843
rs12577969	A	G	A	G	-0.0127	-0.046	0.1103	0.1	FALSE	FALSE	FALSE	J83cPs	0.025	0.0659994	CKD	TRUE	reported	0.0027	2.845e-06	TRUE	reported	M32518	2	TRUE	0.00281984	22.1248
rs12579148	T	C	T	C	-0.0077	-0.0019	0.1887	0.219	FALSE	FALSE	FALSE	nXDiMx	0.02	0.93	CKD	TRUE	reported	0.0017	5.919e-06	TRUE	reported	M01604	2	TRUE	0.00261528	20.5156
rs12579447	A	T	A	T	0.0536	0.02	0.0531	0.054	FALSE	TRUE	FALSE	FHo51t	0.034	0.56	CKD	TRUE	reported	0.0121	9.585e-06	TRUE	reported	M36103	2	TRUE	0.00250174	19.6227
rs12580426	A	G	A	G	0.0431	-0.059	0.9345	0.905	FALSE	FALSE	FALSE	quzcBN	0.03	0.0470002	CKD	TRUE	reported	0.0083	2.201e-07	TRUE	reported	M34469	2	TRUE	0.00343459	26.9649
rs12580704	T	C	T	C	0.0085	-0.0084	0.1328	0.124	FALSE	FALSE	FALSE	NyhA6j	0.023	0.709999	CKD	TRUE	reported	0.0018	4.553e-06	TRUE	reported	M00606	2	TRUE	0.00284203	22.2994
rs12582988	A	G	A	G	-0.012	-0.0093	0.1673	0.23	FALSE	FALSE	FALSE	IMLtmu	0.02	0.649999	CKD	TRUE	reported	0.0026	4.13e-06	TRUE	reported	M32489	2	TRUE	0.00271523	21.3018
rs12583004	T	C	T	C	-0.0318	-0.0038	0.0723	0.084	FALSE	FALSE	FALSE	jsFED5	0.029	0.9	CKD	TRUE	reported	0.0067	1.746e-06	TRUE	reported	M18467	2	TRUE	0.00287096	22.5271
rs12583004	T	C	T	C	-0.0314	-0.0038	0.0726	0.084	FALSE	FALSE	FALSE	DEBWsM	0.029	0.9	CKD	TRUE	reported	0.0071	9.901e-06	TRUE	reported	M33969	2	TRUE	0.00249362	19.5588
rs12583004	T	C	T	C	-0.0288	-0.0038	0.0716	0.084	FALSE	FALSE	FALSE	aarFx4	0.029	0.9	CKD	TRUE	reported	0.0064	5.76e-06	TRUE	reported	M19323	2	TRUE	0.00258151	20.25
rs12584638	A	G	A	G	-0.0945	-0.0037	0.6398	0.73	FALSE	FALSE	FALSE	i8ZTWZ	0.018	0.84	CKD	TRUE	reported	0.0209	6.238e-06	TRUE	reported	M16823	2	TRUE	0.00260621	20.4442
rs12586821	T	C	T	C	0.0129	0.016	0.1222	0.115	FALSE	FALSE	FALSE	q7LfRz	0.024	0.51	CKD	TRUE	reported	0.0025	1.615e-07	TRUE	reported	M10642	2	TRUE	0.00339153	26.6256
rs12587408	A	C	A	C	-0.0888	-0.016	0.1352	0.164	FALSE	FALSE	FALSE	oWnVn6	0.021	0.450001	CKD	TRUE	reported	0.0192	3.863e-06	TRUE	reported	M37112	2	TRUE	0.00272652	21.3906
rs12587564	A	G	A	G	0.0456	-0.025	0.1148	0.108	FALSE	FALSE	FALSE	fRwWJ7	0.024	0.28	CKD	TRUE	reported	0.0097	2.63e-06	TRUE	reported	M01605	2	TRUE	0.00281665	22.0997
rs12588013	T	G	T	G	0.0117	0.01	0.3744	0.46	FALSE	FALSE	FALSE	ulfHqT	0.016	0.51	CKD	TRUE	reported	0.0026	8.572e-06	TRUE	reported	M35253	2	TRUE	0.00258151	20.25
rs12588574	A	G	A	G	0.0113	0.021	0.2168	0.219	FALSE	FALSE	FALSE	ERt7m3	0.018	0.25	CKD	TRUE	reported	0.0025	6.117e-06	TRUE	reported	M32492	2	TRUE	0.00260445	20.4304
rs12589229	T	C	T	C	0.0083	0.0047	0.3252	0.35	FALSE	FALSE	FALSE	4xK1mb	0.016	0.77	CKD	TRUE	reported	0.0018	2.407e-06	TRUE	reported	M19934	2	TRUE	0.00271021	21.2623
rs12589666	TRUE	G	TRUE	G	-0.0382	0.015	0.3791	0.354	FALSE	FALSE	FALSE	VRHKjj	0.015	0.33	CKD	TRUE	reported	0.0072	1.26e-07	TRUE	reported	M33390	2	TRUE	0.00358487	28.1489
rs12590118	T	G	T	G	-0.0463	-0.035	0.9201	0.953	FALSE	FALSE	FALSE	T9u9Qt	0.028	0.21	CKD	TRUE	reported	0.01	3.838e-06	TRUE	reported	M18476	2	TRUE	0.0027324	21.4369
rs12593036	A	G	A	G	0.0123	0.013	0.6948	0.654	FALSE	FALSE	FALSE	2q6qxT	0.016	0.43	CKD	TRUE	reported	0.0028	9.018e-06	TRUE	reported	M34456	2	TRUE	0.00246034	19.2972
rs12596849	A	G	A	G	-0.0113	-0.037	0.1846	0.217	FALSE	FALSE	FALSE	Z9vVel	0.022	0.1	CKD	TRUE	reported	0.0025	3.929e-06	TRUE	reported	M19362	2	TRUE	0.00260445	20.4304
rs12597210	T	C	T	C	-0.008	-0.034	0.7036	0.681	FALSE	FALSE	FALSE	cJH5hj	0.016	0.0369999	CKD	TRUE	reported	0.0018	5.907e-06	TRUE	reported	M35326	2	TRUE	0.00251832	19.7531
rs12598784	C	G	C	G	0.0278	0.001	0.599	0.589	FALSE	TRUE	FALSE	bc1KrQ	0.015	0.95	CKD	TRUE	reported	0.0061	4.888e-06	TRUE	reported	M32769	2	TRUE	0.00264758	20.7697
rs12598924	T	G	T	G	-0.0127	0.027	0.2613	0.29	FALSE	FALSE	FALSE	XOxIkU	0.018	0.14	CKD	TRUE	reported	0.0027	2.815e-06	TRUE	reported	M34306	2	TRUE	0.00281984	22.1248
rs12599099	T	C	T	C	0.0581	0.018	0.0768	0.094	FALSE	FALSE	FALSE	HYuEMW	0.033	0.58	CKD	TRUE	reported	0.0131	9.316e-06	TRUE	reported	M36131	2	TRUE	0.00250779	19.6702
rs12601482	T	C	T	C	-0.0342	0.015	0.8888	0.929	FALSE	FALSE	FALSE	sXCuk4	0.025	0.55	CKD	TRUE	reported	0.0075	4.429e-06	TRUE	reported	M32425	2	TRUE	0.00265062	20.7936
rs12602901	C	G	C	G	-0.0368	-0.0058	0.1717	0.182	FALSE	TRUE	FALSE	1p4iLr	0.02	0.77	CKD	TRUE	reported	0.0034	1.145e-26	TRUE	reported	M32709	2	TRUE	0.0147521	117.149
rs1260333	A	G	A	G	0.0125	-0.0071	0.4472	0.422	FALSE	FALSE	FALSE	wPB6NI	0.015	0.64	CKD	TRUE	reported	0.0026	1.262e-06	TRUE	reported	M34214	2	TRUE	0.00294553	23.1139
rs12603532	T	C	T	C	-0.0368	-0.034	0.0394	0.054	FALSE	FALSE	FALSE	UKxh6g	0.036	0.35	CKD	TRUE	reported	0.0074	6.622e-07	TRUE	reported	M20675	2	TRUE	0.00315089	24.7305
rs12603646	A	C	A	C	0.0348	-0.037	0.7045	0.712	FALSE	FALSE	FALSE	LQBFNR	0.016	0.021	CKD	TRUE	reported	0.0078	8.133e-06	TRUE	reported	M21049	2	TRUE	0.00253768	19.9053
rs12603748	T	C	T	C	-0.0389	0.032	0.88	0.823	FALSE	FALSE	FALSE	kMUUg8	0.025	0.19	CKD	TRUE	reported	0.0083	2.945e-06	TRUE	reported	M32445	2	TRUE	0.0027996	21.9656
rs12604647	A	C	A	C	-0.0112	-0.0097	0.2439	0.254	FALSE	FALSE	FALSE	YiVnrO	0.017	0.58	CKD	TRUE	reported	0.0025	6.052e-06	TRUE	reported	M32393	2	TRUE	0.00255867	20.0704
rs12605650	T	C	T	C	0.012	-0.017	0.3031	0.327	FALSE	FALSE	FALSE	ORqZGp	0.017	0.3	CKD	TRUE	reported	0.0026	5.134e-06	TRUE	reported	M33960	2	TRUE	0.00271523	21.3018
rs12607576	T	C	T	C	-0.004	-0.0025	0.5351	0.575	FALSE	FALSE	FALSE	deOkMl	0.016	0.87	CKD	TRUE	reported	0.0009	6.667e-06	TRUE	reported	M15500	2	TRUE	0.00251832	19.7531
rs12607750	C	G	C	G	-0.0492	-0.0033	0.297	0.231	FALSE	TRUE	FALSE	XwVQ4s	0.017	0.84	CKD	TRUE	reported	0.0111	9.743e-06	TRUE	reported	M33194	2	TRUE	0.00250476	19.6465
rs12611788	T	C	T	C	-0.007	-0.016	0.6267	0.661	FALSE	FALSE	FALSE	Q4RmPc	0.016	0.31	CKD	TRUE	reported	0.0015	5.507e-06	TRUE	reported	M01494	2	TRUE	0.00277573	21.7778
rs12611993	T	C	T	C	-0.0627	-0.0017	0.245	0.285	FALSE	FALSE	FALSE	0pFMNa	0.018	0.92	CKD	TRUE	reported	0.0134	2.873e-06	TRUE	reported	M36850	2	TRUE	0.00279051	21.894
rs12612007	A	G	A	G	0.0044	-0.0006	0.3461	0.344	FALSE	FALSE	FALSE	Gci4YE	0.016	0.97	CKD	TRUE	reported	0.0009	1.202e-06	TRUE	reported	M00060	2	TRUE	0.00304556	23.9012
rs12612955	T	C	T	C	0.0393	-0.026	0.9598	0.982	FALSE	FALSE	FALSE	UKxh6g	0.051	0.61	CKD	TRUE	reported	0.0085	3.615e-06	TRUE	reported	M20675	2	TRUE	0.00272479	21.377
rs12613833	T	C	T	C	-0.008	0.026	0.7597	0.792	FALSE	FALSE	FALSE	PErCqE	0.019	0.18	CKD	TRUE	reported	0.0017	1.934e-06	TRUE	reported	M35397	2	TRUE	0.00282245	22.1453
rs12613874	A	G	A	G	0.0125	0.027	0.6712	0.712	FALSE	FALSE	FALSE	wPB6NI	0.017	0.1	CKD	TRUE	reported	0.0027	2.783e-06	TRUE	reported	M34214	2	TRUE	0.00273197	21.4335
rs1261411	T	C	T	C	0.0119	0.012	0.4052	0.463	FALSE	FALSE	FALSE	B7COsA	0.015	0.43	CKD	TRUE	reported	0.0026	3.29e-06	TRUE	reported	M19364	2	TRUE	0.00267028	20.9482
rs12615551	A	G	A	G	-0.0569	-0.0083	0.9347	0.906	FALSE	FALSE	FALSE	uoOpP5	0.033	0.8	CKD	TRUE	reported	0.0125	5.468e-06	TRUE	reported	M22138	2	TRUE	0.00264136	20.7207
rs12615875	A	T	A	T	-0.0122	-0.032	0.172	0.2	FALSE	TRUE	FALSE	TEpnQV	0.02	0.11	CKD	TRUE	reported	0.0027	6.195e-06	TRUE	reported	M32198	2	TRUE	0.00260274	20.417
rs12616207	A	G	A	G	0.0099	-0.03	0.2818	0.246	FALSE	FALSE	FALSE	0Gvufz	0.017	0.0739997	CKD	TRUE	reported	0.002	4.164e-07	TRUE	reported	M22177	2	TRUE	0.00312193	24.5025
rs12616616	A	G	A	G	0.0079	0.014	0.5527	0.58	FALSE	FALSE	FALSE	SiQShc	0.015	0.35	CKD	TRUE	reported	0.0017	3.825e-06	TRUE	reported	M15676	2	TRUE	0.00275252	21.5952
rs12617093	T	C	T	C	-0.0348	-0.022	0.4512	0.413	FALSE	FALSE	FALSE	ErleeY	0.019	0.26	CKD	TRUE	reported	0.0076	4.812e-06	TRUE	reported	M36115	2	TRUE	0.00267264	20.9668
rs12621141	A	G	A	G	-0.0128	0.019	0.4155	0.446	FALSE	FALSE	FALSE	Z0Kb5v	0.015	0.21	CKD	TRUE	reported	0.0026	9.232e-07	TRUE	reported	M35439	2	TRUE	0.00308817	24.2367
rs12622156	A	G	A	G	0.0436	0.01	0.1411	0.142	FALSE	FALSE	FALSE	kCK41I	0.022	0.64	CKD	TRUE	reported	0.0091	1.451e-06	TRUE	reported	M27716	2	TRUE	0.00292543	22.9557
rs12622653	A	G	A	G	-0.0314	-0.006	0.7765	0.788	FALSE	FALSE	FALSE	t3MbGQ	0.019	0.75	CKD	TRUE	reported	0.0067	2.89e-06	TRUE	reported	M36009	2	TRUE	0.00279939	21.9639
rs12623684	A	G	A	G	0.0334	-0.017	0.0629	0.076	FALSE	FALSE	FALSE	i4CPy8	0.03	0.57	CKD	TRUE	reported	0.0071	2.592e-06	TRUE	reported	M35977	2	TRUE	0.00282047	22.1297
rs12625248	T	G	T	G	-0.0297	-0.015	0.8274	0.862	FALSE	FALSE	FALSE	Z0Kb5v	0.022	0.5	CKD	TRUE	reported	0.0066	7.158e-06	TRUE	reported	M35439	2	TRUE	0.00258151	20.25
rs12625828	T	G	T	G	0.0086	0.0024	0.3366	0.277	FALSE	FALSE	FALSE	XIMKhO	0.016	0.88	CKD	TRUE	reported	0.0018	2.055e-06	TRUE	reported	M01564	2	TRUE	0.00290909	22.8272
rs12626113	T	C	T	C	-0.0058	-0.012	0.2385	0.23	FALSE	FALSE	FALSE	VMWJQI	0.019	0.53	CKD	TRUE	reported	0.0012	9.779e-07	TRUE	reported	M36515	2	TRUE	0.00297694	23.3611
rs12627165	A	G	A	G	0.0044	0.018	0.3466	0.341	FALSE	FALSE	FALSE	deOkMl	0.017	0.28	CKD	TRUE	reported	0.0009	3.456e-06	TRUE	reported	M15500	2	TRUE	0.00304556	23.9012
rs12629138	T	G	T	G	0.019	-0.03	0.063	0.069	FALSE	FALSE	FALSE	q0sUDx	0.033	0.36	CKD	TRUE	reported	0.0036	1.817e-07	TRUE	reported	M33477	2	TRUE	0.00354756	27.8549
rs12629138	T	G	T	G	0.0234	-0.03	0.0631	0.069	FALSE	FALSE	FALSE	TBtca3	0.033	0.36	CKD	TRUE	reported	0.0044	1.291e-07	TRUE	reported	M20699	2	TRUE	0.00360189	28.2831
rs12629322	T	C	T	C	-0.0233	0.0094	0.7183	0.686	FALSE	FALSE	FALSE	TLYTDv	0.017	0.58	CKD	TRUE	reported	0.0048	1.437e-06	TRUE	reported	M33250	2	TRUE	0.00300258	23.5629
rs12629505	A	G	A	G	0.0128	-0.035	0.3983	0.482	FALSE	FALSE	FALSE	0Kz0mY	0.016	0.0259998	CKD	TRUE	reported	0.0026	1.095e-06	TRUE	reported	M16816	2	TRUE	0.00308817	24.2367
rs12629505	A	G	A	G	0.017	-0.035	0.3981	0.482	FALSE	FALSE	FALSE	7O8br1	0.016	0.0259998	CKD	TRUE	reported	0.0036	2.208e-06	TRUE	reported	M33441	2	TRUE	0.00284203	22.2994
rs12631637	C	G	C	G	0.0169	0.0056	0.6794	0.615	FALSE	TRUE	FALSE	vOJQBw	0.017	0.74	CKD	TRUE	reported	0.0037	3.725e-06	TRUE	reported	M33822	2	TRUE	0.00265941	20.8627
rs12632457	T	C	T	C	0.0459	0.027	0.6341	0.647	FALSE	FALSE	FALSE	hW1cc2	0.016	0.0980009	CKD	TRUE	reported	0.0096	1.93e-06	TRUE	reported	M33137	2	TRUE	0.00291331	22.8604
rs12633114	A	G	A	G	-0.0693	0.031	0.6036	0.577	FALSE	FALSE	FALSE	8p9cXR	0.02	0.12	CKD	TRUE	reported	0.0156	9.224e-06	TRUE	reported	M33609	2	TRUE	0.00251591	19.7341
rs1263632	T	C	T	C	-0.0119	-0.013	0.4945	0.478	FALSE	FALSE	FALSE	oD5ArX	0.015	0.4	CKD	TRUE	reported	0.0026	6.159e-06	TRUE	reported	M35254	2	TRUE	0.00267028	20.9482
rs12637114	T	C	T	C	0.0262	0.023	0.541	0.595	FALSE	FALSE	FALSE	lUEC59	0.015	0.14	CKD	TRUE	reported	0.0059	9.646e-06	TRUE	reported	M22130	2	TRUE	0.00251406	19.7196
rs12637854	A	T	A	T	-0.0138	0.048	0.8926	0.863	FALSE	TRUE	FALSE	tclBS6	0.024	0.0420001	CKD	TRUE	reported	0.0027	4.326e-07	TRUE	reported	M15778	2	TRUE	0.00332778	26.1235
rs12639715	T	C	T	C	0.0085	-0.009	0.6649	0.635	FALSE	FALSE	FALSE	vOdYyM	0.016	0.58	CKD	TRUE	reported	0.0019	4.184e-06	TRUE	reported	M17945	2	TRUE	0.00255148	20.0139
rs12640474	T	C	T	C	-0.04	0.012	0.3034	0.298	FALSE	FALSE	FALSE	4uAajA	0.016	0.450001	CKD	TRUE	reported	0.0088	5.876e-06	TRUE	reported	M33150	2	TRUE	0.00263379	20.6612
rs12641040	A	G	A	G	-0.0165	-0.023	0.8189	0.832	FALSE	FALSE	FALSE	L0wlkm	0.019	0.23	CKD	TRUE	reported	0.0035	2.383e-06	TRUE	reported	M21188	2	TRUE	0.00283251	22.2245
rs12644208	A	G	A	G	-0.0197	-0.011	0.6293	0.62	FALSE	FALSE	FALSE	L3gqp9	0.016	0.51	CKD	TRUE	reported	0.0043	5.116e-06	TRUE	reported	M15630	2	TRUE	0.00267549	20.9892
rs12645107	A	G	A	G	0.0463	-0.029	0.1473	0.128	FALSE	FALSE	FALSE	Weu8bW	0.021	0.18	CKD	TRUE	reported	0.0079	4.611e-09	TRUE	reported	M32808	2	TRUE	0.00437096	34.3485
rs12649508	T	G	T	G	0.0083	0.061	0.2978	0.31	FALSE	FALSE	FALSE	8erVKH	0.016	0.000179999	CKD	TRUE	reported	0.0018	5.144e-06	TRUE	reported	M32634	2	TRUE	0.00271021	21.2623
rs12650232	T	G	T	G	0.5126	0.059	0.9469	0.973	FALSE	FALSE	FALSE	dioPLM	0.035	0.0959997	CKD	TRUE	reported	0.1139	6.818e-06	TRUE	reported	M36097	2	TRUE	0.00258201	20.254
rs12652381	A	G	A	G	0.0091	-0.0004	0.6121	0.619	FALSE	FALSE	FALSE	4xK1mb	0.016	0.98	CKD	TRUE	reported	0.0017	1.568e-07	TRUE	reported	M19934	2	TRUE	0.00364895	28.654
rs12653732	C	G	C	G	0.0202	0.015	0.3139	0.305	FALSE	TRUE	FALSE	PV89da	0.016	0.36	CKD	TRUE	reported	0.0045	8.142e-06	TRUE	reported	M33221	2	TRUE	0.00256881	20.1501
rs12655321	A	G	A	G	0.0733	0.0006	0.5227	0.545	FALSE	FALSE	FALSE	QCKCHu	0.016	0.97	CKD	TRUE	reported	0.0154	2.023e-06	TRUE	reported	M31787	2	TRUE	0.00288723	22.6551
rs12658008	T	G	T	G	0.0083	-0.01	0.2091	0.254	FALSE	FALSE	FALSE	npACyZ	0.019	0.59	CKD	TRUE	reported	0.0018	2.657e-06	TRUE	reported	M34062	2	TRUE	0.00271021	21.2623
rs12659061	A	G	A	G	0.0618	-0.034	0.1376	0.165	FALSE	FALSE	FALSE	hW1cc2	0.022	0.13	CKD	TRUE	reported	0.0138	7.463e-06	TRUE	reported	M33137	2	TRUE	0.00255669	20.0548
rs12659397	T	C	T	C	0.011	-0.0073	0.7796	0.792	FALSE	FALSE	FALSE	XRcWMx	0.018	0.69	CKD	TRUE	reported	0.0025	8.069e-06	TRUE	reported	M32698	2	TRUE	0.00246833	19.36
rs12660977	T	G	T	G	0.0323	-0.036	0.1558	0.185	FALSE	FALSE	FALSE	5HIt1M	0.025	0.15	CKD	TRUE	reported	0.0072	7.113e-06	TRUE	reported	M35320	2	TRUE	0.00256564	20.1252
rs12660977	T	G	T	G	0.0405	-0.036	0.1536	0.185	FALSE	FALSE	FALSE	RI89pv	0.025	0.15	CKD	TRUE	reported	0.0089	5.671e-06	TRUE	reported	M15753	2	TRUE	0.00263969	20.7076
rs12661060	T	C	T	C	-0.1644	0.0074	0.1122	0.1	FALSE	FALSE	FALSE	rS3QAF	0.025	0.77	CKD	TRUE	reported	0.0358	4.396e-06	TRUE	reported	M34109	2	TRUE	0.00268806	21.0881
rs12661239	A	G	A	G	0.0244	0.013	0.61	0.579	FALSE	FALSE	FALSE	TQE7gw	0.017	0.44	CKD	TRUE	reported	0.005	1.262e-06	TRUE	reported	M27710	2	TRUE	0.00303453	23.8144
rs12662536	A	T	A	T	-0.0056	-0.0094	0.2919	0.261	FALSE	TRUE	FALSE	FCOHTn	0.017	0.57	CKD	TRUE	reported	0.0012	6.662e-06	TRUE	reported	M15650	2	TRUE	0.00277573	21.7778
rs12663563	C	G	C	G	-0.0212	0.0037	0.0469	0.059	FALSE	TRUE	FALSE	WxmRVL	0.033	0.91	CKD	TRUE	reported	0.0048	8.226e-06	TRUE	reported	M32315	2	TRUE	0.00248702	19.5069
rs12663966	A	T	A	T	-0.0083	0.0015	0.3638	0.352	FALSE	TRUE	FALSE	oZOoEq	0.016	0.92	CKD	TRUE	reported	0.0018	3.64e-06	TRUE	reported	M34283	2	TRUE	0.00271021	21.2623
rs12665495	A	G	A	G	0.029	0.022	0.9441	0.947	FALSE	FALSE	FALSE	nitwQu	0.031	0.48	CKD	TRUE	reported	0.006	1.283e-06	TRUE	reported	M25599	2	TRUE	0.00297694	23.3611
rs12670725	A	G	A	G	0.0205	-0.0013	0.8147	0.774	FALSE	FALSE	FALSE	bW5u2m	0.019	0.95	CKD	TRUE	reported	0.0045	6.249e-06	TRUE	reported	M32672	2	TRUE	0.00264547	20.7531
rs12671954	A	G	A	G	-0.0118	0.02	0.5605	0.589	FALSE	FALSE	FALSE	5WD7XV	0.016	0.21	CKD	TRUE	reported	0.0026	7.274e-06	TRUE	reported	M12768	2	TRUE	0.00262571	20.5976
rs12674822	T	G	T	G	-0.0501	-0.011	0.3945	0.416	FALSE	FALSE	FALSE	ZEgAvE	0.016	0.51	CKD	TRUE	reported	0.0106	2.216e-06	TRUE	reported	M33190	2	TRUE	0.00284706	22.339
rs12677067	A	G	A	G	-0.015	0.032	0.29	0.323	FALSE	FALSE	FALSE	UKxh6g	0.017	0.064	CKD	TRUE	reported	0.0033	5.512e-06	TRUE	reported	M20675	2	TRUE	0.00263379	20.6612
rs12680421	T	C	T	C	0.0176	0.0043	0.2899	0.296	FALSE	FALSE	FALSE	3pEUIK	0.017	0.8	CKD	TRUE	reported	0.0039	7.774e-06	TRUE	reported	M36673	2	TRUE	0.0025962	20.3655
rs12681727	A	G	A	G	-0.0357	-0.0028	0.1333	0.208	FALSE	FALSE	FALSE	bDIRl3	0.027	0.92	CKD	TRUE	reported	0.008	7.143e-06	TRUE	reported	M35978	2	TRUE	0.00253877	19.9139
rs12692453	A	G	A	G	0.0287	-0.007	0.2156	0.221	FALSE	FALSE	FALSE	vXL92G	0.018	0.7	CKD	TRUE	reported	0.0065	9.308e-06	TRUE	reported	M33653	2	TRUE	0.00248558	19.4956
rs12694202	T	C	T	C	0.0093	0.044	0.4344	0.408	FALSE	FALSE	FALSE	nnhO9j	0.016	0.00569994	CKD	TRUE	reported	0.0019	6.537e-07	TRUE	reported	M22481	2	TRUE	0.00305283	23.9584
rs12698117	A	G	A	G	0.0085	0.0049	0.3013	0.279	FALSE	FALSE	FALSE	k6iSJ3	0.017	0.780001	CKD	TRUE	reported	0.0018	4.153e-06	TRUE	reported	M35675	2	TRUE	0.00284203	22.2994
rs12699171	A	G	A	G	-0.0461	0.0061	0.9499	0.92	FALSE	FALSE	FALSE	TBtca3	0.043	0.89	CKD	TRUE	reported	0.0099	3.027e-06	TRUE	reported	M20699	2	TRUE	0.00276376	21.6836
rs12701171	T	G	T	G	-0.11	-0.062	0.9455	0.954	FALSE	FALSE	FALSE	ubXrSi	0.034	0.0690001	CKD	TRUE	reported	0.0214	2.59e-07	TRUE	reported	M34339	2	TRUE	0.00336562	26.4215
rs12701265	A	G	A	G	0.0086	0.017	0.3919	0.414	FALSE	FALSE	FALSE	Ei9XC7	0.015	0.27	CKD	TRUE	reported	0.0017	7.372e-07	TRUE	reported	M02132	2	TRUE	0.00326026	25.5917
rs12701943	T	C	T	C	0.0335	0.025	0.9372	0.958	FALSE	FALSE	FALSE	HRvBiT	0.038	0.52	CKD	TRUE	reported	0.0075	8.562e-06	TRUE	reported	M33380	2	TRUE	0.0025435	19.9511
rs12702537	A	G	A	G	0.925	-0.02	0.986	0.908	FALSE	FALSE	FALSE	rS3QAF	0.044	0.649999	CKD	TRUE	reported	0.19	1.125e-06	TRUE	reported	M34109	2	TRUE	0.00302019	23.7015
rs12708853	A	C	A	C	-0.0092	0.0098	0.5148	0.553	FALSE	FALSE	FALSE	BSn46e	0.015	0.52	CKD	TRUE	reported	0.0019	1.168e-06	TRUE	reported	M34912	2	TRUE	0.00298772	23.446
rs12709393	T	G	T	G	0.0053	-0.002	0.6286	0.615	FALSE	FALSE	FALSE	deOkMl	0.016	0.9	CKD	TRUE	reported	0.0009	6.408e-09	TRUE	reported	M15500	2	TRUE	0.00441283	34.679
rs12711494	A	T	A	T	-0.0265	0.011	0.2932	0.338	FALSE	TRUE	FALSE	YLn8fP	0.019	0.56	CKD	TRUE	reported	0.006	9.883e-06	TRUE	reported	M34390	2	TRUE	0.00248702	19.5069
rs12712206	A	G	A	G	0.0077	0	0.4119	0.375	FALSE	FALSE	FALSE	ozbLNi	0.016	1	CKD	TRUE	reported	0.0017	7.687e-06	TRUE	reported	M32740	2	TRUE	0.00261528	20.5156
rs12713120	T	C	T	C	0.0122	0.022	0.7564	0.748	FALSE	FALSE	FALSE	ojyNaZ	0.018	0.23	CKD	TRUE	reported	0.0027	6.742e-06	TRUE	reported	M01303	2	TRUE	0.00260274	20.417
rs12713384	A	G	A	G	0.0123	0.025	0.7335	0.712	FALSE	FALSE	FALSE	L0wlkm	0.018	0.15	CKD	TRUE	reported	0.0027	7.857e-06	TRUE	reported	M21188	2	TRUE	0.00264547	20.7531
rs12713852	A	G	A	G	0.0081	0.001	0.6774	0.672	FALSE	FALSE	FALSE	rC9F7R	0.016	0.95	CKD	TRUE	reported	0.0018	5.235e-06	TRUE	reported	M37506	2	TRUE	0.00258151	20.25
rs12714232	T	C	T	C	-0.02	0.017	0.5232	0.504	FALSE	FALSE	FALSE	aIFM0S	0.016	0.3	CKD	TRUE	reported	0.0044	7.067e-06	TRUE	reported	M35678	2	TRUE	0.00263379	20.6612
rs12714263	A	G	A	G	-0.0107	0.012	0.5733	0.628	FALSE	FALSE	FALSE	iVMdAM	0.015	0.43	CKD	TRUE	reported	0.0023	3.976e-06	TRUE	reported	M01638	2	TRUE	0.00275857	21.6427
rs1271565	T	C	T	C	-0.0164	0.0024	0.7287	0.708	FALSE	FALSE	FALSE	Wk8nLy	0.017	0.89	CKD	TRUE	reported	0.0026	2.079e-10	TRUE	reported	M21630	2	TRUE	0.00505952	39.787
rs12715789	A	G	A	G	0.0214	-0.032	0.8197	0.839	FALSE	FALSE	FALSE	tFFC6m	0.02	0.11	CKD	TRUE	reported	0.0047	5.158e-06	TRUE	reported	M33833	2	TRUE	0.00264274	20.7316
rs12716182	A	T	A	T	0.0175	0.022	0.2885	0.195	FALSE	TRUE	FALSE	mDnKAj	0.017	0.19	CKD	TRUE	reported	0.0038	3.903e-06	TRUE	reported	M33892	2	TRUE	0.00270336	21.2084
rs12717560	A	G	A	G	-0.0222	-0.0048	0.2719	0.296	FALSE	FALSE	FALSE	FiWpYZ	0.018	0.79	CKD	TRUE	reported	0.0044	6.054e-07	TRUE	reported	M34761	2	TRUE	0.0032431	25.4566
rs12718598	T	C	T	C	0.018	-0.034	0.5178	0.532	FALSE	FALSE	FALSE	mtPmJr	0.015	0.025	CKD	TRUE	reported	0.0037	1.491e-06	TRUE	reported	M01107	2	TRUE	0.00301579	23.6669
rs12719343	A	G	A	G	0.0124	-0.015	0.3179	0.312	FALSE	FALSE	FALSE	V4Mro5	0.016	0.35	CKD	TRUE	reported	0.0027	6.093e-06	TRUE	reported	M32651	2	TRUE	0.00268855	21.0919
rs12723593	C	G	C	G	0.0234	0.018	0.7407	0.69	FALSE	TRUE	FALSE	xJrS4K	0.018	0.33	CKD	TRUE	reported	0.0053	8.455e-06	TRUE	reported	M33637	2	TRUE	0.00248525	19.4931
rs12725284	T	C	T	C	0.0315	0.05	0.1606	0.167	FALSE	FALSE	FALSE	4QuG2u	0.02	0.012	CKD	TRUE	reported	0.0056	1.72e-08	TRUE	reported	M01444	2	TRUE	0.00402776	31.6406
rs12725366	A	G	A	G	-0.0041	0.0007	0.4844	0.4	FALSE	FALSE	FALSE	deOkMl	0.015	0.96	CKD	TRUE	reported	0.0009	5.549e-06	TRUE	reported	M15500	2	TRUE	0.00264547	20.7531
rs12725757	A	T	A	T	-0.0198	0.0022	0.6521	0.669	FALSE	TRUE	FALSE	9IN2hg	0.016	0.89	CKD	TRUE	reported	0.0042	2.961e-06	TRUE	reported	M33453	2	TRUE	0.00283251	22.2245
rs12726438	T	C	T	C	0.037	-0.0063	0.1121	0.146	FALSE	FALSE	FALSE	J3QCKj	0.024	0.79	CKD	TRUE	reported	0.0083	8.652e-06	TRUE	reported	M36559	2	TRUE	0.00253348	19.8723
rs12726916	T	G	T	G	-0.0159	-0.012	0.1774	0.169	FALSE	FALSE	FALSE	ulfHqT	0.02	0.55	CKD	TRUE	reported	0.0035	4.038e-06	TRUE	reported	M35253	2	TRUE	0.00263078	20.6376
rs12727188	T	G	T	G	-0.0277	0.017	0.9165	0.898	FALSE	FALSE	FALSE	vOJQBw	0.027	0.54	CKD	TRUE	reported	0.0062	8.797e-06	TRUE	reported	M33822	2	TRUE	0.00254472	19.9607
rs12728678	T	C	T	C	-0.0096	0.015	0.2003	0.219	FALSE	FALSE	FALSE	egOIB2	0.019	0.42	CKD	TRUE	reported	0.0017	2.189e-08	TRUE	reported	M01299	2	TRUE	0.00405928	31.8893
rs12728857	A	G	A	G	0.0133	-0.0008	0.5552	0.523	FALSE	FALSE	FALSE	Sl3CAI	0.017	0.96	CKD	TRUE	reported	0.0028	2.041e-06	TRUE	reported	M30805	2	TRUE	0.00287546	22.5625
rs12730665	A	G	A	G	0.0078	0.0097	0.6775	0.686	FALSE	FALSE	FALSE	ozbLNi	0.016	0.55	CKD	TRUE	reported	0.0017	7.227e-06	TRUE	reported	M32740	2	TRUE	0.00268346	21.0519
rs12731852	T	C	T	C	0.0447	0.0054	0.2589	0.217	FALSE	FALSE	FALSE	3cGZgO	0.017	0.75	CKD	TRUE	reported	0.0101	9.504e-06	TRUE	reported	M33359	2	TRUE	0.00249722	19.5872
rs12737843	T	C	T	C	0.012	0.012	0.7976	0.815	FALSE	FALSE	FALSE	sDhzUg	0.019	0.53	CKD	TRUE	reported	0.0023	1.959e-07	TRUE	reported	M02730	2	TRUE	0.00346713	27.2212
rs1274280	T	C	T	C	0.0129	0.051	0.1181	0.142	FALSE	FALSE	FALSE	4TlH8p	0.024	0.0359998	CKD	TRUE	reported	0.0028	4.951e-06	TRUE	reported	M32729	2	TRUE	0.00270556	21.2258
rs12745456	T	C	T	C	0.0119	0.018	0.7303	0.748	FALSE	FALSE	FALSE	Z0Kb5v	0.017	0.31	CKD	TRUE	reported	0.0027	7.322e-06	TRUE	reported	M35439	2	TRUE	0.00247663	19.4252
rs12745827	T	G	T	G	0.0128	-0.0006	0.8446	0.827	FALSE	FALSE	FALSE	B6Q8hE	0.021	0.98	CKD	TRUE	reported	0.0028	4.756e-06	TRUE	reported	M34419	2	TRUE	0.00266389	20.898
rs12748013	A	G	A	G	-0.0277	0.0094	0.0816	0.128	FALSE	FALSE	FALSE	8aIJbT	0.028	0.74	CKD	TRUE	reported	0.0061	5.619e-06	TRUE	reported	M32632	2	TRUE	0.00262862	20.6205
rs12748135	T	C	T	C	-0.0701	-0.0057	0.8469	0.872	FALSE	FALSE	FALSE	mqNkyG	0.022	0.79	CKD	TRUE	reported	0.0157	7.543e-06	TRUE	reported	M34327	2	TRUE	0.00254157	19.9359
rs12749761	A	G	A	G	-0.0087	0.021	0.271	0.29	FALSE	FALSE	FALSE	q0sUDx	0.018	0.24	CKD	TRUE	reported	0.0019	5.49e-06	TRUE	reported	M33477	2	TRUE	0.00267264	20.9668
rs12759216	A	G	A	G	-0.1242	0.019	0.9097	0.898	FALSE	FALSE	FALSE	cNgYya	0.026	0.46	CKD	TRUE	reported	0.0255	1.053e-06	TRUE	reported	M31536	2	TRUE	0.00302287	23.7226
rs12763437	A	G	A	G	0.0273	0.0005	0.0834	0.097	FALSE	FALSE	FALSE	qZajip	0.026	0.98	CKD	TRUE	reported	0.0061	8.679e-06	TRUE	reported	M33627	2	TRUE	0.00255344	20.0293
[truncated: 32,238 more rows]

## Sheet: Table S2
Confounding Factor
rs1260326
rs715
rs164742
rs17287933
rs13267180
rs11188044
rs601338
rs651007
rs274570
rs603424
rs13203202
rs1535039
rs3094600
rs17750747
rs6908726
rs3931670
rs4587207
rs16897515
rs17681684
rs9375450

## Sheet: Table S3
Id.exposure	Id.outcome	Outcome	Method	Nsnp	B	Se	Pval	Low_ci	Up_ci	Or	Or_lci95	Or_uci95
M00584	bRzk8b	CKD	Inverse variance weighted	23	0.591738	0.27741	0.032918	0.0480147	1.13546	1.80713	1.04919	3.11261
M00584	bRzk8b	CKD	MR Egger	23	1.51326	0.857883	0.0922852	-0.168191	3.19471	4.54151	0.845192	24.4031
M00584	bRzk8b	CKD	Simple mode	23	0.390672	0.578839	0.506756	-0.743852	1.5252	1.47797	0.47528	4.59605
M00584	bRzk8b	CKD	Weighted median	23	0.575226	0.358498	0.108594	-0.12743	1.27788	1.77753	0.880355	3.58903
M00584	bRzk8b	CKD	Weighted mode	23	0.449006	0.501371	0.380184	-0.533681	1.43169	1.56675	0.586442	4.18578
M01303	y5uJBw	CKD	Inverse variance weighted	15	-0.800026	0.396923	0.0438448	-1.57799	-0.0220576	0.449317	0.206389	0.978184
M01303	y5uJBw	CKD	MR Egger	15	-2.96538	2.10306	0.182006	-7.08738	1.15662	0.0515409	0.000835585	3.17917
M01303	y5uJBw	CKD	Simple mode	15	-0.577384	0.871784	0.518532	-2.28608	1.13131	0.561365	0.101664	3.09972
M01303	y5uJBw	CKD	Weighted median	15	-0.671479	0.479596	0.161486	-1.61149	0.268529	0.510952	0.19959	1.30804
M01303	y5uJBw	CKD	Weighted mode	15	-0.378674	0.795474	0.641392	-1.9378	1.18045	0.684769	0.14402	3.25585
M01558	Ca1sxT	CKD	Inverse variance weighted	35	0.772107	0.264464	0.00350572	0.253758	1.29046	2.16432	1.28886	3.63444
M01558	Ca1sxT	CKD	MR Egger	35	1.23139	0.687801	0.0825814	-0.116706	2.57948	3.42597	0.889847	13.1902
M01558	Ca1sxT	CKD	Simple mode	35	0.79974	0.67215	0.242358	-0.517674	2.11715	2.22496	0.595905	8.30745
M01558	Ca1sxT	CKD	Weighted median	35	1.02507	0.392539	0.00901746	0.255696	1.79445	2.7873	1.29136	6.01616
M01558	Ca1sxT	CKD	Weighted mode	35	1.02679	0.477359	0.0386726	0.0911647	1.96241	2.79209	1.09545	7.11648
M01572	YSWUhc	CKD	Inverse variance weighted	14	-0.765817	0.390026	0.049588	-1.53027	-0.00136556	0.464954	0.216477	0.998635
M01572	YSWUhc	CKD	MR Egger	14	-3.42852	1.97467	0.108097	-7.29886	0.441825	0.032435	0.000676308	1.55554
M01572	YSWUhc	CKD	Simple mode	14	-0.895244	0.821075	0.295365	-2.50455	0.714063	0.408508	0.0817124	2.04227
M01572	YSWUhc	CKD	Weighted median	14	-0.713351	0.543245	0.189139	-1.77811	0.351409	0.49	0.168957	1.42107
M01572	YSWUhc	CKD	Weighted mode	14	-0.765827	0.837244	0.377004	-2.40683	0.875172	0.464949	0.0901009	2.39929
M02132	VX6CDD	CKD	Inverse variance weighted	43	0.834448	0.282199	0.003107	0.281338	1.38756	2.30354	1.3249	4.00506
M02132	VX6CDD	CKD	MR Egger	43	1.61291	1.14614	0.166889	-0.633527	3.85935	5.0174	0.530717	47.4346
M02132	VX6CDD	CKD	Simple mode	43	0.533955	0.907245	0.559318	-1.24424	2.31215	1.70566	0.288158	10.0962
M02132	VX6CDD	CKD	Weighted median	43	0.704952	0.402485	0.0798597	-0.0839178	1.49382	2.02375	0.919507	4.45409
M02132	VX6CDD	CKD	Weighted mode	43	0.647706	1.01641	0.527424	-1.34447	2.63988	1.91115	0.260678	14.0115
M03141	wdx28x	CKD	Inverse variance weighted	21	-0.738554	0.269637	0.00616144	-1.26704	-0.210065	0.477804	0.281663	0.810532
M03141	wdx28x	CKD	MR Egger	21	-0.721224	0.776732	0.364776	-2.24362	0.80117	0.486157	0.106074	2.22815
M03141	wdx28x	CKD	Simple mode	21	-1.11911	0.710177	0.130755	-2.51106	0.272838	0.326571	0.0811825	1.31369
M03141	wdx28x	CKD	Weighted median	21	-0.964086	0.37224	0.00959868	-1.69368	-0.234496	0.381331	0.183842	0.790969
M03141	wdx28x	CKD	Weighted mode	21	-1.06151	0.550216	0.0680098	-2.13993	0.0169146	0.345933	0.117663	1.01706
M32338	lgYLVx	CKD	Inverse variance weighted	30	0.567927	0.26129	0.029739	0.0557985	1.08006	1.76461	1.05738	2.94484
M32338	lgYLVx	CKD	MR Egger	30	0.0543367	0.67686	0.936588	-1.27231	1.38098	1.05584	0.280184	3.97881
M32338	lgYLVx	CKD	Simple mode	30	1.16929	0.424056	0.00997587	0.338137	2.00044	3.2197	1.40233	7.39229
M32338	lgYLVx	CKD	Weighted median	30	0.628471	0.268959	0.0194557	0.101312	1.15563	1.87474	1.10662	3.17603
M32338	lgYLVx	CKD	Weighted mode	30	0.865226	0.32143	0.0116766	0.235223	1.49523	2.37554	1.26519	4.46035
M32418	jdkhG0	CKD	Inverse variance weighted	11	0.712034	0.244229	0.00355187	0.233346	1.19072	2.03813	1.26282	3.28946
M32418	jdkhG0	CKD	MR Egger	11	2.12576	0.972603	0.0566516	0.219456	4.03206	8.37924	1.2454	56.3769
M32418	jdkhG0	CKD	Simple mode	11	0.623775	0.51728	0.255622	-0.390094	1.63764	1.86596	0.676993	5.14303
M32418	jdkhG0	CKD	Weighted median	11	0.67583	0.350733	0.0539909	-0.0116058	1.36327	1.96566	0.988461	3.90894
M32418	jdkhG0	CKD	Weighted mode	11	0.641079	0.484794	0.215489	-0.309117	1.59128	1.89853	0.734095	4.91001
M32735	0gjGi7	CKD	Inverse variance weighted	16	-0.438813	0.126184	0.000505993	-0.686134	-0.191492	0.644801	0.503519	0.825726
M32735	0gjGi7	CKD	MR Egger	16	-0.740545	0.669871	0.287578	-2.05349	0.572402	0.476854	0.128286	1.77252
M32735	0gjGi7	CKD	Simple mode	16	-0.179709	0.333858	0.59828	-0.83407	0.474652	0.835513	0.434278	1.60745
M32735	0gjGi7	CKD	Weighted median	16	-0.361317	0.176651	0.0408183	-0.707553	-0.0150809	0.696758	0.492849	0.985032
M32735	0gjGi7	CKD	Weighted mode	16	-0.31572	0.271788	0.263533	-0.848426	0.216985	0.729263	0.428088	1.24233
M33132	iNvSzw	CKD	Inverse variance weighted	34	-0.927573	0.31818	0.00355408	-1.55121	-0.30394	0.395512	0.211992	0.737905
M33132	iNvSzw	CKD	MR Egger	34	-0.508052	0.730007	0.491481	-1.93886	0.922761	0.601667	0.143867	2.51623
M33132	iNvSzw	CKD	Simple mode	34	-1.05759	0.899017	0.247857	-2.81966	0.704482	0.347291	0.0596259	2.0228
M33132	iNvSzw	CKD	Weighted median	34	-1.00125	0.481823	0.0377044	-1.94563	-0.0568812	0.367418	0.142898	0.944706
M33132	iNvSzw	CKD	Weighted mode	34	-0.964684	0.520579	0.0728285	-1.98502	0.0556517	0.381104	0.137378	1.05723
M33178	uju8cP	CKD	Inverse variance weighted	89	-0.0381721	0.0127266	0.00270525	-0.0631163	-0.0132279	0.962547	0.938834	0.986859
M33178	uju8cP	CKD	MR Egger	89	-0.055109	0.0260056	0.03693	-0.10608	-0.00413808	0.946382	0.899353	0.99587
M33178	uju8cP	CKD	Simple mode	89	-0.0269708	0.0377679	0.477042	-0.100996	0.0470542	0.97339	0.903937	1.04818
M33178	uju8cP	CKD	Weighted median	89	-0.0265181	0.0187613	0.157525	-0.0632902	0.0102541	0.97383	0.938671	1.01031
M33178	uju8cP	CKD	Weighted mode	89	-0.019428	0.0328814	0.556135	-0.0838756	0.0450196	0.98076	0.919546	1.04605
M33391	0Y3wRl	CKD	Inverse variance weighted	9	0.106955	0.044086	0.0152644	0.020546	0.193363	1.11288	1.02076	1.21332
M33391	0Y3wRl	CKD	MR Egger	9	0.153607	0.0820697	0.103425	-0.00724968	0.314464	1.16603	0.992777	1.36952
M33391	0Y3wRl	CKD	Simple mode	9	0.217791	0.0971696	0.0553084	0.0273391	0.408244	1.24333	1.02772	1.50417
M33391	0Y3wRl	CKD	Weighted median	9	0.148736	0.0635611	0.0192811	0.0241565	0.273316	1.16037	1.02445	1.31432
M33391	0Y3wRl	CKD	Weighted mode	9	0.147939	0.0750318	0.0841238	0.000876922	0.295002	1.15944	1.00088	1.34313
M33488	hLyKb1	CKD	Inverse variance weighted	15	-0.39305	0.151596	0.00952144	-0.690179	-0.0959213	0.674995	0.501486	0.908536
M33488	hLyKb1	CKD	MR Egger	15	-0.503062	0.440903	0.27446	-1.36723	0.361107	0.604676	0.254811	1.43492
M33488	hLyKb1	CKD	Simple mode	15	-0.523194	0.341866	0.148195	-1.19325	0.146865	0.592625	0.303234	1.1582
M33488	hLyKb1	CKD	Weighted median	15	-0.387824	0.214919	0.0711509	-0.809065	0.033417	0.678532	0.445274	1.03398
M33488	hLyKb1	CKD	Weighted mode	15	-0.516695	0.295691	0.102454	-1.09625	0.0628598	0.596489	0.334122	1.06488
M33610	XjHGj2	CKD	Inverse variance weighted	14	0.118769	0.048052	0.0134481	0.0245871	0.212951	1.12611	1.02489	1.23732
M33610	XjHGj2	CKD	MR Egger	14	0.156259	0.0850298	0.0909809	-0.0103997	0.322917	1.16913	0.989654	1.38115
M33610	XjHGj2	CKD	Simple mode	14	0.0376783	0.0971369	0.704375	-0.15271	0.228067	1.0384	0.858379	1.25617
M33610	XjHGj2	CKD	Weighted median	14	0.125664	0.0651241	0.0536559	-0.0019795	0.253307	1.1339	0.998022	1.28828
M33610	XjHGj2	CKD	Weighted mode	14	0.126481	0.0731151	0.107304	-0.0168248	0.269786	1.13483	0.983316	1.30968
M33782	Ngiym3	CKD	Inverse variance weighted	10	0.202774	0.0981615	0.038855	0.0103776	0.395171	1.2248	1.01043	1.48464
M33782	Ngiym3	CKD	MR Egger	10	0.207427	0.192685	0.313089	-0.170235	0.58509	1.23051	0.843466	1.79515
M33782	Ngiym3	CKD	Simple mode	10	0.319734	0.21001	0.162221	-0.0918854	0.731354	1.37676	0.91221	2.07789
M33782	Ngiym3	CKD	Weighted median	10	0.169844	0.126273	0.178607	-0.0776508	0.417339	1.18512	0.925287	1.51792
M33782	Ngiym3	CKD	Weighted mode	10	0.0856297	0.165731	0.617835	-0.239203	0.410462	1.0894	0.787255	1.50751
M34062	DNUWsl	CKD	Inverse variance weighted	24	-1.20689	0.512318	0.0184853	-2.21104	-0.20275	0.299125	0.109587	0.816482
M34062	DNUWsl	CKD	MR Egger	24	-4.70256	3.29394	0.167437	-11.1587	1.75356	0.00907198	1.43e-05	5.77512
M34062	DNUWsl	CKD	Simple mode	24	-1.22013	1.40584	0.394415	-3.97557	1.53532	0.295193	0.0187687	4.64279
M34062	DNUWsl	CKD	Weighted median	24	-1.22132	0.699107	0.0806416	-2.59157	0.148927	0.29484	0.0749023	1.16059
M34062	DNUWsl	CKD	Weighted mode	24	-1.24486	1.43953	0.396094	-4.06633	1.57661	0.28798	0.0171401	4.83852
M34516	VR5uPQ	CKD	Inverse variance weighted	9	0.0991978	0.0488216	0.0421695	0.00350749	0.194888	1.10428	1.00351	1.21517
M34516	VR5uPQ	CKD	MR Egger	9	0.504602	0.279409	0.113886	-0.0430394	1.05224	1.65633	0.957874	2.86407
M34516	VR5uPQ	CKD	Simple mode	9	0.154882	0.0936406	0.136724	-0.0286535	0.338418	1.16752	0.971753	1.40273
M34516	VR5uPQ	CKD	Weighted median	9	0.136729	0.0643044	0.0334805	0.0106921	0.262765	1.14652	1.01075	1.30052
M34516	VR5uPQ	CKD	Weighted mode	9	0.156187	0.0903768	0.122221	-0.020952	0.333325	1.16904	0.979266	1.3956
M35327	dl04AK	CKD	Inverse variance weighted	16	-0.970877	0.486271	0.0458711	-1.92397	-0.0177866	0.378751	0.146026	0.982371
M35327	dl04AK	CKD	MR Egger	16	-1.25275	1.68311	0.469001	-4.55165	2.04615	0.285718	0.0105498	7.73802
M35327	dl04AK	CKD	Simple mode	16	-0.92135	1.13117	0.428097	-3.13845	1.29575	0.397982	0.04335	3.65374
M35327	dl04AK	CKD	Weighted median	16	-1.1192	0.736132	0.128417	-2.56202	0.323622	0.326542	0.0771491	1.38212
M35327	dl04AK	CKD	Weighted mode	16	-1.09052	0.952885	0.270374	-2.95818	0.777132	0.336041	0.0519135	2.17522
M35433	Ry0s9m	CKD	Inverse variance weighted	4	-0.815109	0.390761	0.036983	-1.581	-0.0492172	0.442591	0.205769	0.951974
M35433	Ry0s9m	CKD	MR Egger	4	-1.58642	1.92775	0.497051	-5.36482	2.19198	0.204657	0.00467832	8.95289
M35433	Ry0s9m	CKD	Simple mode	4	-0.873459	0.624936	0.256632	-2.09833	0.351415	0.417505	0.122661	1.42108
M35433	Ry0s9m	CKD	Weighted median	4	-0.89461	0.448951	0.0462979	-1.77455	-0.0146661	0.408767	0.169559	0.985441
M35433	Ry0s9m	CKD	Weighted mode	4	-0.918856	0.544533	0.190108	-1.98614	0.14843	0.398975	0.137224	1.16001
M00584	qyEylD	eGFRcrea	Inverse variance weighted	23	-0.0699134	0.0169816	3.84e-05	-0.103197	-0.0366294	0.932475	0.901949	0.964033
M00584	qyEylD	eGFRcrea	MR Egger	23	-0.0782143	0.0534546	0.158223	-0.182985	0.0265568	0.924766	0.83278	1.02691
M00584	qyEylD	eGFRcrea	Simple mode	23	-0.0393403	0.0387264	0.320743	-0.115244	0.0365635	0.961424	0.891149	1.03724
M00584	qyEylD	eGFRcrea	Weighted median	23	-0.0537493	0.0217264	0.013364	-0.096333	-0.0111656	0.94767	0.908162	0.988897
M00584	qyEylD	eGFRcrea	Weighted mode	23	-0.0442439	0.0343683	0.211353	-0.111606	0.023118	0.956721	0.894397	1.02339
M01358	UsS1sH	eGFRcrea	Inverse variance weighted	37	-0.0477149	0.0191901	0.012903	-0.0853274	-0.0101023	0.953406	0.918212	0.989949
M01358	UsS1sH	eGFRcrea	MR Egger	37	-0.0139547	0.0648247	0.830808	-0.141011	0.113102	0.986142	0.86848	1.11975
M01358	UsS1sH	eGFRcrea	Simple mode	37	-0.0522888	0.0480224	0.28346	-0.146413	0.0418351	0.949055	0.863801	1.04272
M01358	UsS1sH	eGFRcrea	Weighted median	37	-0.0463494	0.0248142	0.0617819	-0.0949853	0.00228644	0.954708	0.909386	1.00229
M01358	UsS1sH	eGFRcrea	Weighted mode	37	-0.0418024	0.0391873	0.293193	-0.118609	0.0350046	0.959059	0.888155	1.03562
M01604	iqsW5s	eGFRcrea	Inverse variance weighted	22	-0.0691979	0.026682	0.00950245	-0.121495	-0.0169011	0.933142	0.885596	0.983241
M01604	iqsW5s	eGFRcrea	MR Egger	22	-0.0897773	0.054759	0.116745	-0.197105	0.0175505	0.914135	0.821104	1.01771
M01604	iqsW5s	eGFRcrea	Simple mode	22	-0.0121381	0.0561058	0.830808	-0.122105	0.0978292	0.987935	0.885055	1.10277
M01604	iqsW5s	eGFRcrea	Weighted median	22	-0.0723909	0.0257589	0.00494914	-0.122878	-0.0219035	0.930167	0.884371	0.978335
M01604	iqsW5s	eGFRcrea	Weighted mode	22	-0.0682861	0.0264005	0.0172153	-0.120031	-0.0165412	0.933993	0.886893	0.983595
M02137	bqHz6I	eGFRcrea	Inverse variance weighted	25	-0.0252464	0.00702943	0.000328753	-0.039024	-0.0114687	0.97507	0.961728	0.988597
M02137	bqHz6I	eGFRcrea	MR Egger	25	-0.0163847	0.0134067	0.234034	-0.0426618	0.00989231	0.983749	0.958235	1.00994
M02137	bqHz6I	eGFRcrea	Simple mode	25	-0.0209672	0.0176149	0.245564	-0.0554924	0.0135579	0.979251	0.946019	1.01365
M02137	bqHz6I	eGFRcrea	Weighted median	25	-0.0169276	0.00756584	0.0252624	-0.0317566	-0.00209851	0.983215	0.968742	0.997904
M02137	bqHz6I	eGFRcrea	Weighted mode	25	-0.0183905	0.0075508	0.0226683	-0.0331901	-0.00359093	0.981778	0.967355	0.996416
M03141	eHyQrI	eGFRcrea	Inverse variance weighted	21	0.0467928	0.0225229	0.0377492	0.00264797	0.0909377	1.0479	1.00265	1.0952
M03141	eHyQrI	eGFRcrea	MR Egger	21	0.0281005	0.0659989	0.675058	-0.101257	0.157458	1.0285	0.9037	1.17053
M03141	eHyQrI	eGFRcrea	Simple mode	21	0.102255	0.0534514	0.0701685	-0.00250993	0.20702	1.10767	0.997493	1.23001
M03141	eHyQrI	eGFRcrea	Weighted median	21	0.0654927	0.0260957	0.0120828	0.0143452	0.11664	1.06768	1.01445	1.12372
M03141	eHyQrI	eGFRcrea	Weighted mode	21	0.0528563	0.0385052	0.185042	-0.0226139	0.128327	1.05428	0.97764	1.13692
M15488	liXImz	eGFRcrea	Inverse variance weighted	15	0.069308	0.0331439	0.0365173	0.00434585	0.13427	1.07177	1.00436	1.1437
M15488	liXImz	eGFRcrea	MR Egger	15	0.197995	0.313382	0.538468	-0.416233	0.812224	1.21896	0.659527	2.25291
M15488	liXImz	eGFRcrea	Simple mode	15	0.0674829	0.0806056	0.416544	-0.0905041	0.22547	1.06981	0.913471	1.25291
M15488	liXImz	eGFRcrea	Weighted median	15	0.0618815	0.0457215	0.175914	-0.0277326	0.151496	1.06384	0.972648	1.16357
M15488	liXImz	eGFRcrea	Weighted mode	15	0.0782981	0.0797516	0.342874	-0.078015	0.234611	1.08144	0.924951	1.26442
M15630	Z5J8UR	eGFRcrea	Inverse variance weighted	22	-0.0373352	0.00415443	2.54e-19	-0.0454779	-0.0291925	0.963353	0.955541	0.97123
M15630	Z5J8UR	eGFRcrea	MR Egger	22	-0.039308	0.00596896	2.05e-06	-0.0510072	-0.0276089	0.961455	0.950272	0.972769
M15630	Z5J8UR	eGFRcrea	Simple mode	22	-0.0386014	0.00903367	0.000338197	-0.0563074	-0.0208954	0.962134	0.945249	0.979321
M15630	Z5J8UR	eGFRcrea	Weighted median	22	-0.0393027	0.00526485	8.32e-14	-0.0496218	-0.0289836	0.96146	0.951589	0.971432
M15630	Z5J8UR	eGFRcrea	Weighted mode	22	-0.0379873	0.0050759	2.36e-07	-0.0479361	-0.0280385	0.962725	0.953195	0.972351
M16634	ocN3MW	eGFRcrea	Inverse variance weighted	5	-0.0557591	0.0216181	0.00990052	-0.0981305	-0.0133877	0.945767	0.906531	0.986701
M16634	ocN3MW	eGFRcrea	MR Egger	5	-0.00533156	0.067227	0.941782	-0.137096	0.126433	0.994683	0.871886	1.13477
M16634	ocN3MW	eGFRcrea	Simple mode	5	-0.0324699	0.042476	0.487217	-0.115723	0.050783	0.968052	0.890722	1.05209
M16634	ocN3MW	eGFRcrea	Weighted median	5	-0.0388941	0.028738	0.175927	-0.0952206	0.0174324	0.961853	0.909172	1.01759
M16634	ocN3MW	eGFRcrea	Weighted mode	5	-0.0255101	0.0364607	0.522691	-0.0969731	0.0459528	0.974813	0.90758	1.04703
M18283	euaozn	eGFRcrea	Inverse variance weighted	8	-0.0334906	0.0126729	0.00822505	-0.0583295	-0.00865166	0.967064	0.943339	0.991386
M18283	euaozn	eGFRcrea	MR Egger	8	-0.0441254	0.101607	0.679269	-0.243274	0.155023	0.956834	0.784056	1.16769
M18283	euaozn	eGFRcrea	Simple mode	8	-0.0327043	0.0247379	0.227719	-0.0811905	0.015782	0.967825	0.922018	1.01591
M18283	euaozn	eGFRcrea	Weighted median	8	-0.0318918	0.0166472	0.0553974	-0.0645203	0.000736696	0.968611	0.937517	1.00074
M18283	euaozn	eGFRcrea	Weighted mode	8	-0.031666	0.0226834	0.205392	-0.0761254	0.0127935	0.96883	0.9267	1.01288
M21630	K9FN4q	eGFRcrea	Inverse variance weighted	22	0.0343216	0.0114892	0.00281457	0.0118028	0.0568404	1.03492	1.01187	1.05849
M21630	K9FN4q	eGFRcrea	MR Egger	22	0.0208964	0.0207366	0.325633	-0.0197473	0.0615402	1.02112	0.980446	1.06347
M21630	K9FN4q	eGFRcrea	Simple mode	22	0.0370748	0.029435	0.221652	-0.0206178	0.0947673	1.03777	0.979593	1.0994
M21630	K9FN4q	eGFRcrea	Weighted median	22	0.0243297	0.0153558	0.113103	-0.00576767	0.054427	1.02463	0.994249	1.05594
M21630	K9FN4q	eGFRcrea	Weighted mode	22	0.0244767	0.0157419	0.134919	-0.00637749	0.0553309	1.02478	0.993643	1.05689
M27447	pHDnTP	eGFRcrea	Inverse variance weighted	10	-0.0175948	0.00889284	0.0478678	-0.0350248	-0.000164874	0.982559	0.965581	0.999835
M27447	pHDnTP	eGFRcrea	MR Egger	10	-0.0191492	0.0309269	0.55302	-0.0797658	0.0414675	0.981033	0.923333	1.04234
M27447	pHDnTP	eGFRcrea	Simple mode	10	-0.00217486	0.0194525	0.913433	-0.0403017	0.035952	0.997828	0.9605	1.03661
M27447	pHDnTP	eGFRcrea	Weighted median	10	-0.0167686	0.0116996	0.151781	-0.0396998	0.00616252	0.983371	0.961078	1.00618
M27447	pHDnTP	eGFRcrea	Weighted mode	10	-0.00217486	0.0184423	0.908715	-0.0383219	0.0339721	0.997828	0.962403	1.03456
M27716	PGPERB	eGFRcrea	Inverse variance weighted	17	-0.0185137	0.00467007	7.36e-05	-0.0276671	-0.00936041	0.981657	0.972712	0.990683
M27716	PGPERB	eGFRcrea	MR Egger	17	-0.00765776	0.00869692	0.39247	-0.0247037	0.00938821	0.992371	0.975599	1.00943
M27716	PGPERB	eGFRcrea	Simple mode	17	-0.0163459	0.0103303	0.133137	-0.0365932	0.00390138	0.983787	0.964068	1.00391
M27716	PGPERB	eGFRcrea	Weighted median	17	-0.0130764	0.00503599	0.00941561	-0.0229469	-0.00320583	0.987009	0.977314	0.996799
M27716	PGPERB	eGFRcrea	Weighted mode	17	-0.0125388	0.0048379	0.0196662	-0.0220211	-0.00305651	0.987539	0.97822	0.996948
M32328	3yHvfT	eGFRcrea	Inverse variance weighted	20	-0.0229073	0.00884981	0.0096408	-0.0402529	-0.00556169	0.977353	0.960546	0.994454
M32328	3yHvfT	eGFRcrea	MR Egger	20	-0.016742	0.0169339	0.335931	-0.0499325	0.0164485	0.983397	0.951294	1.01658
M32328	3yHvfT	eGFRcrea	Simple mode	20	-0.00650759	0.0271781	0.813327	-0.0597767	0.0467615	0.993514	0.941975	1.04787
M32328	3yHvfT	eGFRcrea	Weighted median	20	-0.011883	0.0120693	0.324838	-0.0355388	0.0117728	0.988187	0.965085	1.01184
M32328	3yHvfT	eGFRcrea	Weighted mode	20	-0.0112884	0.0119866	0.358139	-0.034782	0.0122053	0.988775	0.965816	1.01228
M32338	t7J6zO	eGFRcrea	Inverse variance weighted	30	-0.0691795	0.0143989	1.55e-06	-0.0974014	-0.0409576	0.933159	0.907192	0.95987
M32338	t7J6zO	eGFRcrea	MR Egger	30	-0.0934606	0.0375623	0.0190619	-0.167083	-0.0198385	0.910774	0.84613	0.980357
M32338	t7J6zO	eGFRcrea	Simple mode	30	-0.0430262	0.0387141	0.275532	-0.118906	0.0328534	0.957886	0.887891	1.0334
M32338	t7J6zO	eGFRcrea	Weighted median	30	-0.0746133	0.0176829	2.45e-05	-0.109272	-0.0399547	0.928102	0.896487	0.960833
M32338	t7J6zO	eGFRcrea	Weighted mode	30	-0.0721097	0.023017	0.00393653	-0.117223	-0.0269964	0.930429	0.889387	0.973365
M32346	3RquAp	eGFRcrea	Inverse variance weighted	14	-0.0121429	0.00560439	0.0302596	-0.0231275	-0.00115829	0.987931	0.977138	0.998842
M32346	3RquAp	eGFRcrea	MR Egger	14	-0.01284	0.0123701	0.31974	-0.0370854	0.0114054	0.987242	0.963594	1.01147
M32346	3RquAp	eGFRcrea	Simple mode	14	-0.0276063	0.0153538	0.0954272	-0.0576997	0.00248714	0.972771	0.943933	1.00249
M32346	3RquAp	eGFRcrea	Weighted median	14	-0.0129348	0.00813374	0.111775	-0.0288769	0.00300733	0.987148	0.971536	1.00301
M32346	3RquAp	eGFRcrea	Weighted mode	14	-0.0163937	0.0107285	0.15046	-0.0374215	0.00463417	0.98374	0.96327	1.00464
M32586	2qISOH	eGFRcrea	Inverse variance weighted	15	-0.0211081	0.00662674	0.00144607	-0.0340965	-0.00811971	0.979113	0.966478	0.991913
M32586	2qISOH	eGFRcrea	MR Egger	15	-0.0139	0.0131198	0.308675	-0.0396147	0.0118148	0.986196	0.96116	1.01188
M32586	2qISOH	eGFRcrea	Simple mode	15	-0.0196979	0.0125754	0.139577	-0.0443457	0.00494986	0.980495	0.956623	1.00496
M32586	2qISOH	eGFRcrea	Weighted median	15	-0.0170019	0.0066683	0.0107829	-0.0300717	-0.00393201	0.983142	0.970376	0.996076
M32586	2qISOH	eGFRcrea	Weighted mode	15	-0.0164712	0.00657542	0.0252235	-0.029359	-0.00358338	0.983664	0.971068	0.996423
M32675	ptoOj4	eGFRcrea	Inverse variance weighted	19	-0.0882871	0.0344046	0.0102836	-0.15572	-0.0208542	0.915498	0.855799	0.979362
M32675	ptoOj4	eGFRcrea	MR Egger	19	-0.163395	0.127044	0.215637	-0.412401	0.08561	0.849255	0.662059	1.08938
M32675	ptoOj4	eGFRcrea	Simple mode	19	-0.114553	0.07875	0.162987	-0.268903	0.0397974	0.891765	0.764218	1.0406
M32675	ptoOj4	eGFRcrea	Weighted median	19	-0.112678	0.0465523	0.0155006	-0.203921	-0.0214358	0.893438	0.815527	0.978792
M32675	ptoOj4	eGFRcrea	Weighted mode	19	-0.128307	0.0656034	0.0661926	-0.25689	0.000275912	0.879583	0.773454	1.00028
M32808	YGzd8m	eGFRcrea	Inverse variance weighted	13	0.0139351	0.00708158	0.0490922	5.52e-05	0.027815	1.01403	1.00006	1.02821
M32808	YGzd8m	eGFRcrea	MR Egger	13	0.012641	0.0173087	0.480454	-0.021284	0.0465661	1.01272	0.978941	1.04767
M32808	YGzd8m	eGFRcrea	Simple mode	13	0.0200684	0.0161086	0.236606	-0.0115044	0.0516413	1.02027	0.988561	1.053
M32808	YGzd8m	eGFRcrea	Weighted median	13	0.0175951	0.00959678	0.0667374	-0.00121459	0.0364048	1.01775	0.998786	1.03708
M32808	YGzd8m	eGFRcrea	Weighted mode	13	0.0204763	0.0115781	0.102359	-0.00221677	0.0431694	1.02069	0.997786	1.04411
M32847	ZXjiQZ	eGFRcrea	Inverse variance weighted	16	-0.0218448	0.00841155	0.00940421	-0.0383314	-0.00535815	0.978392	0.962394	0.994656
M32847	ZXjiQZ	eGFRcrea	MR Egger	16	-0.0273656	0.0148336	0.0863198	-0.0564394	0.0017083	0.973005	0.945124	1.00171
M32847	ZXjiQZ	eGFRcrea	Simple mode	16	-0.0244227	0.0168966	0.168908	-0.0575401	0.00869465	0.975873	0.944084	1.00873
M32847	ZXjiQZ	eGFRcrea	Weighted median	16	-0.0182556	0.0081369	0.024861	-0.0342039	-0.00230726	0.98191	0.966374	0.997695
M32847	ZXjiQZ	eGFRcrea	Weighted mode	16	-0.0196432	0.00746322	0.018857	-0.0342711	-0.0050153	0.980548	0.966309	0.994997
M32869	TTRfQy	eGFRcrea	Inverse variance weighted	14	-0.0240978	0.0102802	0.0190733	-0.044247	-0.00394858	0.97619	0.956718	0.996059
M32869	TTRfQy	eGFRcrea	MR Egger	14	-0.0833173	0.0655906	0.228068	-0.211875	0.0452403	0.920059	0.809066	1.04628
M32869	TTRfQy	eGFRcrea	Simple mode	14	-0.0362123	0.0252827	0.175663	-0.0857663	0.0133417	0.964436	0.917809	1.01343
M32869	TTRfQy	eGFRcrea	Weighted median	14	-0.0334514	0.0138393	0.0156431	-0.0605764	-0.00632645	0.967102	0.941222	0.993694
M32869	TTRfQy	eGFRcrea	Weighted mode	14	-0.0430394	0.0261676	0.12397	-0.0943279	0.00824902	0.957874	0.909984	1.00828
M33666	U30rJV	eGFRcrea	Inverse variance weighted	28	-0.0480864	0.0175372	0.00610743	-0.0824594	-0.0137134	0.953051	0.920849	0.98638
M33666	U30rJV	eGFRcrea	MR Egger	28	-0.0577949	0.057921	0.327562	-0.17132	0.0557302	0.943844	0.842552	1.05731
M33666	U30rJV	eGFRcrea	Simple mode	28	-0.0286411	0.0317898	0.375581	-0.0909492	0.033667	0.971765	0.913064	1.03424
M33666	U30rJV	eGFRcrea	Weighted median	28	-0.0378068	0.0186347	0.0424751	-0.0743309	-0.00128272	0.962899	0.928364	0.998718
M33666	U30rJV	eGFRcrea	Weighted mode	28	-0.0221777	0.0269	0.416907	-0.0749017	0.0305462	0.978066	0.927835	1.03102
M33883	SHvacn	eGFRcrea	Inverse variance weighted	12	0.0111423	0.00515078	0.030524	0.00104676	0.0212378	1.0112	1.00105	1.02146
M33883	SHvacn	eGFRcrea	MR Egger	12	0.012824	0.019191	0.519113	-0.0247903	0.0504383	1.01291	0.975514	1.05173
M33883	SHvacn	eGFRcrea	Simple mode	12	0.00519438	0.00975381	0.604937	-0.0139231	0.0243118	1.00521	0.986173	1.02461
M33883	SHvacn	eGFRcrea	Weighted median	12	0.00618123	0.00632007	0.328059	-0.00620611	0.0185686	1.0062	0.993813	1.01874
M33883	SHvacn	eGFRcrea	Weighted mode	12	0.00566197	0.00713454	0.44421	-0.00832172	0.0196457	1.00568	0.991713	1.01984
M34106	HEv6En	eGFRcrea	Inverse variance weighted	16	-0.0197912	0.00669572	0.00311866	-0.0329148	-0.00666755	0.980403	0.967621	0.993355
M34106	HEv6En	eGFRcrea	MR Egger	16	-0.041831	0.0158082	0.0191721	-0.072815	-0.010847	0.959032	0.929773	0.989212
M34106	HEv6En	eGFRcrea	Simple mode	16	-0.0340664	0.0152703	0.0413767	-0.0639961	-0.00413673	0.966507	0.938009	0.995872
M34106	HEv6En	eGFRcrea	Weighted median	16	-0.023459	0.00961079	0.0146505	-0.0422962	-0.00462187	0.976814	0.958586	0.995389
M34106	HEv6En	eGFRcrea	Weighted mode	16	-0.0274596	0.0103378	0.017966	-0.0477216	-0.00719753	0.972914	0.953399	0.992828
M34214	o7XYoo	eGFRcrea	Inverse variance weighted	19	0.0294015	0.0127386	0.0209952	0.00443393	0.0543691	1.02984	1.00444	1.05587
M34214	o7XYoo	eGFRcrea	MR Egger	19	0.0607089	0.0308917	0.0659457	0.000161094	0.121257	1.06259	1.00016	1.12891
M34214	o7XYoo	eGFRcrea	Simple mode	19	0.0338845	0.0272854	0.230228	-0.0195948	0.0873639	1.03447	0.980596	1.09129
M34214	o7XYoo	eGFRcrea	Weighted median	19	0.0397985	0.0178921	0.0261237	0.0047301	0.074867	1.0406	1.00474	1.07774
M34214	o7XYoo	eGFRcrea	Weighted mode	19	0.0387745	0.0208779	0.0797214	-0.00214604	0.0796951	1.03954	0.997856	1.08296
M34306	6Bvs5U	eGFRcrea	Inverse variance weighted	22	0.0326528	0.0107816	0.00245719	0.0115208	0.0537848	1.03319	1.01159	1.05526
M34306	6Bvs5U	eGFRcrea	MR Egger	22	0.0216936	0.0164613	0.202449	-0.0105705	0.0539578	1.02193	0.989485	1.05544
M34306	6Bvs5U	eGFRcrea	Simple mode	22	0.0786614	0.0375887	0.0487013	0.00498762	0.152335	1.08184	1.005	1.16455
M34306	6Bvs5U	eGFRcrea	Weighted median	22	0.01885	0.0153665	0.219937	-0.0112683	0.0489682	1.01903	0.988795	1.05019
M34306	6Bvs5U	eGFRcrea	Weighted mode	22	0.0193014	0.0150172	0.212686	-0.0101323	0.0487351	1.01949	0.989919	1.04994
M34314	swgQ6g	eGFRcrea	Inverse variance weighted	6	-0.0253359	0.00966809	0.00877825	-0.0442854	-0.00638647	0.974982	0.956681	0.993634
M34314	swgQ6g	eGFRcrea	MR Egger	6	-0.0552022	0.0418896	0.257975	-0.137306	0.0269014	0.946294	0.871704	1.02727
M34314	swgQ6g	eGFRcrea	Simple mode	6	-0.0208002	0.0169714	0.274923	-0.0540641	0.0124637	0.979415	0.947371	1.01254
M34314	swgQ6g	eGFRcrea	Weighted median	6	-0.0242368	0.0115782	0.0363211	-0.0469301	-0.00154355	0.976055	0.954154	0.998458
M34314	swgQ6g	eGFRcrea	Weighted mode	6	-0.0195269	0.0173847	0.31236	-0.0536008	0.014547	0.980663	0.94781	1.01465
M34322	omOEvh	eGFRcrea	Inverse variance weighted	18	-0.00584251	0.00294915	0.0475821	-0.0116228	-6.22e-05	0.994175	0.988444	0.999938
M34322	omOEvh	eGFRcrea	MR Egger	18	-0.0060411	0.00664294	0.376634	-0.0190613	0.00697907	0.993977	0.981119	1.007
M34322	omOEvh	eGFRcrea	Simple mode	18	-0.00937961	0.0064652	0.165042	-0.0220514	0.00329219	0.990664	0.97819	1.0033
M34322	omOEvh	eGFRcrea	Weighted median	18	-0.00824168	0.00434372	0.057778	-0.0167554	0.000272011	0.991792	0.983384	1.00027
M34322	omOEvh	eGFRcrea	Weighted mode	18	-0.00864748	0.00531611	0.122202	-0.019067	0.00177209	0.99139	0.981114	1.00177
M34761	uSaEcD	eGFRcrea	Inverse variance weighted	18	0.0330964	0.0106917	0.00196474	0.0121406	0.0540522	1.03365	1.01221	1.05554
M34761	uSaEcD	eGFRcrea	MR Egger	18	0.0444526	0.0479882	0.36804	-0.0496042	0.138509	1.04546	0.951606	1.14856
M34761	uSaEcD	eGFRcrea	Simple mode	18	0.0304796	0.0274712	0.282658	-0.0233639	0.0843232	1.03095	0.976907	1.08798
M34761	uSaEcD	eGFRcrea	Weighted median	18	0.0313449	0.014228	0.0275917	0.00345802	0.0592318	1.03184	1.00346	1.06102
M34761	uSaEcD	eGFRcrea	Weighted mode	18	0.0304796	0.0247485	0.234873	-0.0180274	0.0789866	1.03095	0.982134	1.08219
M35187	hJ6JwN	eGFRcrea	Inverse variance weighted	12	0.0106986	0.00502856	0.0333723	0.000842661	0.0205546	1.01076	1.00084	1.02077
M35187	hJ6JwN	eGFRcrea	MR Egger	12	0.013711	0.0102832	0.211997	-0.00644411	0.0338661	1.01381	0.993577	1.03445
M35187	hJ6JwN	eGFRcrea	Simple mode	12	0.00690481	0.00949488	0.482286	-0.0117052	0.0255148	1.00693	0.988363	1.02584
M35187	hJ6JwN	eGFRcrea	Weighted median	12	0.0114276	0.00661448	0.0840487	-0.00153679	0.024392	1.01149	0.998464	1.02469
M35187	hJ6JwN	eGFRcrea	Weighted mode	12	0.0116677	0.00712091	0.129573	-0.00228924	0.0256247	1.01174	0.997713	1.02596
M35193	poBHWl	eGFRcrea	Inverse variance weighted	24	0.0316436	0.0140707	0.024519	0.004065	0.0592223	1.03215	1.00407	1.06101
M35193	poBHWl	eGFRcrea	MR Egger	24	0.0360535	0.0374562	0.346235	-0.0373607	0.109468	1.03671	0.963329	1.11568
M35193	poBHWl	eGFRcrea	Simple mode	24	0.0297996	0.0327004	0.371595	-0.0342932	0.0938923	1.03025	0.966288	1.09844
M35193	poBHWl	eGFRcrea	Weighted median	24	0.042433	0.0173979	0.0147289	0.00833317	0.0765329	1.04335	1.00837	1.07954
M35193	poBHWl	eGFRcrea	Weighted mode	24	0.0584763	0.0224345	0.0157772	0.0145047	0.102448	1.06022	1.01461	1.10788
M35754	sPRlLJ	eGFRcrea	Inverse variance weighted	42	0.0262877	0.0122075	0.0312878	0.00236086	0.0502145	1.02664	1.00236	1.0515
M35754	sPRlLJ	eGFRcrea	MR Egger	42	0.0147612	0.0261008	0.574863	-0.0363964	0.0659188	1.01487	0.964258	1.06814
M35754	sPRlLJ	eGFRcrea	Simple mode	42	0.0146124	0.0350315	0.678765	-0.0540494	0.0832742	1.01472	0.947385	1.08684
M35754	sPRlLJ	eGFRcrea	Weighted median	42	0.0151263	0.0191461	0.429502	-0.0224	0.0526525	1.01524	0.977849	1.05406
M35754	sPRlLJ	eGFRcrea	Weighted mode	42	0.0256825	0.0224503	0.259271	-0.0183201	0.069685	1.02602	0.981847	1.07217
M36115	DR5woJ	eGFRcrea	Inverse variance weighted	9	-0.0144369	0.00700343	0.0392642	-0.0281636	-0.000710202	0.985667	0.972229	0.99929
M36115	DR5woJ	eGFRcrea	MR Egger	9	-0.023319	0.0123171	0.100199	-0.0474605	0.000822427	0.976951	0.953648	1.00082
M36115	DR5woJ	eGFRcrea	Simple mode	9	-0.0213644	0.0143322	0.174388	-0.0494556	0.00672679	0.978862	0.951747	1.00675
M36115	DR5woJ	eGFRcrea	Weighted median	9	-0.0198134	0.0102275	0.0527135	-0.0398593	0.000232565	0.980382	0.960925	1.00023
M36115	DR5woJ	eGFRcrea	Weighted mode	9	-0.0199922	0.0093582	0.0651481	-0.0383342	-0.00165009	0.980206	0.962391	0.998351
M36230	Jna7Om	eGFRcrea	Inverse variance weighted	14	-0.0195523	0.00797743	0.0142478	-0.0351881	-0.00391656	0.980638	0.965424	0.996091
M36230	Jna7Om	eGFRcrea	MR Egger	14	-0.0138692	0.0276769	0.625358	-0.0681159	0.0403775	0.986227	0.934152	1.0412
M36230	Jna7Om	eGFRcrea	Simple mode	14	-0.015196	0.0169384	0.385961	-0.0483953	0.0180033	0.984919	0.952757	1.01817
M36230	Jna7Om	eGFRcrea	Weighted median	14	-0.0177278	0.0101563	0.0808978	-0.0376341	0.00217852	0.982428	0.963065	1.00218
M36230	Jna7Om	eGFRcrea	Weighted mode	14	-0.0165373	0.0165821	0.336822	-0.0490382	0.0159636	0.983599	0.952145	1.01609
M36399	1d3DFk	eGFRcrea	Inverse variance weighted	11	0.038748	0.0104537	0.000210029	0.0182588	0.0592373	1.03951	1.01843	1.06103
M36399	1d3DFk	eGFRcrea	MR Egger	11	0.0349956	0.0337016	0.326177	-0.0310595	0.101051	1.03562	0.969418	1.10633
M36399	1d3DFk	eGFRcrea	Simple mode	11	0.0130423	0.0265628	0.634022	-0.0390207	0.0651054	1.01313	0.961731	1.06727
M36399	1d3DFk	eGFRcrea	Weighted median	11	0.0326687	0.0154433	0.0343962	0.00239983	0.0629376	1.03321	1.0024	1.06496
M36399	1d3DFk	eGFRcrea	Weighted mode	11	0.0163861	0.0221421	0.476288	-0.0270124	0.0597846	1.01652	0.973349	1.06161
M36754	5UKoXk	eGFRcrea	Inverse variance weighted	9	0.0325251	0.0137917	0.0183578	0.00549351	0.0595568	1.03306	1.00551	1.06137
M36754	5UKoXk	eGFRcrea	MR Egger	9	0.071086	0.0409097	0.125843	-0.00909701	0.151269	1.07367	0.990944	1.16331
M36754	5UKoXk	eGFRcrea	Simple mode	9	0.0447898	0.0234403	0.0924173	-0.00115328	0.0907328	1.04581	0.998847	1.09498
M36754	5UKoXk	eGFRcrea	Weighted median	9	0.0428954	0.0179749	0.0170137	0.00766468	0.0781261	1.04383	1.00769	1.08126
M36754	5UKoXk	eGFRcrea	Weighted mode	9	0.0447898	0.0210226	0.0657363	0.00358547	0.085994	1.04581	1.00359	1.0898
M37253	ENDqyr	eGFRcrea	Inverse variance weighted	10	0.0437843	0.0197848	0.0268957	0.0050061	0.0825625	1.04476	1.00502	1.08607
M37253	ENDqyr	eGFRcrea	MR Egger	10	0.0267751	0.0545414	0.63667	-0.080126	0.133676	1.02714	0.923	1.14302
M37253	ENDqyr	eGFRcrea	Simple mode	10	0.0269958	0.0472317	0.58161	-0.0655783	0.11957	1.02736	0.936526	1.12701
M37253	ENDqyr	eGFRcrea	Weighted median	10	0.0287868	0.0250573	0.250622	-0.0203254	0.077899	1.02921	0.97988	1.08101
M37253	ENDqyr	eGFRcrea	Weighted mode	10	0.0100856	0.0325154	0.763486	-0.0536445	0.0738158	1.01014	0.947769	1.07661
M00569	InGNOU	Microalbuminuria	Inverse variance weighted	10	0.34842	0.158486	0.0279189	0.0377869	0.659053	1.41683	1.03851	1.93296
M00569	InGNOU	Microalbuminuria	MR Egger	10	1.3877	0.527567	0.0301602	0.353672	2.42173	4.00564	1.42429	11.2654
M00569	InGNOU	Microalbuminuria	Simple mode	10	0.590453	0.280071	0.0642549	0.041513	1.13939	1.80481	1.04239	3.12487
M00569	InGNOU	Microalbuminuria	Weighted median	10	0.466518	0.190945	0.0145576	0.0922652	0.840771	1.59443	1.09666	2.31815
M00569	InGNOU	Microalbuminuria	Weighted mode	10	0.415717	0.228038	0.101616	-0.031238	0.862672	1.51546	0.969245	2.36948
M00584	bWlDT1	Microalbuminuria	Inverse variance weighted	22	-1.21802	0.358137	0.00067142	-1.91997	-0.516072	0.295815	0.146612	0.59686
M00584	bWlDT1	Microalbuminuria	MR Egger	22	-1.98985	1.24657	0.126112	-4.43313	0.453432	0.136716	0.0118773	1.5737
M00584	bWlDT1	Microalbuminuria	Simple mode	22	-0.0541238	1.05875	0.959713	-2.12927	2.02102	0.947315	0.118924	7.54602
M00584	bWlDT1	Microalbuminuria	Weighted median	22	-1.11154	0.551573	0.0438814	-2.19263	-0.0304587	0.329051	0.111623	0.97
M00584	bWlDT1	Microalbuminuria	Weighted mode	22	-2.30236	0.991439	0.0303525	-4.24558	-0.359137	0.100023	0.0143274	0.698279
M01107	KuLhkx	Microalbuminuria	Inverse variance weighted	18	-0.437824	0.201431	0.0297375	-0.832628	-0.0430194	0.645439	0.434905	0.957893
M01107	KuLhkx	Microalbuminuria	MR Egger	18	-0.358251	0.390559	0.372617	-1.12375	0.407245	0.698897	0.325059	1.50267
M01107	KuLhkx	Microalbuminuria	Simple mode	18	-0.473115	0.521307	0.376799	-1.49488	0.548648	0.623058	0.224276	1.73091
M01107	KuLhkx	Microalbuminuria	Weighted median	18	-0.336527	0.298332	0.259307	-0.921257	0.248203	0.714247	0.398018	1.28172
M01107	KuLhkx	Microalbuminuria	Weighted mode	18	-0.39012	0.308238	0.222712	-0.994266	0.214027	0.676976	0.369995	1.23866
M02137	EC6J5c	Microalbuminuria	Inverse variance weighted	25	-0.271228	0.129477	0.0361892	-0.525003	-0.0174529	0.762443	0.591553	0.982698
M02137	EC6J5c	Microalbuminuria	MR Egger	25	-0.0815117	0.243121	0.740459	-0.55803	0.395006	0.921722	0.572336	1.48439
M02137	EC6J5c	Microalbuminuria	Simple mode	25	-0.457899	0.321819	0.167649	-1.08866	0.172865	0.632611	0.336666	1.18871
M02137	EC6J5c	Microalbuminuria	Weighted median	25	-0.238755	0.17628	0.175605	-0.584264	0.106753	0.787608	0.557516	1.11266
M02137	EC6J5c	Microalbuminuria	Weighted mode	25	-0.241941	0.162584	0.149748	-0.560607	0.0767241	0.785102	0.570863	1.07974
M02734	McxQ1k	Microalbuminuria	Inverse variance weighted	48	-0.91318	0.350919	0.00926142	-1.60098	-0.225378	0.401246	0.201698	0.798214
M02734	McxQ1k	Microalbuminuria	MR Egger	48	-2.21824	1.27525	0.0886439	-4.71773	0.281257	0.108801	0.0089354	1.32479
M02734	McxQ1k	Microalbuminuria	Simple mode	48	-0.169491	1.13738	0.882176	-2.39875	2.05977	0.844094	0.0908313	7.84415
M02734	McxQ1k	Microalbuminuria	Weighted median	48	-0.462475	0.491206	0.346444	-1.42524	0.500289	0.629723	0.240451	1.6492
M02734	McxQ1k	Microalbuminuria	Weighted mode	48	-0.198361	1.015	0.845899	-2.18776	1.79104	0.820074	0.112168	5.99566
M32379	tDrVGH	Microalbuminuria	Inverse variance weighted	11	0.66326	0.325297	0.0414564	0.0256776	1.30084	1.94111	1.02601	3.67239
M32379	tDrVGH	Microalbuminuria	MR Egger	11	1.87071	0.63661	0.0165255	0.622958	3.11847	6.49292	1.86443	22.6117
M32379	tDrVGH	Microalbuminuria	Simple mode	11	0.784082	0.649695	0.255264	-0.489319	2.05748	2.1904	0.613044	7.82625
M32379	tDrVGH	Microalbuminuria	Weighted median	11	0.922624	0.394497	0.019349	0.149411	1.69584	2.51588	1.16115	5.45121
M32379	tDrVGH	Microalbuminuria	Weighted mode	11	0.988281	0.487123	0.0699434	0.0335194	1.94304	2.68661	1.03409	6.97996
M33137	vbfEi3	Microalbuminuria	Inverse variance weighted	14	-0.309626	0.109364	0.00463813	-0.52398	-0.0952723	0.733721	0.592159	0.909125
M33137	vbfEi3	Microalbuminuria	MR Egger	14	-0.388786	0.37548	0.320881	-1.12473	0.347155	0.67788	0.324741	1.41504
M33137	vbfEi3	Microalbuminuria	Simple mode	14	-0.470404	0.239927	0.07171	-0.940661	-0.000147621	0.62475	0.39037	0.999852
M33137	vbfEi3	Microalbuminuria	Weighted median	14	-0.398535	0.150366	0.00803879	-0.693251	-0.103818	0.671303	0.499948	0.901389
M33137	vbfEi3	Microalbuminuria	Weighted mode	14	-0.42921	0.195013	0.0464182	-0.811435	-0.0469845	0.651023	0.44422	0.954102
M33144	K3W8bA	Microalbuminuria	Inverse variance weighted	9	0.323137	0.13366	0.0156232	0.0611632	0.585112	1.38146	1.06307	1.79519
M33144	K3W8bA	Microalbuminuria	MR Egger	9	0.142879	0.283798	0.630099	-0.413364	0.699122	1.15359	0.661421	2.01199
M33144	K3W8bA	Microalbuminuria	Simple mode	9	0.231433	0.259183	0.397957	-0.276566	0.739432	1.26041	0.758384	2.09475
M33144	K3W8bA	Microalbuminuria	Weighted median	9	0.211827	0.16637	0.202938	-0.114259	0.537913	1.23593	0.892027	1.71243
M33144	K3W8bA	Microalbuminuria	Weighted mode	9	0.208116	0.18071	0.282716	-0.146076	0.562308	1.23136	0.864092	1.75472
M33190	ZV5Dyj	Microalbuminuria	Inverse variance weighted	17	0.204031	0.100034	0.0413881	0.00796478	0.400097	1.22634	1.008	1.49197
M33190	ZV5Dyj	Microalbuminuria	MR Egger	17	0.184656	0.267681	0.500831	-0.339999	0.709312	1.20281	0.711771	2.03259
M33190	ZV5Dyj	Microalbuminuria	Simple mode	17	0.188892	0.206289	0.373435	-0.215434	0.593218	1.20791	0.806192	1.8098
M33190	ZV5Dyj	Microalbuminuria	Weighted median	17	0.204665	0.135463	0.130825	-0.0608424	0.470173	1.22711	0.940971	1.60027
M33190	ZV5Dyj	Microalbuminuria	Weighted mode	17	0.188892	0.179289	0.307734	-0.162514	0.540298	1.20791	0.850004	1.71652
M33221	9h6sN0	Microalbuminuria	Inverse variance weighted	15	-0.579958	0.275965	0.0355915	-1.12085	-0.0390667	0.559922	0.326003	0.961687
M33221	9h6sN0	Microalbuminuria	MR Egger	15	-1.04511	1.15944	0.383779	-3.31761	1.2274	0.351655	0.0362392	3.41236
M33221	9h6sN0	Microalbuminuria	Simple mode	15	-0.516895	0.596048	0.40045	-1.68515	0.651358	0.596369	0.185417	1.91814
M33221	9h6sN0	Microalbuminuria	Weighted median	15	-0.618685	0.364352	0.0895001	-1.33282	0.0954456	0.538652	0.263733	1.10015
M33221	9h6sN0	Microalbuminuria	Weighted mode	15	-0.403494	0.607935	0.517656	-1.59505	0.78806	0.667982	0.202899	2.19913
M33415	M0SAvs	Microalbuminuria	Inverse variance weighted	22	-0.198233	0.0992451	0.0457807	-0.392754	-0.00371271	0.820179	0.675195	0.996294
M33415	M0SAvs	Microalbuminuria	MR Egger	22	-0.232416	0.169861	0.186403	-0.565344	0.100511	0.792616	0.568165	1.10574
M33415	M0SAvs	Microalbuminuria	Simple mode	22	-0.246749	0.199092	0.228883	-0.63697	0.143473	0.781337	0.528893	1.15428
M33415	M0SAvs	Microalbuminuria	Weighted median	22	-0.159518	0.138269	0.248633	-0.430525	0.11149	0.852555	0.650167	1.11794
M33415	M0SAvs	Microalbuminuria	Weighted mode	22	-0.192392	0.138943	0.180688	-0.46472	0.0799369	0.824984	0.628311	1.08322
M33423	AUMGe0	Microalbuminuria	Inverse variance weighted	15	-0.0399427	0.0169031	0.0181262	-0.0730728	-0.00681249	0.960845	0.929533	0.993211
M33423	AUMGe0	Microalbuminuria	MR Egger	15	-0.0441947	0.0272851	0.129281	-0.0976734	0.00928405	0.956768	0.906945	1.00933
M33423	AUMGe0	Microalbuminuria	Simple mode	15	-0.0274186	0.0313283	0.396232	-0.0888221	0.0339849	0.972954	0.915008	1.03457
M33423	AUMGe0	Microalbuminuria	Weighted median	15	-0.0283657	0.0201374	0.158951	-0.067835	0.0111036	0.972033	0.934415	1.01117
M33423	AUMGe0	Microalbuminuria	Weighted mode	15	-0.0298388	0.0219237	0.195012	-0.0728093	0.0131317	0.970602	0.929778	1.01322
M33441	Vc3qN6	Microalbuminuria	Inverse variance weighted	16	-0.396581	0.188555	0.0354427	-0.76615	-0.0270131	0.672616	0.464799	0.973349
M33441	Vc3qN6	Microalbuminuria	MR Egger	16	-0.328818	0.422161	0.449009	-1.15625	0.498618	0.719774	0.314662	1.64644
M33441	Vc3qN6	Microalbuminuria	Simple mode	16	-0.208271	0.387563	0.598883	-0.967893	0.551352	0.811987	0.379882	1.7356
M33441	Vc3qN6	Microalbuminuria	Weighted median	16	-0.306116	0.266328	0.250392	-0.828118	0.215886	0.736301	0.436871	1.24096
M33441	Vc3qN6	Microalbuminuria	Weighted mode	16	-0.21631	0.281615	0.454347	-0.768276	0.335655	0.805485	0.463812	1.39886
M33515	jhL269	Microalbuminuria	Inverse variance weighted	42	0.856547	0.36488	0.0189012	0.141382	1.57171	2.35501	1.15186	4.81489
M33515	jhL269	Microalbuminuria	MR Egger	42	0.234583	1.8087	0.897456	-3.31046	3.77963	1.26438	0.0364994	43.7996
M33515	jhL269	Microalbuminuria	Simple mode	42	1.04343	1.04357	0.323239	-1.00197	3.08883	2.83895	0.367157	21.9514
M33515	jhL269	Microalbuminuria	Weighted median	42	1.0891	0.498662	0.0289583	0.111727	2.06648	2.97161	1.11821	7.89699
M33515	jhL269	Microalbuminuria	Weighted mode	42	1.07733	0.970189	0.273282	-0.824239	2.9789	2.93683	0.438568	19.6662
M33609	MIqnlo	Microalbuminuria	Inverse variance weighted	11	0.204551	0.0899648	0.022985	0.0282205	0.380882	1.22697	1.02862	1.46358
M33609	MIqnlo	Microalbuminuria	MR Egger	11	0.329721	0.14953	0.0548866	0.0366424	0.622799	1.39058	1.03732	1.86414
M33609	MIqnlo	Microalbuminuria	Simple mode	11	0.250086	0.161513	0.152567	-0.0664789	0.56665	1.28414	0.935683	1.76235
M33609	MIqnlo	Microalbuminuria	Weighted median	11	0.249251	0.116561	0.0324865	0.0207913	0.477711	1.28306	1.02101	1.61238
M33609	MIqnlo	Microalbuminuria	Weighted mode	11	0.256354	0.122766	0.0633255	0.0157325	0.496976	1.29221	1.01586	1.64374
M33627	8SS02T	Microalbuminuria	Inverse variance weighted	9	1.21407	0.430645	0.00481442	0.370008	2.05814	3.36717	1.44775	7.83136
M33627	8SS02T	Microalbuminuria	MR Egger	9	1.16582	1.55021	0.47655	-1.8726	4.20423	3.20854	0.153724	66.9691
M33627	8SS02T	Microalbuminuria	Simple mode	9	1.58041	0.845744	0.0986088	-0.0772443	3.23807	4.85697	0.925664	25.4846
M33627	8SS02T	Microalbuminuria	Weighted median	9	1.35493	0.552071	0.0141169	0.272875	2.43699	3.8765	1.31374	11.4386
M33627	8SS02T	Microalbuminuria	Weighted mode	9	1.53191	0.867568	0.115432	-0.168528	3.23234	4.62698	0.844908	25.3388
M34420	UhIXFu	Microalbuminuria	Inverse variance weighted	21	-0.209979	0.0772441	0.00656028	-0.361377	-0.0585802	0.810602	0.696716	0.943103
M34420	UhIXFu	Microalbuminuria	MR Egger	21	-0.238839	0.188227	0.219807	-0.607764	0.130087	0.787542	0.544567	1.13893
M34420	UhIXFu	Microalbuminuria	Simple mode	21	-0.144744	0.165654	0.392612	-0.469425	0.179937	0.865244	0.625362	1.19714
M34420	UhIXFu	Microalbuminuria	Weighted median	21	-0.267778	0.111134	0.0159737	-0.4856	-0.0499562	0.765078	0.615328	0.951271
M34420	UhIXFu	Microalbuminuria	Weighted mode	21	-0.283525	0.125029	0.0345831	-0.528582	-0.0384677	0.753124	0.58944	0.962263
M00584	5K8k41	UACR	Inverse variance weighted	23	-0.240256	0.105493	0.0227589	-0.447023	-0.0334896	0.786426	0.639529	0.967065
M00584	5K8k41	UACR	MR Egger	23	-0.445479	0.347534	0.213875	-1.12665	0.235689	0.640517	0.324118	1.26578
M00584	5K8k41	UACR	Simple mode	23	-0.344371	0.25302	0.18728	-0.840289	0.151548	0.708666	0.431586	1.16363
M00584	5K8k41	UACR	Weighted median	23	-0.292173	0.15349	0.0569711	-0.593013	0.0086672	0.746639	0.55266	1.0087
M00584	5K8k41	UACR	Weighted mode	23	-0.261686	0.229329	0.266101	-0.711171	0.1878	0.769753	0.491069	1.20659
M01110	hICffn	UACR	Inverse variance weighted	24	0.293749	0.120677	0.0149259	0.0572217	0.530276	1.34145	1.05889	1.6994
M01110	hICffn	UACR	MR Egger	24	0.103412	0.280077	0.715489	-0.445539	0.652363	1.10895	0.640479	1.92007
M01110	hICffn	UACR	Simple mode	24	0.293115	0.387145	0.456665	-0.46569	1.05192	1.3406	0.627702	2.86314
M01110	hICffn	UACR	Weighted median	24	0.369644	0.183995	0.0445377	0.0090147	0.730274	1.44722	1.00906	2.07565
M01110	hICffn	UACR	Weighted mode	24	0.662158	0.349564	0.0708366	-0.0229878	1.3473	1.93897	0.977274	3.84704
M03141	RoHQPI	UACR	Inverse variance weighted	24	-0.243346	0.118249	0.0395981	-0.475114	-0.0115785	0.784	0.621814	0.988488
M03141	RoHQPI	UACR	MR Egger	24	-0.565654	0.340153	0.110507	-1.23235	0.101045	0.567988	0.291605	1.10633
M03141	RoHQPI	UACR	Simple mode	24	-0.470212	0.304498	0.136184	-1.06703	0.126604	0.62487	0.344029	1.13497
M03141	RoHQPI	UACR	Weighted median	24	-0.398589	0.158198	0.0117502	-0.708656	-0.0885211	0.671267	0.492305	0.915284
M03141	RoHQPI	UACR	Weighted mode	24	-0.452236	0.239045	0.0711689	-0.920763	0.0162919	0.636204	0.398215	1.01643
M27716	fBjK4a	UACR	Inverse variance weighted	17	-0.0829585	0.0284137	0.00350403	-0.138649	-0.0272677	0.920389	0.870533	0.973101
M27716	fBjK4a	UACR	MR Egger	17	-0.0511083	0.054031	0.359186	-0.157009	0.0547924	0.950176	0.854696	1.05632
M27716	fBjK4a	UACR	Simple mode	17	-0.0723577	0.066759	0.294488	-0.203205	0.05849	0.930198	0.816111	1.06023
M27716	fBjK4a	UACR	Weighted median	17	-0.0669576	0.0350076	0.0557919	-0.135573	0.00165734	0.935235	0.873216	1.00166
M27716	fBjK4a	UACR	Weighted mode	17	-0.0700137	0.0320584	0.0441999	-0.132848	-0.00717926	0.932381	0.875598	0.992846
M32549	8mWxMO	UACR	Inverse variance weighted	10	-0.129279	0.0530773	0.0148638	-0.233311	-0.0252478	0.878728	0.791907	0.975068
M32549	8mWxMO	UACR	MR Egger	10	-0.170728	0.217607	0.455308	-0.597237	0.255782	0.843051	0.55033	1.29147
M32549	8mWxMO	UACR	Simple mode	10	-0.12162	0.103553	0.270345	-0.324584	0.081344	0.885485	0.722828	1.08474
M32549	8mWxMO	UACR	Weighted median	10	-0.144951	0.0669803	0.0304583	-0.276232	-0.0136693	0.865065	0.758637	0.986424
M32549	8mWxMO	UACR	Weighted mode	10	-0.152621	0.0960647	0.146583	-0.340908	0.0356656	0.858455	0.711124	1.03631
M32786	qClzAF	UACR	Inverse variance weighted	18	-0.0914706	0.0463289	0.0483394	-0.182275	-0.000665845	0.912588	0.833372	0.999334
M32786	qClzAF	UACR	MR Egger	18	-0.00777894	0.202089	0.969771	-0.403873	0.388315	0.992251	0.667729	1.47449
M32786	qClzAF	UACR	Simple mode	18	-0.0891939	0.101563	0.392073	-0.288258	0.10987	0.914668	0.749568	1.11613
M32786	qClzAF	UACR	Weighted median	18	-0.0820937	0.0645312	0.203318	-0.208575	0.0443874	0.921186	0.81174	1.04539
M32786	qClzAF	UACR	Weighted mode	18	-0.108447	0.0853169	0.220809	-0.275668	0.0587743	0.897227	0.759065	1.06054
M32795	fYvzyb	UACR	Inverse variance weighted	13	-0.191921	0.0827218	0.0203364	-0.354056	-0.0297867	0.825372	0.701836	0.970653
M32795	fYvzyb	UACR	MR Egger	13	-0.208615	0.170858	0.247618	-0.543498	0.126267	0.811707	0.580714	1.13459
M32795	fYvzyb	UACR	Simple mode	13	-0.223596	0.153646	0.17125	-0.524742	0.077549	0.799638	0.591708	1.08064
M32795	fYvzyb	UACR	Weighted median	13	-0.208958	0.0997414	0.0361709	-0.404451	-0.0134652	0.811429	0.667343	0.986625
M32795	fYvzyb	UACR	Weighted mode	13	-0.227939	0.112806	0.066212	-0.449039	-0.00683884	0.796173	0.638242	0.993184
M33144	Q56c8b	UACR	Inverse variance weighted	8	0.102328	0.0402069	0.010927	0.0235221	0.181133	1.10775	1.0238	1.19857
M33144	Q56c8b	UACR	MR Egger	8	0.0669738	0.0831236	0.451151	-0.0959485	0.229896	1.06927	0.908511	1.25847
M33144	Q56c8b	UACR	Simple mode	8	0.117299	0.0711667	0.143296	-0.0221879	0.256786	1.12446	0.978056	1.29277
M33144	Q56c8b	UACR	Weighted median	8	0.093099	0.0479104	0.0519931	-0.000805339	0.187003	1.09757	0.999195	1.20563
M33144	Q56c8b	UACR	Weighted mode	8	0.0898146	0.0520843	0.12829	-0.0122705	0.1919	1.09397	0.987804	1.21155
M33221	swXUHB	UACR	Inverse variance weighted	15	-0.185326	0.0845281	0.0283447	-0.351001	-0.0196512	0.830833	0.703983	0.980541
M33221	swXUHB	UACR	MR Egger	15	-0.0823244	0.381347	0.832433	-0.829764	0.665115	0.920973	0.436152	1.94471
M33221	swXUHB	UACR	Simple mode	15	-0.347391	0.224616	0.144262	-0.787639	0.0928562	0.706529	0.454918	1.0973
M33221	swXUHB	UACR	Weighted median	15	-0.263703	0.115851	0.0228324	-0.490771	-0.0366353	0.768202	0.612154	0.964028
M33221	swXUHB	UACR	Weighted mode	15	-0.340118	0.223173	0.149774	-0.777538	0.0973019	0.711686	0.459536	1.10219
M33384	Se1Cz0	UACR	Inverse variance weighted	5	-0.0754783	0.0305802	0.0135791	-0.135416	-0.0155411	0.9273	0.873353	0.984579
M33384	Se1Cz0	UACR	MR Egger	5	-0.0960964	0.122406	0.489705	-0.336011	0.143819	0.908376	0.714615	1.15467
M33384	Se1Cz0	UACR	Simple mode	5	-0.0820726	0.051022	0.182992	-0.182076	0.0179306	0.921205	0.833538	1.01809
M33384	Se1Cz0	UACR	Weighted median	5	-0.071085	0.0383552	0.0638345	-0.146261	0.00409118	0.931383	0.863932	1.0041
M33384	Se1Cz0	UACR	Weighted mode	5	-0.0511323	0.0476264	0.343448	-0.14448	0.0422154	0.950153	0.865472	1.04312
M33531	CwVOyf	UACR	Inverse variance weighted	8	-0.216501	0.0791392	0.00622477	-0.371614	-0.0613883	0.805332	0.689621	0.940458
M33531	CwVOyf	UACR	MR Egger	8	-0.460272	0.296199	0.171195	-1.04082	0.120278	0.631112	0.353165	1.12781
M33531	CwVOyf	UACR	Simple mode	8	-0.362532	0.179082	0.0825942	-0.713533	-0.0115302	0.695912	0.48991	0.988536
M33531	CwVOyf	UACR	Weighted median	8	-0.312173	0.110013	0.00454554	-0.527799	-0.0965467	0.731855	0.589902	0.907967
M33531	CwVOyf	UACR	Weighted mode	8	-0.356566	0.188817	0.100909	-0.726647	0.0135144	0.700076	0.483528	1.01361
M33627	BDWxDZ	UACR	Inverse variance weighted	9	0.456291	0.153836	0.00301625	0.154771	0.75781	1.57821	1.16739	2.1336
M33627	BDWxDZ	UACR	MR Egger	9	0.551607	0.639297	0.416808	-0.701416	1.80463	1.73604	0.495883	6.07772
M33627	BDWxDZ	UACR	Simple mode	9	0.423894	0.320147	0.222062	-0.203594	1.05138	1.5279	0.815794	2.8616
M33627	BDWxDZ	UACR	Weighted median	9	0.337353	0.193934	0.0819421	-0.0427572	0.717463	1.40123	0.958144	2.04923
M33627	BDWxDZ	UACR	Weighted mode	9	0.328598	0.294415	0.296777	-0.248456	0.905652	1.38902	0.780004	2.47354
M33675	qyNAY1	UACR	Inverse variance weighted	7	-0.174989	0.087589	0.0457339	-0.346663	-0.00331448	0.839466	0.707043	0.996691
M33675	qyNAY1	UACR	MR Egger	7	-1.80405	1.09988	0.161882	-3.95981	0.351711	0.164631	0.0190667	1.4215
M33675	qyNAY1	UACR	Simple mode	7	-0.0865691	0.18028	0.648096	-0.439919	0.26678	0.917072	0.644089	1.30575
M33675	qyNAY1	UACR	Weighted median	7	-0.130613	0.12016	0.277043	-0.366127	0.104902	0.877558	0.693415	1.1106
M33675	qyNAY1	UACR	Weighted mode	7	-0.0962422	0.185594	0.622628	-0.460007	0.267523	0.908244	0.631279	1.30672
M33884	0qZ7x4	UACR	Inverse variance weighted	11	0.162887	0.0737399	0.0271784	0.0183572	0.307418	1.1769	1.01853	1.35991
M33884	0qZ7x4	UACR	MR Egger	11	0.473956	0.199367	0.04141	0.0831974	0.864715	1.60634	1.08676	2.37433
M33884	0qZ7x4	UACR	Simple mode	11	0.256128	0.163062	0.147317	-0.0634737	0.57573	1.29192	0.938499	1.77843
M33884	0qZ7x4	UACR	Weighted median	11	0.222139	0.0949529	0.0193114	0.0360313	0.408247	1.24874	1.03669	1.50418
M33884	0qZ7x4	UACR	Weighted mode	11	0.272749	0.115989	0.0405355	0.0454116	0.500087	1.31357	1.04646	1.64886
M34389	yJ2N4g	UACR	Inverse variance weighted	16	0.116486	0.0581284	0.0450766	0.00255412	0.230417	1.12354	1.00256	1.25913
M34389	yJ2N4g	UACR	MR Egger	16	0.137453	0.106534	0.217873	-0.0713524	0.346259	1.14735	0.931134	1.41377
M34389	yJ2N4g	UACR	Simple mode	16	0.344238	0.146931	0.0333381	0.0562528	0.632223	1.41091	1.05787	1.88179
M34389	yJ2N4g	UACR	Weighted median	16	0.104453	0.0768178	0.17391	-0.0461102	0.255016	1.1101	0.954937	1.29048
M34389	yJ2N4g	UACR	Weighted mode	16	0.102514	0.0796481	0.21757	-0.0535959	0.258625	1.10795	0.947815	1.29515
M35464	7JXM5z	UACR	Inverse variance weighted	14	-0.439488	0.139026	0.00157129	-0.71198	-0.166996	0.644366	0.490672	0.846203
M35464	7JXM5z	UACR	MR Egger	14	-0.856197	0.74879	0.275154	-2.32383	0.611431	0.424774	0.0978983	1.84307
M35464	7JXM5z	UACR	Simple mode	14	-0.527952	0.30904	0.11132	-1.13367	0.0777664	0.589811	0.32185	1.08087
M35464	7JXM5z	UACR	Weighted median	14	-0.450062	0.194996	0.0209964	-0.832255	-0.0678685	0.637589	0.435067	0.934383
M35464	7JXM5z	UACR	Weighted mode	14	-0.583989	0.281269	0.058266	-1.13528	-0.0327011	0.557669	0.321333	0.967828
M35626	7Q6kwQ	UACR	Inverse variance weighted	5	-0.277169	0.12752	0.0297399	-0.527109	-0.0272303	0.757926	0.590309	0.973137
M35626	7Q6kwQ	UACR	MR Egger	5	-0.251076	0.335232	0.508256	-0.908131	0.405979	0.777963	0.403277	1.50077
M35626	7Q6kwQ	UACR	Simple mode	5	-0.390569	0.204129	0.12825	-0.790662	0.00952339	0.676671	0.453544	1.00957
M35626	7Q6kwQ	UACR	Weighted median	5	-0.28977	0.170233	0.0887194	-0.623427	0.0438875	0.748436	0.536104	1.04486
M35626	7Q6kwQ	UACR	Weighted mode	5	-0.290929	0.170761	0.163639	-0.62562	0.0437617	0.747569	0.53493	1.04473

## Sheet: Table S4
Expose	Q	MRegger_interpreter	MRegger_interpreter_pval	MRPRESSO_GLOBAL	Outcome
M00584	0.179964	-0.0167136	0.269445	0.201	CKD
M01303	0.119227	0.0317285	0.313588	0.114	CKD
M01358	0.45004	0.0108845	0.254356	0.475	CKD
M01558	0.950813	-0.00548303	0.474556	0.957	CKD
M01572	0.72311	0.0359051	0.1941	0.77	CKD
M02132	0.67788	-0.0074106	0.4874	0.637	CKD
M03141	0.799593	-0.000260186	0.981268	0.795	CKD
M32418	0.582495	-0.0325866	0.167429	0.609	CKD
M32735	0.394604	0.0114662	0.653201	0.435	CKD
M33132	0.375957	-0.00569209	0.526798	0.428	CKD
M33178	0.719201	0.00450219	0.457185	0.715	CKD
M33391	0.435226	-0.00912729	0.516231	0.447	CKD
M33488	0.906256	0.00421102	0.794625	0.905	CKD
M33610	0.886339	-0.00519668	0.602813	0.913	CKD
M33782	0.976388	-0.000366486	0.978299	0.963	CKD
M34062	0.88022	0.0325501	0.294323	0.878	CKD
M34106	0.46418	0.0121648	0.286217	0.476	CKD
M34516	0.626217	-0.0538646	0.184079	0.663	CKD
M35327	0.614657	0.00274835	0.863638	0.651	CKD
M35433	0.976809	0.020639	0.722435	0.973	CKD
M35754	0.775429	0.0065227	0.252667	0.784	CKD
M36399	0.425683	-0.0161902	0.377839	0.425	CKD
M00584	0.0816501	0.000152155	0.871143	0.106	eGFRcrea
M01358	0.134756	-0.000339355	0.588699	0.136	eGFRcrea
M15488	0.815794	-0.00104773	0.686368	0.814	eGFRcrea
M15630	0.617449	0.000159156	0.650256	0.719	eGFRcrea
M16634	0.34268	-0.0015173	0.483792	0.409	eGFRcrea
M18283	0.353765	0.000295736	0.91932	0.4	eGFRcrea
M21630	0.947386	0.00030416	0.445852	0.955	eGFRcrea
M27447	0.683665	6.26933e-05	0.959437	0.681	eGFRcrea
M27716	0.115499	-0.000871765	0.164846	0.156	eGFRcrea
M32328	0.520461	-0.000207605	0.674417	0.527	eGFRcrea
M32346	0.369542	4.32796e-05	0.9501	0.374	eGFRcrea
M32586	0.0541766	-0.000424234	0.532395	0.105	eGFRcrea
M32675	0.239695	0.000732771	0.546686	0.257	eGFRcrea
M32808	0.416814	5.928e-05	0.935587	0.43	eGFRcrea
M32847	0.019682	0.00028185	0.654031	0.073	eGFRcrea
M32869	0.489401	0.00173468	0.378633	0.496	eGFRcrea
M33883	0.183629	-0.000116353	0.929043	0.206	eGFRcrea
M34062	0.251834	-0.00197366	0.306954	0.27	eGFRcrea
M34106	0.591655	0.000974723	0.146075	0.644	eGFRcrea
M34214	0.52921	-0.000681714	0.281434	0.579	eGFRcrea
M34306	0.322737	0.000315214	0.38693	0.351	eGFRcrea
M34314	0.969864	0.00137591	0.504331	0.976	eGFRcrea
M34322	0.367368	2.58571e-05	0.973594	0.398	eGFRcrea
M34761	0.875308	-0.000293946	0.811285	0.891	eGFRcrea
M35187	0.697679	-0.000231795	0.743937	0.753	eGFRcrea
M35193	0.0488976	-9.08733e-05	0.899698	0.051	eGFRcrea
M35754	0.636734	0.000165833	0.620073	0.67	eGFRcrea
M36115	0.480719	0.000654996	0.409767	0.533	eGFRcrea
M36230	0.967672	-0.000230232	0.833806	0.967	eGFRcrea
M36399	0.660143	0.000116357	0.909337	0.698	eGFRcrea
M36754	0.491976	-0.00105689	0.350078	0.565	eGFRcrea
M37253	0.215696	0.000365352	0.744456	0.253	eGFRcrea
M00569	0.156071	-0.0700029	0.0757625	0.205	Microalbuminuria
M00584	0.417438	0.0135821	0.524836	0.435	Microalbuminuria
M01107	0.760891	-0.00268706	0.815048	0.775	Microalbuminuria
M02137	0.457376	-0.00950519	0.365543	0.521	Microalbuminuria
M02734	0.883261	0.01329	0.292673	0.892	Microalbuminuria
M32379	0.19077	-0.0396368	0.0638016	0.222	Microalbuminuria
M33137	0.841862	0.00532556	0.829282	0.858	Microalbuminuria
M33144	0.838561	0.0142503	0.494845	0.824	Microalbuminuria
M33190	0.272206	0.00150807	0.938503	0.285	Microalbuminuria
M33221	0.980728	0.0118839	0.6863	0.974	Microalbuminuria
M33415	0.648523	0.00248343	0.806686	0.711	Microalbuminuria
M33423	0.179783	0.00330879	0.842104	0.215	Microalbuminuria
M33441	0.952581	-0.0025501	0.860192	0.948	Microalbuminuria
M33515	0.869218	0.00605246	0.727361	0.886	Microalbuminuria
M33609	0.878903	-0.0178161	0.321973	0.912	Microalbuminuria
M33627	0.921066	0.00103956	0.975054	0.936	Microalbuminuria
M34420	0.668749	0.00238545	0.868253	0.701	Microalbuminuria
M00584	0.41029	0.00367892	0.541502	0.41	UACR
M01110	0.531085	0.00296137	0.459387	0.492	UACR
M02137	0.160742	-0.000111242	0.974714	0.202	UACR
M03141	0.280765	0.00482142	0.323239	0.306	UACR
M27716	0.383831	-0.00271288	0.496169	0.461	UACR
M32549	0.981642	0.00184762	0.84919	0.982	UACR
M32786	0.423175	-0.00367392	0.675739	0.465	UACR
M32795	0.109958	0.00069823	0.911888	0.172	UACR
M32869	0.592746	-0.0125884	0.404316	0.613	UACR
M33144	0.99706	0.00284642	0.644242	0.998	UACR
M33221	0.639275	-0.00258441	0.786143	0.647	UACR
M33384	0.85459	0.00266337	0.872976	0.839	UACR
M33531	0.565929	0.00893607	0.425858	0.611	UACR
M33627	0.199564	-0.00199087	0.881751	0.246	UACR
M33675	0.632619	0.0455445	0.197459	0.64	UACR
M33884	0.440199	-0.0112147	0.127392	0.469	UACR
M34389	0.823092	-0.000858305	0.817719	0.865	UACR
M35464	0.956926	0.0054516	0.581588	0.964	UACR
M35626	0.855712	-0.000771118	0.938228	0.878	UACR
